# Supplementary material for: Evolutionary patterns of amino acid substitutions in 12 Drosophila genomes
Source: BMC Genomics. 2010 Dec 2;11(Suppl 4):S10. doi: 10.1186/1471-2164-11-S4-S10 (PMC3005911; doi:10.1186/1471-2164-11-S4-S10)
Supplement: Additional file 1 — Excel spreadsheet with pair-wise amino acid substitution frequencies mapped to terminal branches of the phylogeny, by species. [file 1471-2164-11-S4-S10-S1.xls]

## Sheet: Aminoacid Fluxes by Species
Aminoacid Fluxes by Species
source	dest	species	substitutions_count
-	A	dgri	238
-	A	dwil	479
-	A	dmoj	137
-	A	dvir	99
-	A	dpse	10
-	A	dper	15
-	A	dana	156
-	A	dyak	25
-	A	dere	16
-	A	dmel	12
-	A	dsim	11
-	A	dsec	5
-	C	dgri	32
-	C	dwil	43
-	C	dmoj	11
-	C	dvir	11
-	C	dper	5
-	C	dana	16
-	C	dyak	3
-	C	dere	2
-	C	dmel	1
-	C	dsim	2
-	C	dsec	1
-	D	dgri	75
-	D	dwil	171
-	D	dmoj	52
-	D	dvir	29
-	D	dpse	1
-	D	dper	7
-	D	dana	48
-	D	dyak	8
-	D	dere	2
-	D	dmel	9
-	D	dsim	3
-	D	dsec	4
-	E	dgri	63
-	E	dwil	185
-	E	dmoj	63
-	E	dvir	35
-	E	dpse	3
-	E	dper	6
-	E	dana	58
-	E	dyak	5
-	E	dere	6
-	E	dmel	6
-	E	dsim	12
-	E	dsec	6
-	F	dgri	17
-	F	dwil	52
-	F	dmoj	14
-	F	dvir	4
-	F	dpse	1
-	F	dper	4
-	F	dana	16
-	F	dere	3
-	F	dmel	1
-	F	dsim	1
-	F	dsec	4
-	G	dgri	223
-	G	dwil	506
-	G	dmoj	112
-	G	dvir	66
-	G	dpse	4
-	G	dper	27
-	G	dana	211
-	G	dyak	19
-	G	dere	22
-	G	dmel	11
-	G	dsim	12
-	G	dsec	16
-	H	dgri	70
-	H	dwil	175
-	H	dmoj	34
-	H	dvir	22
-	H	dpse	3
-	H	dper	13
-	H	dana	46
-	H	dyak	16
-	H	dere	1
-	H	dmel	1
-	H	dsim	8
-	H	dsec	5
-	I	dgri	78
-	I	dwil	137
-	I	dmoj	40
-	I	dvir	14
-	I	dpse	2
-	I	dper	11
-	I	dana	30
-	I	dyak	4
-	I	dere	3
-	I	dmel	8
-	I	dsim	6
-	I	dsec	3
-	K	dgri	59
-	K	dwil	155
-	K	dmoj	36
-	K	dvir	22
-	K	dpse	1
-	K	dper	4
-	K	dana	47
-	K	dyak	7
-	K	dere	5
-	K	dmel	8
-	K	dsim	7
-	K	dsec	5
-	L	dgri	149
-	L	dwil	254
-	L	dmoj	60
-	L	dvir	44
-	L	dpse	4
-	L	dper	19
-	L	dana	72
-	L	dyak	7
-	L	dere	8
-	L	dmel	9
-	L	dsim	11
-	L	dsec	8
-	M	dgri	69
-	M	dwil	171
-	M	dmoj	38
-	M	dvir	28
-	M	dpse	8
-	M	dper	9
-	M	dana	38
-	M	dyak	6
-	M	dere	6
-	M	dmel	8
-	M	dsim	6
-	M	dsec	3
-	N	dgri	165
-	N	dwil	340
-	N	dmoj	86
-	N	dvir	54
-	N	dpse	14
-	N	dper	10
-	N	dana	83
-	N	dyak	10
-	N	dere	6
-	N	dmel	7
-	N	dsim	3
-	N	dsec	1
-	P	dgri	118
-	P	dwil	300
-	P	dmoj	92
-	P	dvir	54
-	P	dpse	9
-	P	dper	17
-	P	dana	125
-	P	dyak	15
-	P	dere	8
-	P	dmel	4
-	P	dsim	7
-	P	dsec	8
-	Q	dgri	150
-	Q	dwil	364
-	Q	dmoj	109
-	Q	dvir	62
-	Q	dpse	4
-	Q	dper	7
-	Q	dana	105
-	Q	dyak	25
-	Q	dere	13
-	Q	dmel	13
-	Q	dsim	7
-	Q	dsec	8
-	R	dgri	64
-	R	dwil	125
-	R	dmoj	39
-	R	dvir	20
-	R	dpse	3
-	R	dper	23
-	R	dana	34
-	R	dyak	8
-	R	dere	3
-	R	dmel	8
-	R	dsim	7
-	R	dsec	8
-	S	dgri	272
-	S	dwil	591
-	S	dmoj	155
-	S	dvir	86
-	S	dpse	11
-	S	dper	20
-	S	dana	175
-	S	dyak	26
-	S	dere	8
-	S	dmel	12
-	S	dsim	14
-	S	dsec	11
-	T	dgri	191
-	T	dwil	381
-	T	dmoj	96
-	T	dvir	54
-	T	dpse	8
-	T	dper	12
-	T	dana	118
-	T	dyak	15
-	T	dere	10
-	T	dmel	13
-	T	dsim	12
-	T	dsec	6
-	V	dgri	151
-	V	dwil	282
-	V	dmoj	78
-	V	dvir	38
-	V	dpse	4
-	V	dper	17
-	V	dana	96
-	V	dyak	14
-	V	dere	12
-	V	dmel	9
-	V	dsim	5
-	V	dsec	7
-	W	dgri	5
-	W	dwil	12
-	W	dmoj	3
-	W	dvir	2
-	W	dpse	1
-	W	dper	11
-	W	dana	8
-	W	dere	1
-	W	dmel	1
-	W	dsim	3
-	W	dsec	5
-	X	dmoj	1
-	X	dpse	2
-	X	dper	15
-	X	dyak	6
-	X	dsim	47
-	X	dsec	6
-	Y	dgri	23
-	Y	dwil	47
-	Y	dmoj	12
-	Y	dvir	13
-	Y	dper	4
-	Y	dana	13
-	Y	dyak	1
-	Y	dere	2
-	Y	dmel	3
-	Y	dsim	2
-	Y	dsec	2
A	-	dgri	58
A	-	dwil	108
A	-	dmoj	53
A	-	dvir	24
A	-	dpse	4
A	-	dper	5
A	-	dana	96
A	-	dyak	10
A	-	dere	13
A	-	dmel	4
A	-	dsim	6
A	-	dsec	12
A	C	dgri	140
A	C	dwil	278
A	C	dmoj	97
A	C	dvir	70
A	C	dpse	5
A	C	dper	102
A	C	dana	134
A	C	dyak	10
A	C	dere	12
A	C	dmel	11
A	C	dsim	61
A	C	dsec	48
A	D	dgri	607
A	D	dwil	911
A	D	dmoj	559
A	D	dvir	294
A	D	dpse	48
A	D	dper	84
A	D	dana	491
A	D	dyak	155
A	D	dere	194
A	D	dmel	150
A	D	dsim	88
A	D	dsec	136
A	E	dgri	809
A	E	dwil	1233
A	E	dmoj	932
A	E	dvir	446
A	E	dpse	51
A	E	dper	80
A	E	dana	846
A	E	dyak	161
A	E	dere	197
A	E	dmel	136
A	E	dsim	77
A	E	dsec	102
A	F	dgri	96
A	F	dwil	195
A	F	dmoj	63
A	F	dvir	34
A	F	dpse	4
A	F	dper	21
A	F	dana	101
A	F	dyak	17
A	F	dere	11
A	F	dmel	11
A	F	dsim	22
A	F	dsec	10
A	G	dgri	1742
A	G	dwil	2595
A	G	dmoj	1804
A	G	dvir	1176
A	G	dpse	147
A	G	dper	297
A	G	dana	2026
A	G	dyak	559
A	G	dere	596
A	G	dmel	394
A	G	dsim	276
A	G	dsec	320
A	H	dgri	99
A	H	dwil	288
A	H	dmoj	88
A	H	dvir	59
A	H	dpse	7
A	H	dper	43
A	H	dana	102
A	H	dyak	16
A	H	dere	8
A	H	dmel	7
A	H	dsim	26
A	H	dsec	23
A	I	dgri	444
A	I	dwil	819
A	I	dmoj	391
A	I	dvir	200
A	I	dpse	14
A	I	dper	35
A	I	dana	380
A	I	dyak	42
A	I	dere	45
A	I	dmel	23
A	I	dsim	55
A	I	dsec	29
A	K	dgri	306
A	K	dwil	728
A	K	dmoj	284
A	K	dvir	133
A	K	dpse	10
A	K	dper	41
A	K	dana	305
A	K	dyak	31
A	K	dere	21
A	K	dmel	17
A	K	dsim	42
A	K	dsec	21
A	L	dgri	475
A	L	dwil	936
A	L	dmoj	389
A	L	dvir	260
A	L	dpse	19
A	L	dper	73
A	L	dana	444
A	L	dyak	50
A	L	dere	49
A	L	dmel	24
A	L	dsim	96
A	L	dsec	50
A	M	dgri	254
A	M	dwil	373
A	M	dmoj	201
A	M	dvir	105
A	M	dpse	9
A	M	dper	21
A	M	dana	191
A	M	dyak	21
A	M	dere	15
A	M	dmel	8
A	M	dsim	23
A	M	dsec	15
A	N	dgri	510
A	N	dwil	1225
A	N	dmoj	463
A	N	dvir	235
A	N	dpse	19
A	N	dper	33
A	N	dana	450
A	N	dyak	38
A	N	dere	41
A	N	dmel	29
A	N	dsim	44
A	N	dsec	20
A	P	dgri	969
A	P	dwil	1655
A	P	dmoj	1339
A	P	dvir	836
A	P	dpse	96
A	P	dper	247
A	P	dana	1401
A	P	dyak	321
A	P	dere	350
A	P	dmel	246
A	P	dsim	211
A	P	dsec	235
A	Q	dgri	426
A	Q	dwil	1006
A	Q	dmoj	438
A	Q	dvir	189
A	Q	dpse	20
A	Q	dper	76
A	Q	dana	399
A	Q	dyak	22
A	Q	dere	14
A	Q	dmel	15
A	Q	dsim	55
A	Q	dsec	38
A	R	dgri	173
A	R	dwil	329
A	R	dmoj	167
A	R	dvir	84
A	R	dpse	7
A	R	dper	149
A	R	dana	185
A	R	dyak	19
A	R	dere	13
A	R	dmel	20
A	R	dsim	91
A	R	dsec	78
A	S	dgri	3583
A	S	dwil	6312
A	S	dmoj	3697
A	S	dvir	2188
A	S	dpse	244
A	S	dper	358
A	S	dana	4328
A	S	dyak	980
A	S	dere	925
A	S	dmel	743
A	S	dsim	410
A	S	dsec	554
A	T	dgri	3145
A	T	dwil	3930
A	T	dmoj	3511
A	T	dvir	2351
A	T	dpse	212
A	T	dper	320
A	T	dana	2800
A	T	dyak	1303
A	T	dere	1289
A	T	dmel	971
A	T	dsim	410
A	T	dsec	740
A	V	dgri	2476
A	V	dwil	2858
A	V	dmoj	2402
A	V	dvir	1647
A	V	dpse	207
A	V	dper	274
A	V	dana	2176
A	V	dyak	1061
A	V	dere	1052
A	V	dmel	738
A	V	dsim	322
A	V	dsec	601
A	W	dgri	19
A	W	dwil	26
A	W	dmoj	9
A	W	dvir	4
A	W	dper	11
A	W	dana	12
A	W	dyak	2
A	W	dere	4
A	W	dmel	2
A	W	dsim	11
A	W	dsec	4
A	X	dgri	6
A	X	dwil	1
A	X	dmoj	28
A	X	dvir	32
A	X	dpse	46
A	X	dper	533
A	X	dana	12
A	X	dyak	34
A	X	dere	1
A	X	dsim	1311
A	X	dsec	220
A	Y	dgri	43
A	Y	dwil	91
A	Y	dmoj	43
A	Y	dvir	11
A	Y	dper	14
A	Y	dana	47
A	Y	dyak	6
A	Y	dere	6
A	Y	dmel	4
A	Y	dsim	17
A	Y	dsec	5
C	-	dgri	3
C	-	dwil	9
C	-	dmoj	4
C	-	dvir	7
C	-	dpse	2
C	-	dper	4
C	-	dana	8
C	-	dyak	1
C	-	dere	3
C	-	dmel	1
C	-	dsec	1
C	A	dgri	76
C	A	dwil	140
C	A	dmoj	85
C	A	dvir	38
C	A	dpse	7
C	A	dper	77
C	A	dana	114
C	A	dyak	4
C	A	dere	16
C	A	dmel	8
C	A	dsim	56
C	A	dsec	28
C	D	dgri	15
C	D	dwil	26
C	D	dmoj	8
C	D	dvir	2
C	D	dpse	1
C	D	dper	4
C	D	dana	9
C	D	dere	4
C	D	dmel	4
C	D	dsec	1
C	E	dgri	6
C	E	dwil	15
C	E	dmoj	15
C	E	dvir	3
C	E	dper	8
C	E	dana	9
C	E	dmel	1
C	E	dsim	5
C	E	dsec	2
C	F	dgri	91
C	F	dwil	155
C	F	dmoj	122
C	F	dvir	62
C	F	dpse	9
C	F	dper	11
C	F	dana	126
C	F	dyak	31
C	F	dere	37
C	F	dmel	34
C	F	dsim	13
C	F	dsec	27
C	G	dgri	112
C	G	dwil	174
C	G	dmoj	112
C	G	dvir	76
C	G	dpse	10
C	G	dper	22
C	G	dana	131
C	G	dyak	46
C	G	dere	36
C	G	dmel	25
C	G	dsim	33
C	G	dsec	8
C	H	dgri	12
C	H	dwil	34
C	H	dmoj	17
C	H	dvir	10
C	H	dpse	1
C	H	dper	5
C	H	dana	23
C	H	dyak	5
C	H	dere	4
C	H	dmel	3
C	H	dsim	8
C	H	dsec	7
C	I	dgri	37
C	I	dwil	83
C	I	dmoj	30
C	I	dvir	20
C	I	dpse	4
C	I	dper	14
C	I	dana	71
C	I	dyak	5
C	I	dere	8
C	I	dmel	4
C	I	dsim	11
C	I	dsec	2
C	K	dgri	5
C	K	dwil	21
C	K	dmoj	13
C	K	dvir	3
C	K	dpse	1
C	K	dper	4
C	K	dana	18
C	K	dere	2
C	K	dmel	2
C	K	dsim	5
C	K	dsec	2
C	L	dgri	59
C	L	dwil	154
C	L	dmoj	69
C	L	dvir	34
C	L	dpse	3
C	L	dper	33
C	L	dana	77
C	L	dyak	8
C	L	dere	8
C	L	dmel	3
C	L	dsim	22
C	L	dsec	24
C	M	dgri	7
C	M	dwil	31
C	M	dmoj	11
C	M	dvir	6
C	M	dpse	1
C	M	dper	10
C	M	dana	13
C	M	dyak	1
C	M	dere	1
C	M	dmel	1
C	M	dsim	12
C	M	dsec	11
C	N	dgri	37
C	N	dwil	86
C	N	dmoj	56
C	N	dvir	11
C	N	dpse	1
C	N	dper	3
C	N	dana	55
C	N	dyak	6
C	N	dere	5
C	N	dmel	1
C	N	dsim	8
C	N	dsec	3
C	P	dgri	18
C	P	dwil	33
C	P	dmoj	8
C	P	dvir	6
C	P	dpse	5
C	P	dper	8
C	P	dana	21
C	P	dyak	2
C	P	dere	1
C	P	dmel	1
C	P	dsim	9
C	P	dsec	4
C	Q	dgri	22
C	Q	dwil	37
C	Q	dmoj	19
C	Q	dvir	7
C	Q	dpse	1
C	Q	dper	4
C	Q	dana	18
C	Q	dyak	2
C	Q	dmel	1
C	Q	dsim	9
C	Q	dsec	4
C	R	dgri	61
C	R	dwil	85
C	R	dmoj	83
C	R	dvir	44
C	R	dpse	10
C	R	dper	19
C	R	dana	62
C	R	dyak	24
C	R	dere	34
C	R	dmel	15
C	R	dsim	18
C	R	dsec	16
C	S	dgri	384
C	S	dwil	593
C	S	dmoj	440
C	S	dvir	247
C	S	dpse	22
C	S	dper	67
C	S	dana	422
C	S	dyak	160
C	S	dere	148
C	S	dmel	85
C	S	dsim	93
C	S	dsec	82
C	T	dgri	54
C	T	dwil	138
C	T	dmoj	55
C	T	dvir	34
C	T	dpse	4
C	T	dper	29
C	T	dana	89
C	T	dyak	6
C	T	dere	3
C	T	dmel	6
C	T	dsim	15
C	T	dsec	7
C	V	dgri	43
C	V	dwil	111
C	V	dmoj	46
C	V	dvir	29
C	V	dpse	7
C	V	dper	49
C	V	dana	107
C	V	dyak	9
C	V	dere	6
C	V	dmel	5
C	V	dsim	29
C	V	dsec	27
C	W	dgri	23
C	W	dwil	42
C	W	dmoj	50
C	W	dvir	18
C	W	dpse	3
C	W	dper	8
C	W	dana	30
C	W	dyak	11
C	W	dere	17
C	W	dmel	8
C	W	dsim	16
C	W	dsec	7
C	X	dgri	3
C	X	dwil	2
C	X	dmoj	14
C	X	dvir	5
C	X	dpse	22
C	X	dper	140
C	X	dana	5
C	X	dyak	8
C	X	dsim	380
C	X	dsec	59
C	Y	dgri	111
C	Y	dwil	156
C	Y	dmoj	133
C	Y	dvir	74
C	Y	dpse	9
C	Y	dper	18
C	Y	dana	110
C	Y	dyak	31
C	Y	dere	50
C	Y	dmel	40
C	Y	dsim	20
C	Y	dsec	26
D	-	dgri	26
D	-	dwil	22
D	-	dmoj	17
D	-	dvir	11
D	-	dper	9
D	-	dana	33
D	-	dyak	4
D	-	dere	8
D	-	dmel	1
D	-	dsim	11
D	-	dsec	9
D	A	dgri	470
D	A	dwil	542
D	A	dmoj	435
D	A	dvir	329
D	A	dpse	27
D	A	dper	84
D	A	dana	377
D	A	dyak	106
D	A	dere	153
D	A	dmel	50
D	A	dsim	86
D	A	dsec	73
D	C	dgri	28
D	C	dwil	24
D	C	dmoj	20
D	C	dvir	7
D	C	dpse	2
D	C	dper	15
D	C	dana	20
D	C	dyak	2
D	C	dere	6
D	C	dmel	7
D	C	dsim	13
D	C	dsec	7
D	E	dgri	2775
D	E	dwil	4203
D	E	dmoj	3717
D	E	dvir	2682
D	E	dpse	236
D	E	dper	286
D	E	dana	4242
D	E	dyak	1190
D	E	dere	1228
D	E	dmel	661
D	E	dsim	335
D	E	dsec	398
D	F	dgri	19
D	F	dwil	34
D	F	dmoj	20
D	F	dvir	6
D	F	dpse	3
D	F	dper	8
D	F	dana	20
D	F	dyak	7
D	F	dere	3
D	F	dmel	1
D	F	dsim	6
D	F	dsec	2
D	G	dgri	493
D	G	dwil	589
D	G	dmoj	436
D	G	dvir	320
D	G	dpse	35
D	G	dper	139
D	G	dana	561
D	G	dyak	173
D	G	dere	236
D	G	dmel	147
D	G	dsim	119
D	G	dsec	145
D	H	dgri	225
D	H	dwil	263
D	H	dmoj	182
D	H	dvir	124
D	H	dpse	21
D	H	dper	65
D	H	dana	173
D	H	dyak	74
D	H	dere	87
D	H	dmel	50
D	H	dsim	56
D	H	dsec	64
D	I	dgri	61
D	I	dwil	117
D	I	dmoj	54
D	I	dvir	29
D	I	dpse	4
D	I	dper	19
D	I	dana	47
D	I	dyak	9
D	I	dere	10
D	I	dmel	7
D	I	dsim	28
D	I	dsec	12
D	K	dgri	207
D	K	dwil	365
D	K	dmoj	188
D	K	dvir	103
D	K	dpse	7
D	K	dper	33
D	K	dana	214
D	K	dyak	21
D	K	dere	35
D	K	dmel	20
D	K	dsim	40
D	K	dsec	14
D	L	dgri	69
D	L	dwil	139
D	L	dmoj	54
D	L	dvir	23
D	L	dpse	4
D	L	dper	27
D	L	dana	52
D	L	dyak	7
D	L	dere	7
D	L	dmel	4
D	L	dsim	22
D	L	dsec	11
D	M	dgri	24
D	M	dwil	68
D	M	dmoj	13
D	M	dvir	15
D	M	dpse	3
D	M	dper	23
D	M	dana	25
D	M	dyak	4
D	M	dere	2
D	M	dmel	3
D	M	dsim	18
D	M	dsec	18
D	N	dgri	1561
D	N	dwil	2124
D	N	dmoj	1462
D	N	dvir	904
D	N	dpse	118
D	N	dper	139
D	N	dana	1377
D	N	dyak	624
D	N	dere	638
D	N	dmel	479
D	N	dsim	254
D	N	dsec	313
D	P	dgri	75
D	P	dwil	173
D	P	dmoj	75
D	P	dvir	52
D	P	dpse	10
D	P	dper	45
D	P	dana	102
D	P	dyak	10
D	P	dere	11
D	P	dmel	8
D	P	dsim	48
D	P	dsec	24
D	Q	dgri	285
D	Q	dwil	543
D	Q	dmoj	228
D	Q	dvir	142
D	Q	dpse	14
D	Q	dper	68
D	Q	dana	280
D	Q	dyak	23
D	Q	dere	32
D	Q	dmel	11
D	Q	dsim	43
D	Q	dsec	22
D	R	dgri	56
D	R	dwil	94
D	R	dmoj	57
D	R	dvir	29
D	R	dpse	7
D	R	dper	83
D	R	dana	63
D	R	dyak	4
D	R	dere	3
D	R	dmel	12
D	R	dsim	76
D	R	dsec	43
D	S	dgri	405
D	S	dwil	783
D	S	dmoj	378
D	S	dvir	245
D	S	dpse	19
D	S	dper	100
D	S	dana	461
D	S	dyak	51
D	S	dere	56
D	S	dmel	29
D	S	dsim	104
D	S	dsec	47
D	T	dgri	216
D	T	dwil	408
D	T	dmoj	167
D	T	dvir	106
D	T	dpse	12
D	T	dper	94
D	T	dana	197
D	T	dyak	22
D	T	dere	15
D	T	dmel	13
D	T	dsim	77
D	T	dsec	51
D	V	dgri	192
D	V	dwil	240
D	V	dmoj	150
D	V	dvir	122
D	V	dpse	22
D	V	dper	32
D	V	dana	166
D	V	dyak	76
D	V	dere	88
D	V	dmel	82
D	V	dsim	45
D	V	dsec	55
D	W	dgri	5
D	W	dwil	2
D	W	dmoj	2
D	W	dvir	3
D	W	dpse	1
D	W	dper	13
D	W	dana	4
D	W	dyak	1
D	W	dere	1
D	W	dmel	1
D	W	dsim	4
D	W	dsec	4
D	X	dgri	6
D	X	dwil	3
D	X	dmoj	24
D	X	dvir	18
D	X	dpse	38
D	X	dper	369
D	X	dana	11
D	X	dyak	21
D	X	dere	1
D	X	dsim	953
D	X	dsec	138
D	Y	dgri	72
D	Y	dwil	106
D	Y	dmoj	85
D	Y	dvir	59
D	Y	dpse	7
D	Y	dper	24
D	Y	dana	78
D	Y	dyak	39
D	Y	dere	65
D	Y	dmel	40
D	Y	dsim	45
D	Y	dsec	73
E	-	dgri	22
E	-	dwil	32
E	-	dmoj	14
E	-	dvir	15
E	-	dpse	1
E	-	dper	8
E	-	dana	33
E	-	dyak	11
E	-	dere	17
E	-	dmel	6
E	-	dsim	9
E	-	dsec	14
E	A	dgri	1135
E	A	dwil	1202
E	A	dmoj	991
E	A	dvir	825
E	A	dpse	66
E	A	dper	124
E	A	dana	879
E	A	dyak	340
E	A	dere	410
E	A	dmel	162
E	A	dsim	141
E	A	dsec	113
E	C	dgri	18
E	C	dwil	30
E	C	dmoj	17
E	C	dvir	6
E	C	dper	13
E	C	dana	24
E	C	dyak	1
E	C	dere	3
E	C	dmel	2
E	C	dsim	5
E	C	dsec	3
E	D	dgri	4713
E	D	dwil	6159
E	D	dmoj	4622
E	D	dvir	3116
E	D	dpse	332
E	D	dper	370
E	D	dana	5352
E	D	dyak	1568
E	D	dere	1694
E	D	dmel	1161
E	D	dsim	468
E	D	dsec	647
E	F	dgri	27
E	F	dwil	51
E	F	dmoj	15
E	F	dvir	12
E	F	dpse	1
E	F	dper	10
E	F	dana	23
E	F	dyak	4
E	F	dere	3
E	F	dsim	13
E	F	dsec	3
E	G	dgri	545
E	G	dwil	704
E	G	dmoj	401
E	G	dvir	290
E	G	dpse	47
E	G	dper	199
E	G	dana	576
E	G	dyak	239
E	G	dere	327
E	G	dmel	162
E	G	dsim	142
E	G	dsec	160
E	H	dgri	164
E	H	dwil	258
E	H	dmoj	130
E	H	dvir	75
E	H	dpse	6
E	H	dper	46
E	H	dana	139
E	H	dyak	20
E	H	dere	23
E	H	dmel	12
E	H	dsim	32
E	H	dsec	17
E	I	dgri	115
E	I	dwil	218
E	I	dmoj	73
E	I	dvir	40
E	I	dpse	1
E	I	dper	14
E	I	dana	101
E	I	dyak	8
E	I	dere	13
E	I	dmel	11
E	I	dsim	22
E	I	dsec	6
E	K	dgri	914
E	K	dwil	1238
E	K	dmoj	792
E	K	dvir	495
E	K	dpse	77
E	K	dper	171
E	K	dana	861
E	K	dyak	460
E	K	dere	475
E	K	dmel	335
E	K	dsim	256
E	K	dsec	327
E	L	dgri	248
E	L	dwil	354
E	L	dmoj	154
E	L	dvir	109
E	L	dpse	1
E	L	dper	54
E	L	dana	203
E	L	dyak	23
E	L	dere	22
E	L	dmel	13
E	L	dsim	44
E	L	dsec	21
E	M	dgri	96
E	M	dwil	138
E	M	dmoj	54
E	M	dvir	50
E	M	dpse	1
E	M	dper	11
E	M	dana	91
E	M	dyak	12
E	M	dere	20
E	M	dmel	4
E	M	dsim	12
E	M	dsec	6
E	N	dgri	479
E	N	dwil	984
E	N	dmoj	367
E	N	dvir	269
E	N	dpse	18
E	N	dper	61
E	N	dana	416
E	N	dyak	60
E	N	dere	53
E	N	dmel	39
E	N	dsim	76
E	N	dsec	37
E	P	dgri	212
E	P	dwil	406
E	P	dmoj	196
E	P	dvir	141
E	P	dpse	14
E	P	dper	80
E	P	dana	230
E	P	dyak	17
E	P	dere	15
E	P	dmel	13
E	P	dsim	49
E	P	dsec	29
E	Q	dgri	1707
E	Q	dwil	2146
E	Q	dmoj	1506
E	Q	dvir	1159
E	Q	dpse	93
E	Q	dper	192
E	Q	dana	1419
E	Q	dyak	435
E	Q	dere	618
E	Q	dmel	239
E	Q	dsim	206
E	Q	dsec	234
E	R	dgri	175
E	R	dwil	262
E	R	dmoj	163
E	R	dvir	96
E	R	dpse	14
E	R	dper	170
E	R	dana	179
E	R	dyak	27
E	R	dere	34
E	R	dmel	14
E	R	dsim	96
E	R	dsec	95
E	S	dgri	400
E	S	dwil	889
E	S	dmoj	344
E	S	dvir	202
E	S	dpse	37
E	S	dper	148
E	S	dana	460
E	S	dyak	28
E	S	dere	34
E	S	dmel	26
E	S	dsim	146
E	S	dsec	73
E	T	dgri	406
E	T	dwil	706
E	T	dmoj	258
E	T	dvir	202
E	T	dpse	20
E	T	dper	60
E	T	dana	321
E	T	dyak	30
E	T	dere	40
E	T	dmel	27
E	T	dsim	60
E	T	dsec	24
E	V	dgri	533
E	V	dwil	603
E	V	dmoj	415
E	V	dvir	312
E	V	dpse	26
E	V	dper	67
E	V	dana	409
E	V	dyak	187
E	V	dere	230
E	V	dmel	136
E	V	dsim	75
E	V	dsec	84
E	W	dgri	9
E	W	dwil	9
E	W	dmoj	3
E	W	dvir	3
E	W	dper	11
E	W	dana	6
E	W	dyak	1
E	W	dere	2
E	W	dmel	1
E	W	dsim	7
E	W	dsec	5
E	X	dgri	11
E	X	dwil	2
E	X	dmoj	14
E	X	dvir	26
E	X	dpse	49
E	X	dper	477
E	X	dana	6
E	X	dyak	26
E	X	dsim	1167
E	X	dsec	166
E	Y	dgri	46
E	Y	dwil	88
E	Y	dmoj	31
E	Y	dvir	21
E	Y	dpse	2
E	Y	dper	9
E	Y	dana	52
E	Y	dyak	5
E	Y	dere	7
E	Y	dmel	3
E	Y	dsim	15
E	Y	dsec	7
F	-	dgri	5
F	-	dwil	14
F	-	dmoj	5
F	-	dvir	2
F	-	dper	4
F	-	dana	10
F	-	dmel	1
F	-	dsim	12
F	-	dsec	1
F	A	dgri	48
F	A	dwil	73
F	A	dmoj	46
F	A	dvir	24
F	A	dpse	1
F	A	dper	35
F	A	dana	54
F	A	dyak	4
F	A	dere	8
F	A	dmel	6
F	A	dsim	30
F	A	dsec	13
F	C	dgri	134
F	C	dwil	118
F	C	dmoj	106
F	C	dvir	64
F	C	dpse	6
F	C	dper	19
F	C	dana	85
F	C	dyak	44
F	C	dere	57
F	C	dmel	14
F	C	dsim	25
F	C	dsec	13
F	D	dgri	12
F	D	dwil	19
F	D	dmoj	7
F	D	dvir	5
F	D	dpse	1
F	D	dper	3
F	D	dana	9
F	D	dyak	1
F	D	dere	3
F	D	dmel	2
F	D	dsim	8
F	D	dsec	2
F	E	dgri	8
F	E	dwil	21
F	E	dmoj	5
F	E	dvir	5
F	E	dpse	1
F	E	dper	14
F	E	dana	14
F	E	dyak	1
F	E	dmel	3
F	E	dsim	6
F	E	dsec	5
F	G	dgri	15
F	G	dwil	33
F	G	dmoj	14
F	G	dvir	4
F	G	dper	15
F	G	dana	22
F	G	dyak	2
F	G	dere	1
F	G	dmel	1
F	G	dsim	11
F	G	dsec	8
F	H	dgri	72
F	H	dwil	111
F	H	dmoj	44
F	H	dvir	33
F	H	dper	33
F	H	dana	63
F	H	dyak	3
F	H	dere	4
F	H	dmel	10
F	H	dsim	20
F	H	dsec	14
F	I	dgri	319
F	I	dwil	385
F	I	dmoj	268
F	I	dvir	135
F	I	dpse	15
F	I	dper	68
F	I	dana	322
F	I	dyak	127
F	I	dere	115
F	I	dmel	90
F	I	dsim	64
F	I	dsec	83
F	K	dgri	8
F	K	dwil	18
F	K	dmoj	7
F	K	dvir	4
F	K	dper	5
F	K	dana	9
F	K	dere	2
F	K	dmel	4
F	K	dsim	9
F	K	dsec	3
F	L	dgri	880
F	L	dwil	894
F	L	dmoj	874
F	L	dvir	497
F	L	dpse	58
F	L	dper	247
F	L	dana	814
F	L	dyak	315
F	L	dere	465
F	L	dmel	169
F	L	dsim	225
F	L	dsec	215
F	M	dgri	64
F	M	dwil	108
F	M	dmoj	50
F	M	dvir	28
F	M	dpse	4
F	M	dper	14
F	M	dana	74
F	M	dyak	14
F	M	dere	5
F	M	dmel	5
F	M	dsim	22
F	M	dsec	10
F	N	dgri	22
F	N	dwil	60
F	N	dmoj	30
F	N	dvir	14
F	N	dper	10
F	N	dana	15
F	N	dyak	3
F	N	dere	5
F	N	dmel	2
F	N	dsim	9
F	N	dsec	2
F	P	dgri	21
F	P	dwil	30
F	P	dmoj	11
F	P	dvir	5
F	P	dpse	3
F	P	dper	14
F	P	dana	21
F	P	dyak	4
F	P	dere	4
F	P	dmel	5
F	P	dsim	18
F	P	dsec	4
F	Q	dgri	24
F	Q	dwil	43
F	Q	dmoj	14
F	Q	dvir	4
F	Q	dpse	3
F	Q	dper	25
F	Q	dana	23
F	Q	dyak	1
F	Q	dere	2
F	Q	dmel	4
F	Q	dsim	12
F	Q	dsec	3
F	R	dgri	14
F	R	dwil	20
F	R	dmoj	15
F	R	dvir	11
F	R	dper	24
F	R	dana	14
F	R	dyak	1
F	R	dere	1
F	R	dmel	5
F	R	dsim	13
F	R	dsec	19
F	S	dgri	121
F	S	dwil	153
F	S	dmoj	114
F	S	dvir	47
F	S	dpse	9
F	S	dper	81
F	S	dana	109
F	S	dyak	48
F	S	dere	56
F	S	dmel	22
F	S	dsim	77
F	S	dsec	59
F	T	dgri	19
F	T	dwil	78
F	T	dmoj	47
F	T	dvir	18
F	T	dpse	4
F	T	dper	27
F	T	dana	28
F	T	dyak	3
F	T	dere	6
F	T	dmel	1
F	T	dsim	19
F	T	dsec	5
F	V	dgri	163
F	V	dwil	213
F	V	dmoj	155
F	V	dvir	102
F	V	dpse	13
F	V	dper	74
F	V	dana	173
F	V	dyak	46
F	V	dere	66
F	V	dmel	36
F	V	dsim	60
F	V	dsec	39
F	W	dgri	23
F	W	dwil	42
F	W	dmoj	20
F	W	dvir	9
F	W	dper	36
F	W	dana	37
F	W	dyak	6
F	W	dere	4
F	W	dmel	4
F	W	dsim	26
F	W	dsec	17
F	X	dgri	2
F	X	dwil	4
F	X	dmoj	15
F	X	dvir	12
F	X	dpse	35
F	X	dper	245
F	X	dana	9
F	X	dyak	14
F	X	dsim	647
F	X	dsec	135
F	Y	dgri	950
F	Y	dwil	1568
F	Y	dmoj	1184
F	Y	dvir	718
F	Y	dpse	49
F	Y	dper	110
F	Y	dana	1151
F	Y	dyak	338
F	Y	dere	300
F	Y	dmel	201
F	Y	dsim	112
F	Y	dsec	91
G	-	dgri	50
G	-	dwil	80
G	-	dmoj	48
G	-	dvir	29
G	-	dpse	12
G	-	dper	11
G	-	dana	62
G	-	dyak	13
G	-	dere	13
G	-	dmel	11
G	-	dsim	15
G	-	dsec	8
G	A	dgri	1558
G	A	dwil	2003
G	A	dmoj	1722
G	A	dvir	1248
G	A	dpse	125
G	A	dper	257
G	A	dana	1551
G	A	dyak	664
G	A	dere	737
G	A	dmel	342
G	A	dsim	257
G	A	dsec	334
G	C	dgri	178
G	C	dwil	170
G	C	dmoj	184
G	C	dvir	104
G	C	dpse	17
G	C	dper	51
G	C	dana	135
G	C	dyak	68
G	C	dere	89
G	C	dmel	56
G	C	dsim	47
G	C	dsec	76
G	D	dgri	638
G	D	dwil	788
G	D	dmoj	546
G	D	dvir	333
G	D	dpse	45
G	D	dper	103
G	D	dana	475
G	D	dyak	212
G	D	dere	247
G	D	dmel	176
G	D	dsim	105
G	D	dsec	157
G	E	dgri	304
G	E	dwil	545
G	E	dmoj	336
G	E	dvir	190
G	E	dpse	37
G	E	dper	73
G	E	dana	405
G	E	dyak	221
G	E	dere	212
G	E	dmel	165
G	E	dsim	75
G	E	dsec	148
G	F	dgri	40
G	F	dwil	53
G	F	dmoj	34
G	F	dvir	19
G	F	dpse	3
G	F	dper	6
G	F	dana	31
G	F	dyak	4
G	F	dere	7
G	F	dmel	7
G	F	dsim	9
G	F	dsec	4
G	H	dgri	69
G	H	dwil	205
G	H	dmoj	79
G	H	dvir	37
G	H	dpse	10
G	H	dper	31
G	H	dana	92
G	H	dyak	4
G	H	dere	8
G	H	dmel	5
G	H	dsim	14
G	H	dsec	10
G	I	dgri	103
G	I	dwil	155
G	I	dmoj	73
G	I	dvir	41
G	I	dpse	4
G	I	dper	10
G	I	dana	85
G	I	dyak	10
G	I	dere	6
G	I	dmel	15
G	I	dsim	15
G	I	dsec	7
G	K	dgri	140
G	K	dwil	339
G	K	dmoj	124
G	K	dvir	59
G	K	dpse	8
G	K	dper	21
G	K	dana	168
G	K	dyak	24
G	K	dere	25
G	K	dmel	15
G	K	dsim	38
G	K	dsec	18
G	L	dgri	96
G	L	dwil	199
G	L	dmoj	90
G	L	dvir	59
G	L	dpse	9
G	L	dper	26
G	L	dana	91
G	L	dyak	17
G	L	dere	19
G	L	dmel	13
G	L	dsim	20
G	L	dsec	12
G	M	dgri	45
G	M	dwil	96
G	M	dmoj	35
G	M	dvir	19
G	M	dpse	10
G	M	dper	16
G	M	dana	41
G	M	dyak	4
G	M	dere	1
G	M	dmel	2
G	M	dsim	15
G	M	dsec	6
G	N	dgri	693
G	N	dwil	1245
G	N	dmoj	680
G	N	dvir	283
G	N	dpse	29
G	N	dper	46
G	N	dana	575
G	N	dyak	73
G	N	dere	66
G	N	dmel	48
G	N	dsim	56
G	N	dsec	33
G	P	dgri	170
G	P	dwil	341
G	P	dmoj	138
G	P	dvir	72
G	P	dpse	17
G	P	dper	44
G	P	dana	232
G	P	dyak	16
G	P	dere	12
G	P	dmel	12
G	P	dsim	45
G	P	dsec	16
G	Q	dgri	138
G	Q	dwil	408
G	Q	dmoj	120
G	Q	dvir	74
G	Q	dpse	15
G	Q	dper	39
G	Q	dana	156
G	Q	dyak	14
G	Q	dere	7
G	Q	dmel	11
G	Q	dsim	25
G	Q	dsec	28
G	R	dgri	252
G	R	dwil	341
G	R	dmoj	219
G	R	dvir	155
G	R	dpse	24
G	R	dper	157
G	R	dana	285
G	R	dyak	129
G	R	dere	154
G	R	dmel	109
G	R	dsim	111
G	R	dsec	165
G	S	dgri	1575
G	S	dwil	2350
G	S	dmoj	1801
G	S	dvir	1095
G	S	dpse	125
G	S	dper	231
G	S	dana	1681
G	S	dyak	513
G	S	dere	479
G	S	dmel	383
G	S	dsim	235
G	S	dsec	262
G	T	dgri	382
G	T	dwil	675
G	T	dmoj	311
G	T	dvir	187
G	T	dpse	21
G	T	dper	46
G	T	dana	373
G	T	dyak	28
G	T	dere	30
G	T	dmel	16
G	T	dsim	44
G	T	dsec	30
G	V	dgri	468
G	V	dwil	448
G	V	dmoj	323
G	V	dvir	266
G	V	dpse	50
G	V	dper	84
G	V	dana	358
G	V	dyak	191
G	V	dere	205
G	V	dmel	181
G	V	dsim	109
G	V	dsec	166
G	W	dgri	8
G	W	dwil	17
G	W	dmoj	9
G	W	dvir	12
G	W	dper	32
G	W	dana	9
G	W	dyak	5
G	W	dere	7
G	W	dmel	4
G	W	dsim	14
G	W	dsec	16
G	X	dgri	7
G	X	dwil	6
G	X	dmoj	42
G	X	dvir	23
G	X	dpse	43
G	X	dper	474
G	X	dana	5
G	X	dyak	68
G	X	dsim	988
G	X	dsec	185
G	Y	dgri	27
G	Y	dwil	53
G	Y	dmoj	37
G	Y	dvir	21
G	Y	dper	12
G	Y	dana	37
G	Y	dyak	3
G	Y	dere	3
G	Y	dmel	4
G	Y	dsim	9
G	Y	dsec	2
H	-	dgri	11
H	-	dwil	21
H	-	dmoj	18
H	-	dvir	6
H	-	dpse	2
H	-	dper	3
H	-	dana	27
H	-	dyak	5
H	-	dere	2
H	-	dmel	2
H	-	dsim	5
H	-	dsec	3
H	A	dgri	67
H	A	dwil	131
H	A	dmoj	72
H	A	dvir	34
H	A	dpse	4
H	A	dper	41
H	A	dana	66
H	A	dyak	5
H	A	dere	6
H	A	dmel	3
H	A	dsim	29
H	A	dsec	20
H	C	dgri	32
H	C	dwil	41
H	C	dmoj	33
H	C	dvir	17
H	C	dpse	3
H	C	dper	5
H	C	dana	33
H	C	dyak	7
H	C	dere	4
H	C	dmel	2
H	C	dsim	15
H	C	dsec	10
H	D	dgri	134
H	D	dwil	165
H	D	dmoj	121
H	D	dvir	73
H	D	dpse	12
H	D	dper	25
H	D	dana	127
H	D	dyak	43
H	D	dere	42
H	D	dmel	31
H	D	dsim	28
H	D	dsec	25
H	E	dgri	68
H	E	dwil	162
H	E	dmoj	67
H	E	dvir	31
H	E	dpse	3
H	E	dper	25
H	E	dana	73
H	E	dyak	5
H	E	dere	5
H	E	dmel	2
H	E	dsim	24
H	E	dsec	11
H	F	dgri	69
H	F	dwil	136
H	F	dmoj	74
H	F	dvir	26
H	F	dpse	6
H	F	dper	15
H	F	dana	104
H	F	dyak	11
H	F	dere	6
H	F	dmel	4
H	F	dsim	19
H	F	dsec	7
H	G	dgri	42
H	G	dwil	130
H	G	dmoj	32
H	G	dvir	24
H	G	dpse	5
H	G	dper	22
H	G	dana	68
H	G	dyak	6
H	G	dere	6
H	G	dmel	6
H	G	dsim	17
H	G	dsec	13
H	I	dgri	31
H	I	dwil	64
H	I	dmoj	38
H	I	dvir	14
H	I	dpse	4
H	I	dper	30
H	I	dana	51
H	I	dyak	7
H	I	dere	5
H	I	dmel	5
H	I	dsim	19
H	I	dsec	8
H	K	dgri	86
H	K	dwil	180
H	K	dmoj	87
H	K	dvir	36
H	K	dpse	4
H	K	dper	20
H	K	dana	128
H	K	dyak	13
H	K	dere	8
H	K	dmel	7
H	K	dsim	19
H	K	dsec	7
H	L	dgri	207
H	L	dwil	276
H	L	dmoj	220
H	L	dvir	122
H	L	dpse	11
H	L	dper	39
H	L	dana	244
H	L	dyak	92
H	L	dere	82
H	L	dmel	56
H	L	dsim	44
H	L	dsec	46
H	M	dgri	19
H	M	dwil	33
H	M	dmoj	9
H	M	dvir	10
H	M	dpse	2
H	M	dper	16
H	M	dana	18
H	M	dere	5
H	M	dmel	3
H	M	dsim	15
H	M	dsec	6
H	N	dgri	631
H	N	dwil	849
H	N	dmoj	677
H	N	dvir	333
H	N	dpse	42
H	N	dper	54
H	N	dana	640
H	N	dyak	196
H	N	dere	210
H	N	dmel	183
H	N	dsim	65
H	N	dsec	100
H	P	dgri	110
H	P	dwil	193
H	P	dmoj	157
H	P	dvir	77
H	P	dpse	17
H	P	dper	63
H	P	dana	187
H	P	dyak	60
H	P	dere	76
H	P	dmel	33
H	P	dsim	43
H	P	dsec	43
H	Q	dgri	856
H	Q	dwil	1167
H	Q	dmoj	1110
H	Q	dvir	681
H	Q	dpse	72
H	Q	dper	90
H	Q	dana	900
H	Q	dyak	371
H	Q	dere	423
H	Q	dmel	226
H	Q	dsim	113
H	Q	dsec	168
H	R	dgri	301
H	R	dwil	343
H	R	dmoj	375
H	R	dvir	241
H	R	dpse	22
H	R	dper	79
H	R	dana	352
H	R	dyak	106
H	R	dere	151
H	R	dmel	96
H	R	dsim	72
H	R	dsec	80
H	S	dgri	173
H	S	dwil	330
H	S	dmoj	144
H	S	dvir	58
H	S	dpse	16
H	S	dper	52
H	S	dana	212
H	S	dyak	27
H	S	dere	24
H	S	dmel	15
H	S	dsim	49
H	S	dsec	20
H	T	dgri	66
H	T	dwil	158
H	T	dmoj	88
H	T	dvir	42
H	T	dpse	8
H	T	dper	51
H	T	dana	107
H	T	dyak	11
H	T	dere	17
H	T	dmel	12
H	T	dsim	50
H	T	dsec	43
H	V	dgri	34
H	V	dwil	75
H	V	dmoj	33
H	V	dvir	10
H	V	dper	8
H	V	dana	49
H	V	dyak	2
H	V	dere	1
H	V	dmel	5
H	V	dsim	8
H	V	dsec	2
H	W	dgri	2
H	W	dwil	4
H	W	dmoj	3
H	W	dvir	3
H	W	dper	9
H	W	dana	7
H	W	dmel	1
H	W	dsim	9
H	W	dsec	10
H	X	dgri	2
H	X	dwil	8
H	X	dmoj	12
H	X	dvir	11
H	X	dpse	25
H	X	dper	172
H	X	dana	10
H	X	dyak	11
H	X	dsim	525
H	X	dsec	72
H	Y	dgri	444
H	Y	dwil	706
H	Y	dmoj	649
H	Y	dvir	315
H	Y	dpse	40
H	Y	dper	57
H	Y	dana	532
H	Y	dyak	193
H	Y	dere	234
H	Y	dmel	176
H	Y	dsim	76
H	Y	dsec	108
I	-	dgri	12
I	-	dwil	17
I	-	dmoj	5
I	-	dvir	9
I	-	dpse	2
I	-	dper	7
I	-	dana	9
I	-	dyak	2
I	-	dere	2
I	-	dsim	9
I	-	dsec	6
I	A	dgri	156
I	A	dwil	219
I	A	dmoj	189
I	A	dvir	115
I	A	dpse	7
I	A	dper	66
I	A	dana	218
I	A	dyak	26
I	A	dere	30
I	A	dmel	18
I	A	dsim	49
I	A	dsec	29
I	C	dgri	28
I	C	dwil	62
I	C	dmoj	26
I	C	dvir	23
I	C	dpse	3
I	C	dper	21
I	C	dana	35
I	C	dyak	5
I	C	dere	5
I	C	dmel	6
I	C	dsim	25
I	C	dsec	7
I	D	dgri	18
[truncated: 3,168 more rows]
