# Supplementary material for: Evolutionary patterns of amino acid substitutions in 12 Drosophila genomes
Source: BMC Genomics. 2010 Dec 2;11(Suppl 4):S10. doi: 10.1186/1471-2164-11-S4-S10 (PMC3005911; doi:10.1186/1471-2164-11-S4-S10)
Supplement: Additional file 2 — Excel spreadsheet with pair-wise amino acid substitution frequencies, separately for terminal and non-terminal branches. [file 1471-2164-11-S4-S10-S2.xls]

## Sheet: terminal_non-terminal
Aminoacid Fluxes by terminal/non-terminal branches
SQL:	select s.source, s.dest, decode($find(s.node->ptreeNode->name, '('), 0, 'true', 'false') as terminal, count(distinct s.id) as substitutions_count from com_intersys_bio_paralogs_model.Substitution as s where s.confirmed = 1 and s.node->tree->dataset->hasParalogs = 0 group by s.source, s.dest, $find(s.node->ptreeNode->name, '(') order by s.source, s.dest, terminal
source	dest	terminal	substitutions_count
-	A	false	365
-	A	true	1203
-	C	false	43
-	C	true	127
-	D	false	106
-	D	true	409
-	E	false	122
-	E	true	448
-	F	false	27
-	F	true	117
-	G	false	444
-	G	true	1229
-	H	false	116
-	H	true	394
-	I	false	84
-	I	true	336
-	K	false	76
-	K	true	356
-	L	false	171
-	L	true	645
-	M	false	110
-	M	true	390
-	N	false	178
-	N	true	779
-	P	false	222
-	P	true	757
-	Q	false	274
-	Q	true	867
-	R	false	91
-	R	true	342
-	S	false	403
-	S	true	1381
-	T	false	259
-	T	true	916
-	V	false	215
-	V	true	713
-	W	false	7
-	W	true	52
-	X	true	77
-	Y	false	33
-	Y	true	122
A	-	false	228
A	-	true	393
A	C	false	337
A	C	true	968
A	D	false	1531
A	D	true	3717
A	E	false	2320
A	E	true	5070
A	F	false	253
A	F	true	585
A	G	false	6103
A	G	true	11932
A	H	false	289
A	H	true	766
A	I	false	796
A	I	true	2477
A	K	false	731
A	K	true	1939
A	L	false	1039
A	L	true	2865
A	M	false	408
A	M	true	1236
A	N	false	1008
A	N	true	3107
A	P	false	3863
A	P	true	7906
A	Q	false	1012
A	Q	true	2698
A	R	false	417
A	R	true	1315
A	S	false	12256
A	S	true	24322
A	T	false	7757
A	T	true	20982
A	V	false	6348
A	V	true	15814
A	W	false	25
A	W	true	104
A	X	false	4
A	X	true	2224
A	Y	false	107
A	Y	true	287
C	-	false	25
C	-	true	43
C	A	false	297
C	A	true	649
C	D	false	25
C	D	true	74
C	E	false	20
C	E	true	64
C	F	false	331
C	F	true	718
C	G	false	371
C	G	true	785
C	H	false	58
C	H	true	129
C	I	false	107
C	I	true	289
C	K	false	27
C	K	true	76
C	L	false	179
C	L	true	494
C	M	false	27
C	M	true	105
C	N	false	98
C	N	true	272
C	P	false	39
C	P	true	116
C	Q	false	43
C	Q	true	124
C	R	false	203
C	R	true	471
C	S	false	1280
C	S	true	2743
C	T	false	176
C	T	true	440
C	V	false	230
C	V	true	468
C	W	false	108
C	W	true	233
C	X	false	1
C	X	true	638
C	Y	false	275
C	Y	true	778
D	-	false	72
D	-	true	151
D	A	false	1139
D	A	true	2732
D	C	false	51
D	C	true	151
D	E	false	13273
D	E	true	21953
D	F	false	41
D	F	true	129
D	G	false	1552
D	G	true	3393
D	H	false	548
D	H	true	1384
D	I	false	97
D	I	true	397
D	K	false	484
D	K	true	1247
D	L	false	170
D	L	true	419
D	M	false	50
D	M	true	216
D	N	false	3827
D	N	true	9993
D	P	false	280
D	P	true	633
D	Q	false	617
D	Q	true	1691
D	R	false	177
D	R	true	527
D	S	false	1155
D	S	true	2678
D	T	false	445
D	T	true	1378
D	V	false	446
D	V	true	1270
D	W	false	8
D	W	true	41
D	X	false	3
D	X	true	1582
D	Y	false	203
D	Y	true	693
E	-	false	81
E	-	true	182
E	A	false	2818
E	A	true	6388
E	C	false	38
E	C	true	122
E	D	false	15512
E	D	true	30202
E	F	false	38
E	F	true	162
E	G	false	1712
E	G	true	3792
E	H	false	334
E	H	true	922
E	I	false	189
E	I	true	622
E	K	false	2414
E	K	true	6401
E	L	false	465
E	L	true	1246
E	M	false	198
E	M	true	495
E	N	false	970
E	N	true	2859
E	P	false	627
E	P	true	1402
E	Q	false	4820
E	Q	true	9954
E	R	false	425
E	R	true	1325
E	S	false	1052
E	S	true	2787
E	T	false	809
E	T	true	2154
E	V	false	1304
E	V	true	3077
E	W	false	17
E	W	true	57
E	X	false	8
E	X	true	1944
E	Y	false	96
E	Y	true	286
F	-	false	15
F	-	true	54
F	A	false	116
F	A	true	342
F	C	false	291
F	C	true	685
F	D	false	23
F	D	true	72
F	E	false	12
F	E	true	83
F	G	false	53
F	G	true	126
F	H	false	176
F	H	true	407
F	I	false	810
F	I	true	1991
F	K	false	18
F	K	true	69
F	L	false	2791
F	L	true	5653
F	M	false	178
F	M	true	398
F	N	false	52
F	N	true	172
F	P	false	53
F	P	true	140
F	Q	false	49
F	Q	true	158
F	R	false	28
F	R	true	137
F	S	false	320
F	S	true	896
F	T	false	92
F	T	true	255
F	V	false	470
F	V	true	1140
F	W	false	110
F	W	true	224
F	X	false	2
F	X	true	1118
F	Y	false	3446
F	Y	true	6772
G	-	false	197
G	-	true	352
G	A	false	5049
G	A	true	10798
G	C	false	434
G	C	true	1175
G	D	false	1438
G	D	true	3825
G	E	false	1199
G	E	true	2711
G	F	false	76
G	F	true	217
G	H	false	209
G	H	true	564
G	I	false	183
G	I	true	524
G	K	false	413
G	K	true	979
G	L	false	239
G	L	true	651
G	M	false	94
G	M	true	290
G	N	false	1477
G	N	true	3827
G	P	false	491
G	P	true	1115
G	Q	false	391
G	Q	true	1035
G	R	false	765
G	R	true	2101
G	S	false	4467
G	S	true	10730
G	T	false	813
G	T	true	2143
G	V	false	1069
G	V	true	2849
G	W	false	47
G	W	true	133
G	X	false	2
G	X	true	1841
G	Y	false	74
G	Y	true	208
H	-	false	46
H	-	true	105
H	A	false	207
H	A	true	478
H	C	false	85
H	C	true	202
H	D	false	359
H	D	true	826
H	E	false	176
H	E	true	476
H	F	false	212
H	F	true	477
H	G	false	184
H	G	true	371
H	I	false	96
H	I	true	276
H	K	false	257
H	K	true	595
H	L	false	689
H	L	true	1439
H	M	false	48
H	M	true	136
H	N	false	1964
H	N	true	3980
H	P	false	449
H	P	true	1059
H	Q	false	2965
H	Q	true	6177
H	R	false	1155
H	R	true	2218
H	S	false	490
H	S	true	1120
H	T	false	211
H	T	true	653
H	V	false	102
H	V	true	227
H	W	false	10
H	W	true	48
H	X	false	1
H	X	true	848
H	Y	false	1441
H	Y	true	3530
I	-	false	33
I	-	true	80
I	A	false	554
I	A	true	1122
I	C	false	80
I	C	true	246
I	D	false	39
I	D	true	168
I	E	false	84
I	E	true	229
I	F	false	854
I	F	true	1862
I	G	false	107
I	G	true	223
I	H	false	68
I	H	true	247
I	K	false	184
I	K	true	501
I	L	false	4974
I	L	true	8939
I	M	false	2300
I	M	true	4697
I	N	false	294
I	N	true	900
I	P	false	133
I	P	true	292
I	Q	false	102
I	Q	true	319
I	R	false	128
I	R	true	296
I	S	false	388
I	S	true	1092
I	T	false	1479
I	T	true	2982
I	V	false	11275
I	V	true	16887
I	W	false	24
I	W	true	86
I	X	false	3
I	X	true	1443
I	Y	false	93
I	Y	true	314
K	-	false	78
K	-	true	151
K	A	false	759
K	A	true	1678
K	C	false	29
K	C	true	119
K	D	false	409
K	D	true	1013
K	E	false	1619
K	E	true	3580
K	F	false	42
K	F	true	127
K	G	false	433
K	G	true	949
K	H	false	365
K	H	true	1025
K	I	false	353
K	I	true	986
K	L	false	390
K	L	true	968
K	M	false	659
K	M	true	1495
K	N	false	2678
K	N	true	6615
K	P	false	450
K	P	true	995
K	Q	false	3885
K	Q	true	7768
K	R	false	9377
K	R	true	14878
K	S	false	1213
K	S	true	2776
K	T	false	1632
K	T	true	3677
K	V	false	353
K	V	true	798
K	W	false	37
K	W	true	67
K	X	false	7
K	X	true	1628
K	Y	false	55
K	Y	true	162
L	-	false	119
L	-	true	282
L	A	false	1066
L	A	true	2523
L	C	false	188
L	C	true	632
L	D	false	112
L	D	true	376
L	E	false	378
L	E	true	759
L	F	false	3672
L	F	true	8892
L	G	false	270
L	G	true	661
L	H	false	688
L	H	true	1543
L	I	false	7654
L	I	true	15654
L	K	false	348
L	K	true	911
L	M	false	8731
L	M	true	16096
L	N	false	230
L	N	true	704
L	P	false	978
L	P	true	2258
L	Q	false	2201
L	Q	true	4709
L	R	false	876
L	R	true	1848
L	S	false	1028
L	S	true	2800
L	T	false	786
L	T	true	1968
L	V	false	7386
L	V	true	14634
L	W	false	290
L	W	true	1014
L	X	false	9
L	X	true	3035
L	Y	false	348
L	Y	true	1055
M	-	false	61
M	-	true	158
M	A	false	285
M	A	true	645
M	C	false	20
M	C	true	103
M	D	false	27
M	D	true	104
M	E	false	95
M	E	true	180
M	F	false	139
M	F	true	371
M	G	false	75
M	G	true	187
M	H	false	31
M	H	true	135
M	I	false	2156
M	I	true	5182
M	K	false	237
M	K	true	592
M	L	false	3660
M	L	true	6613
M	N	false	96
M	N	true	254
M	P	false	66
M	P	true	183
M	Q	false	206
M	Q	true	443
M	R	false	172
M	R	true	459
M	S	false	219
M	S	true	522
M	T	false	724
M	T	true	1548
M	V	false	1358
M	V	true	2649
M	W	false	30
M	W	true	100
M	X	false	1
M	X	true	721
M	Y	false	27
M	Y	true	96
N	-	false	135
N	-	true	212
N	A	false	788
N	A	true	1699
N	C	false	151
N	C	true	353
N	D	false	3086
N	D	true	5236
N	E	false	667
N	E	true	1360
N	F	false	77
N	F	true	244
N	G	false	1474
N	G	true	2243
N	H	false	2323
N	H	true	4695
N	I	false	603
N	I	true	1665
N	K	false	2108
N	K	true	4644
N	L	false	216
N	L	true	540
N	M	false	145
N	M	true	354
N	P	false	298
N	P	true	692
N	Q	false	1030
N	Q	true	2458
N	R	false	609
N	R	true	1224
N	S	false	7439
N	S	true	13116
N	T	false	2644
N	T	true	5489
N	V	false	258
N	V	true	650
N	W	false	10
N	W	true	42
N	X	false	6
N	X	true	1355
N	Y	false	389
N	Y	true	1032
P	-	false	157
P	-	true	277
P	A	false	4742
P	A	true	10564
P	C	false	71
P	C	true	206
P	D	false	329
P	D	true	895
P	E	false	642
P	E	true	1440
P	F	false	107
P	F	true	305
P	G	false	571
P	G	true	1298
P	H	false	697
P	H	true	1718
P	I	false	242
P	I	true	805
P	K	false	531
P	K	true	1381
P	L	false	1281
P	L	true	3790
P	M	false	162
P	M	true	432
P	N	false	455
P	N	true	1262
P	Q	false	2237
P	Q	true	4973
P	R	false	696
P	R	true	1700
P	S	false	4115
P	S	true	11215
P	T	false	2273
P	T	true	6295
P	V	false	665
P	V	true	1834
P	W	false	21
P	W	true	54
P	X	false	5
P	X	true	1758
P	Y	false	76
P	Y	true	209
Q	-	false	144
Q	-	true	286
Q	A	false	1315
Q	A	true	2813
Q	C	false	58
Q	C	true	152
Q	D	false	746
Q	D	true	1732
Q	E	false	4453
Q	E	true	9296
Q	F	false	59
Q	F	true	235
Q	G	false	551
Q	G	true	1121
Q	H	false	5201
Q	H	true	11990
Q	I	false	205
Q	I	true	659
Q	K	false	4092
Q	K	true	8459
Q	L	false	2819
Q	L	true	5871
Q	M	false	457
Q	M	true	933
Q	N	false	1284
Q	N	true	2653
Q	P	false	2476
Q	P	true	5175
Q	R	false	2952
Q	R	true	5676
Q	S	false	1240
Q	S	true	3112
Q	T	false	939
Q	T	true	2267
Q	V	false	538
Q	V	true	1228
Q	W	false	33
Q	W	true	74
Q	X	false	2
Q	X	true	1686
Q	Y	false	205
Q	Y	true	481
R	-	false	55
R	-	true	131
R	A	false	432
R	A	true	1317
R	C	false	464
R	C	true	1543
R	D	false	135
R	D	true	479
R	E	false	332
R	E	true	943
R	F	false	68
R	F	true	246
R	G	false	985
R	G	true	2364
R	H	false	1888
R	H	true	5297
R	I	false	210
R	I	true	651
R	K	false	5684
R	K	true	9886
R	L	false	1052
R	L	true	2455
R	M	false	199
R	M	true	532
R	N	false	585
R	N	true	1628
R	P	false	540
R	P	true	1524
R	Q	false	2681
R	Q	true	6234
R	S	false	1648
R	S	true	4174
R	T	false	540
R	T	true	1552
R	V	false	211
R	V	true	649
R	W	false	149
R	W	true	396
R	X	false	2
R	X	true	1789
R	Y	false	144
R	Y	true	464
S	-	false	252
S	-	true	382
S	A	false	9469
S	A	true	16827
S	C	false	1741
S	C	true	4050
S	D	false	1201
S	D	true	2496
S	E	false	1034
S	E	true	2187
S	F	false	536
S	F	true	1646
S	G	false	5531
S	G	true	9776
S	H	false	616
S	H	true	1510
S	I	false	873
S	I	true	2503
S	K	false	1132
S	K	true	2548
S	L	false	1268
S	L	true	3397
S	M	false	342
S	M	true	958
S	N	false	5910
S	N	true	14948
S	P	false	2894
S	P	true	5728
S	Q	false	1052
S	Q	true	2719
S	R	false	1439
S	R	true	3446
S	T	false	11621
S	T	true	24404
S	V	false	1062
S	V	true	2577
S	W	false	97
S	W	true	253
S	X	false	8
S	X	true	2420
S	Y	false	373
S	Y	true	1013
T	-	false	105
T	-	true	191
T	A	false	6470
T	A	true	13196
T	C	false	200
T	C	true	473
T	D	false	405
T	D	true	969
T	E	false	615
T	E	true	1321
T	F	false	133
T	F	true	370
T	G	false	822
T	G	true	1595
T	H	false	224
T	H	true	697
T	I	false	1804
T	I	true	5279
T	K	false	1308
T	K	true	2836
T	L	false	707
T	L	true	1793
T	M	false	917
T	M	true	2560
T	N	false	2426
T	N	true	5585
T	P	false	1604
T	P	true	3355
T	Q	false	671
T	Q	true	1855
T	R	false	558
T	R	true	1579
T	S	false	10622
T	S	true	19539
T	V	false	1665
T	V	true	3391
T	W	false	20
T	W	true	68
T	X	false	1
T	X	true	1548
T	Y	false	91
T	Y	true	262
V	-	false	101
V	-	true	198
V	A	false	4685
V	A	true	9325
V	C	false	143
V	C	true	644
V	D	false	259
V	D	true	669
V	E	false	760
V	E	true	1508
V	F	false	569
V	F	true	1378
V	G	false	755
V	G	true	1652
V	H	false	105
V	H	true	294
V	I	false	9061
V	I	true	21414
V	K	false	296
V	K	true	705
V	L	false	4922
V	L	true	10205
V	M	false	2046
V	M	true	4688
V	N	false	206
V	N	true	607
V	P	false	364
V	P	true	856
V	Q	false	343
V	Q	true	906
V	R	false	169
V	R	true	551
V	S	false	727
V	S	true	1723
V	T	false	1496
V	T	true	3089
V	W	false	39
V	W	true	132
V	X	false	5
V	X	true	1759
V	Y	false	85
V	Y	true	265
W	-	false	5
W	-	true	19
W	A	false	28
W	A	true	66
W	C	false	113
W	C	true	243
W	D	false	4
W	D	true	21
W	E	false	9
W	E	true	31
W	F	false	205
W	F	true	386
W	G	false	56
W	G	true	166
W	H	false	13
W	H	true	53
W	I	false	17
W	I	true	78
W	K	false	10
W	K	true	38
W	L	false	219
W	L	true	528
W	M	false	29
W	M	true	87
W	N	false	6
W	N	true	31
W	P	false	7
W	P	true	24
W	Q	false	18
W	Q	true	41
W	R	false	81
W	R	true	229
W	S	false	74
W	S	true	173
W	T	false	11
W	T	true	55
W	V	false	30
W	V	true	81
W	X	false	1
W	X	true	334
W	Y	false	148
W	Y	true	332
X	H	false	1
X	S	false	1
Y	-	false	22
Y	-	true	62
Y	A	false	94
Y	A	true	256
Y	C	false	384
Y	C	true	896
Y	D	false	100
Y	D	true	264
Y	E	false	56
Y	E	true	152
Y	F	false	5711
Y	F	true	9349
Y	G	false	62
Y	G	true	158
Y	H	false	1632
Y	H	true	2979
Y	I	false	147
Y	I	true	429
Y	K	false	48
Y	K	true	135
Y	L	false	455
Y	L	true	1013
Y	M	false	38
Y	M	true	140
Y	N	false	404
Y	N	true	965
Y	P	false	54
Y	P	true	120
Y	Q	false	148
Y	Q	true	352
Y	R	false	98
Y	R	true	250
Y	S	false	316
Y	S	true	806
Y	T	false	102
Y	T	true	347
Y	V	false	119
Y	V	true	323
Y	W	false	110
Y	W	true	279
Y	X	false	1
Y	X	true	1027
