# Supplementary material for: Evolutionary patterns of amino acid substitutions in 12 Drosophila genomes
Source: BMC Genomics. 2010 Dec 2;11(Suppl 4):S10. doi: 10.1186/1471-2164-11-S4-S10 (PMC3005911; doi:10.1186/1471-2164-11-S4-S10)
Supplement: Additional file 3 — Excel spreadsheet with data on rates and radicalities of substitutions by gene family. [file 1471-2164-11-S4-S10-S3.xls]

## Sheet: By Families
Statistical Data for Substitution Radicality Grouped by Families
SQL:	select s.node->tree->dataset->family, s.node->tree->dataset->hasParalogs as family_with_paralogs, s.paralog, s.confirmed as unambigous, count(distinct s.id) as substitutions_count, count (distinct s.node->tree->dataset) as families_count, (sum (DPolarity*s.probability)/sum(s.probability*ifnull(DPolarity,0,1))) as DPolarity_AVG, (sum (absDPolarity*s.probability)/sum(s.probability*ifnull(absDPolari…
family	family_with_paralogs	paralog	unambigous	substitutions_count	families_count	DPolarity_AVG	absDPolarity_AVG	EXC_AVG	EXCs_AVG	EX75_AVG	EX75s_AVG	Dpolarity_SUM0	DPolarity_SUM1	DPOLARITY_SUM2	AbsDPolarity_SUM1	EXC_SUM0	EXC_SUM1	EXC_SUM2	EXCs_SUM0	EXCs_SUM1	EXCs_SUM2	EX75_SUM0	EX75_SUM1	EX75_SUM2	EX75s_SUM0	EX75s_SUM1	EX75s_SUM2
1	true	true	true	10	1	1.46	1.98	0.307624	0.312546	0.699723	0.716351	10	14.6	73.44	19.8	10	3.07624	1.11795	10	3.12546	1.13088	10	6.99723	5.33106	10	7.16351	5.53649
4	true	true	true	1	1	3.8	3.8	0.373092	0.313622	0.8	0.619606	1	3.8	14.44	3.8	1	0.373092	0.139198	1	0.313622	0.0983585	1	0.8	0.64	1	0.619606	0.383911
13	true	true	true	49	1	1.69796	2.67347	0.292206	0.300289	0.666525	0.700118	49	83.2	532.34	131	48	14.0259	4.79149	48	14.4139	5.01537	48	31.9932	23.1014	48	33.6057	25.1724
16	true	true	true	585	1	-0.183419	2.02239	0.326836	0.333434	0.753303	0.762016	585	-107.3	4187.03	1183.1	582	190.219	67.9717	582	194.058	71.0644	582	438.422	345.012	582	443.493	354.091
17	true	true	true	24	1	2.24583	3.0625	0.283103	0.283764	0.685081	0.692579	24	53.9	344.67	73.5	24	6.79448	2.15498	24	6.81034	2.17613	24	16.4419	11.7225	24	16.6219	12.0165
19	true	true	true	85	1	-0.518824	2.17294	0.330317	0.340944	0.769572	0.788397	85	-44.1	627.47	184.7	84	27.7466	9.837	84	28.6393	10.4257	84	64.644	51.5939	84	66.2253	54.0653
23	true	true	true	1005	1	-0.375721	1.68597	0.34793	0.350799	0.798833	0.805296	1005	-377.6	5225.28	1694.4	1003	348.974	131.643	1003	351.851	134.211	1003	801.23	657.823	1003	807.712	669.625
25	true	true	true	12	1	0.916667	1.65	0.381959	0.372162	0.742514	0.744152	12	11	63.14	19.8	12	4.5835	1.95272	12	4.46595	1.90061	12	8.91017	6.92925	12	8.92983	6.96191
28	true	true	true	162	1	0.082716	1.89877	0.344853	0.349959	0.795236	0.798306	162	13.4	1061.52	307.6	162	55.8662	20.8156	162	56.6934	21.5498	162	128.828	105.248	162	129.326	106.549
39	true	true	true	63	1	-0.0587302	2.05556	0.329592	0.327705	0.775926	0.777465	63	-3.7	503.41	129.5	63	20.7643	7.45144	63	20.6454	7.53018	63	48.8833	39.096	63	48.9803	39.3393
42	true	true	true	32	1	-1.1	3.30625	0.326281	0.323502	0.729931	0.728742	32	-35.2	502.58	105.8	31	10.1147	3.67712	31	10.0286	3.67351	31	22.6279	17.5223	31	22.591	17.6797
46	true	true	true	10	1	0.14	2.98	0.372052	0.375979	0.822414	0.833663	10	1.4	137.46	29.8	10	3.72052	1.44018	10	3.75979	1.4684	10	8.22414	6.80457	10	8.33663	6.99111
48	true	true	true	21	1	0.261905	2.64286	0.29228	0.28918	0.733923	0.73692	21	5.5	241.71	55.5	21	6.13788	2.08961	21	6.07277	2.06379	21	15.4124	11.8354	21	15.4753	11.8448
50	true	true	true	22	1	-0.327273	1.37273	0.332383	0.337877	0.79177	0.799042	22	-7.2	78.56	30.2	22	7.31244	2.68328	22	7.43328	2.79047	22	17.4189	14.0009	22	17.5789	14.2255
52	true	true	true	87	1	-0.166667	2.0931	0.337311	0.346819	0.784942	0.796183	87	-14.5	572.79	182.1	87	29.3461	10.7015	87	30.1733	11.2745	87	68.2899	55.8049	87	69.2679	57.4736
57	true	true	true	63	1	-0.0396825	1.79841	0.349358	0.355197	0.809907	0.818376	63	-2.5	376.57	113.3	63	22.0096	8.27581	63	22.3774	8.53895	63	51.0241	42.4964	63	51.5577	43.3913
62	true	true	true	110	1	-0.338182	1.90727	0.339153	0.348465	0.773326	0.783458	110	-37.2	708.54	209.8	107	36.2894	13.5115	107	37.2857	14.2694	107	82.7459	66.5461	107	83.8301	68.4325
65	true	true	true	2	1	-1.75	2.25	0.306853	0.322961	0.806548	0.838257	2	-3.5	16.25	4.5	2	0.613705	0.189153	2	0.645921	0.208847	2	1.6131	1.31041	2	1.67651	1.40699
68	true	true	true	10	1	-0.38	2.78	0.306356	0.30891	0.728823	0.725184	10	-3.8	123.32	27.8	10	3.06356	1.06459	10	3.0891	1.10383	10	7.28823	6.09096	10	7.25184	6.17285
74	true	true	true	1	1	-0.8	0.8	0.431118	0.439873	0.956522	0.970089	1	-0.8	0.64	0.8	1	0.431118	0.185863	1	0.439873	0.193489	1	0.956522	0.914934	1	0.970089	0.941073
77	true	true	true	49	1	-0.687755	1.32449	0.391384	0.406373	0.847509	0.86293	49	-33.7	147.13	64.9	49	19.1778	7.98398	49	19.9123	8.63284	49	41.528	35.6336	49	42.2836	37.0157
80	true	true	true	231	1	0.0311688	1.67359	0.356305	0.359263	0.797794	0.799141	231	7.2	1114.2	386.6	231	82.3064	31.1241	231	82.9899	31.7457	231	184.29	151.113	231	184.602	152.063
82	true	true	true	639	1	0.141471	1.55117	0.33658	0.339561	0.790124	0.792686	639	90.4	2842.88	991.2	639	215.074	78.6163	639	216.979	80.1936	639	504.889	414.442	639	506.526	418.879
83	true	true	true	15	1	0.246667	1.60667	0.327833	0.327611	0.754397	0.754124	15	3.7	60.91	24.1	15	4.91749	1.71021	15	4.91417	1.69389	15	11.3159	8.78532	15	11.3119	8.78308
87	true	true	true	2	1	-0.25	1.15	0.288967	0.294042	0.775	0.795546	2	-0.5	2.77	2.3	2	0.577934	0.186767	2	0.588084	0.190344	2	1.55	1.24625	2	1.59109	1.3102
89	true	true	true	686	1	-0.109329	1.65889	0.336856	0.339496	0.781135	0.788962	686	-75	3724.9	1138	686	231.083	85.3169	686	232.895	86.4682	686	535.859	436.311	686	541.228	444.667
90	true	true	true	137	1	-0.0715328	1.79562	0.319505	0.322504	0.767285	0.768748	137	-9.8	763.58	246	135	43.1332	15.352	135	43.5381	15.7264	135	103.584	82.478	135	103.781	82.7952
93	true	true	true	251	1	-0.0733068	1.43028	0.364759	0.367718	0.811131	0.816692	251	-18.4	994.98	359	251	91.5545	36.3321	251	92.2971	36.7754	251	203.594	169.833	251	204.99	172.362
94	true	true	true	205	1	0.0629268	1.99659	0.3153	0.319715	0.739931	0.744867	205	12.9	1421.73	409.3	205	64.6366	22.9236	205	65.5416	23.4759	205	151.686	118.6	205	152.698	120.968
98	true	true	true	2	1	1.55	1.55	0.370082	0.282649	0.889831	0.884614	2	3.1	8.45	3.1	2	0.740164	0.282496	2	0.565299	0.160687	2	1.77966	1.60787	2	1.76923	1.59171
99	true	true	true	48	1	-0.247917	2.06458	0.324217	0.329552	0.761851	0.771078	48	-11.9	375.03	99.1	48	15.5624	5.70169	48	15.8185	5.79217	48	36.5688	29.0534	48	37.0117	29.8756
101	true	true	true	3	1	0.533333	0.933333	0.397866	0.407902	0.906349	0.91781	3	1.6	5.02	2.8	3	1.1936	0.476764	3	1.22371	0.499689	3	2.71905	2.48624	3	2.75343	2.54208
102	true	true	true	170	1	-0.211176	1.73588	0.337329	0.340554	0.78121	0.781639	170	-35.9	1032.89	295.1	170	57.3459	20.9967	170	57.8942	21.5152	170	132.806	107.902	170	132.879	108.36
105	true	true	true	560	1	0.0826786	1.27911	0.356881	0.357241	0.807187	0.80815	560	46.3	1772.27	716.3	557	198.782	76.9931	557	198.984	77.3694	557	449.603	374.691	557	450.139	377.131
108	true	true	true	2	1	-1.7	1.7	0.262475	0.251795	0.672481	0.67073	2	-3.4	9.7	3.4	2	0.524949	0.143689	2	0.503591	0.130677	2	1.34496	0.956208	2	1.34146	0.942853
109	true	true	true	58	1	-0.17069	1.72241	0.360331	0.362462	0.775491	0.772216	58	-9.9	303.87	99.9	58	20.8992	8.27535	58	21.0228	8.42864	58	44.9785	36.3135	58	44.7885	36.1163
116	true	true	true	6	1	1.66667	2.06667	0.244528	0.24678	0.504034	0.503127	6	10	42.58	12.4	6	1.46717	0.443416	6	1.48068	0.457872	6	3.02421	1.9207	6	3.01876	1.91846
120	true	true	true	56	1	-0.891071	2.50179	0.290708	0.291778	0.703708	0.711858	56	-49.9	563.89	140.1	56	16.2797	5.10398	56	16.3396	5.15916	56	39.4076	30.0253	56	39.8641	30.6627
124	true	true	true	3	1	-0.833333	0.833333	0.417029	0.415511	0.877585	0.881609	3	-2.5	2.21	2.5	3	1.25109	0.565669	3	1.24653	0.558596	3	2.63275	2.35571	3	2.64483	2.37334
143	true	true	true	153	1	0.413725	2.07124	0.312683	0.320155	0.723825	0.737156	153	63.3	1027.27	316.9	153	47.8406	16.6144	153	48.9836	17.4062	153	110.745	85.0073	153	112.785	87.773
146	true	true	true	50	1	-0.068	1.636	0.35633	0.366009	0.784815	0.785138	50	-3.4	242.86	81.8	50	17.8165	6.9073	50	18.3005	7.36805	50	39.2408	31.9314	50	39.2569	32.4487
150	true	true	true	132	1	-0.0227273	2.10455	0.333464	0.347917	0.778087	0.796749	132	-3	940.78	277.8	132	44.0172	15.8817	132	45.9251	17.2583	132	102.707	82.9739	132	105.171	87.027
156	true	true	true	26	1	-1.58846	2.14231	0.327463	0.337207	0.819423	0.832718	26	-41.3	219.03	55.7	26	8.51404	3.0088	26	8.76739	3.16421	26	21.305	17.7268	26	21.6507	18.3136
162	true	true	true	603	1	-0.431509	2.53167	0.322306	0.328475	0.740642	0.751211	603	-260.2	6079.08	1526.6	601	193.706	68.5476	601	197.414	71.2058	601	445.126	344.886	601	451.478	355.304
165	true	true	true	1	1	-0.7	0.7	0.539528	0.53691	0.882353	0.870974	1	-0.7	0.49	0.7	1	0.539528	0.291091	1	0.53691	0.288273	1	0.882353	0.778547	1	0.870974	0.758596
168	true	true	true	1	1	0.7	0.7	0.501402	0.533286	0.8	0.771438	1	0.7	0.49	0.7	1	0.501402	0.251404	1	0.533286	0.284394	1	0.8	0.64	1	0.771438	0.595116
171	true	true	true	49	1	-0.0612245	1.20816	0.366348	0.356345	0.845812	0.842138	49	-3	154.82	59.2	49	17.9511	7.04545	49	17.4609	6.69213	49	41.4448	35.5434	49	41.2648	35.5863
179	true	true	true	13	1	0.461538	2.10769	0.27736	0.260007	0.750325	0.736679	13	6	105.7	27.4	13	3.60568	1.15616	13	3.38009	1.01235	13	9.75422	7.66317	13	9.57683	7.41103
180	true	true	true	34	1	0.476471	1.49412	0.345702	0.350814	0.802723	0.811326	34	16.2	142.5	50.8	34	11.7539	4.44247	34	11.9277	4.57972	34	27.2926	22.6831	34	27.5851	23.1982
183	true	true	true	1	1	-4.9	4.9	0.306192	0.29299	0.689655	0.723513	1	-4.9	24.01	4.9	1	0.306192	0.0937533	1	0.29299	0.0858431	1	0.689655	0.475624	1	0.723513	0.523472
185	true	true	true	303	1	0.285479	1.77063	0.33603	0.337	0.774773	0.779475	303	86.5	1793.29	536.5	302	101.481	37.7834	302	101.774	38.0865	302	233.981	189.71	302	235.401	192.983
192	true	true	true	5	1	-2.32	2.92	0.332108	0.338708	0.820267	0.831887	5	-11.6	61.72	14.6	5	1.66054	0.593285	5	1.69354	0.612856	5	4.10134	3.57039	5	4.15943	3.66576
193	true	true	true	15	1	0.333333	2.01333	0.362544	0.370117	0.807264	0.827172	15	5	100.94	30.2	15	5.43816	2.15954	15	5.55175	2.22994	15	12.109	9.94566	15	12.4076	10.4077
196	true	true	true	3	1	-2.86667	3.26667	0.276275	0.297657	0.728291	0.76686	3	-8.6	43	9.8	3	0.828826	0.252508	3	0.89297	0.284516	3	2.18487	1.7138	3	2.30058	1.8445
198	true	true	true	46	1	-0.123913	1.77174	0.344549	0.342109	0.744886	0.746706	46	-5.7	329.97	81.5	46	15.8493	6.12104	46	15.737	6.06767	46	34.2648	27.6958	46	34.3485	28.0688
205	true	true	true	13	1	-1.06154	3.03077	0.336006	0.329687	0.776255	0.779416	13	-13.8	179.6	39.4	13	4.36808	1.63637	13	4.28593	1.62004	13	10.0913	8.09068	13	10.1324	8.281
206	true	true	true	165	1	0.0939394	2.10364	0.328386	0.332024	0.764449	0.774291	165	15.5	1186.35	347.1	165	54.1838	19.1897	165	54.784	19.6058	165	126.134	99.8043	165	127.758	102.355
208	true	true	true	183	1	-0.0153005	2.14536	0.323019	0.321986	0.751419	0.755205	183	-2.8	1508.8	392.6	181	58.4665	21.1195	181	58.2795	21.1037	181	136.007	109.373	181	136.692	111.276
209	true	true	true	176	1	-0.244318	2.16477	0.314784	0.317453	0.747213	0.758407	176	-43	1382.74	381	174	54.7725	18.918	174	55.2369	19.3334	174	130.015	101.128	174	131.963	104.549
212	true	true	true	3	1	0.9	2.3	0.384204	0.384156	0.911316	0.902392	3	2.7	26.37	6.9	3	1.15261	0.444321	3	1.15247	0.445789	3	2.73395	2.50012	3	2.70718	2.45473
216	true	true	true	3	1	0.733333	0.733333	0.334382	0.330507	0.833717	0.829671	3	2.2	1.94	2.2	3	1.00315	0.337656	3	0.991522	0.331977	3	2.50115	2.10326	3	2.48901	2.09176
219	true	true	true	32	1	0.225	1.95	0.313785	0.31532	0.739917	0.740073	32	7.2	189.66	62.4	32	10.0411	3.38724	32	10.0903	3.47176	32	23.6773	18.7299	32	23.6823	18.7823
221	true	true	true	31	1	0.335484	1.90323	0.32226	0.339944	0.800748	0.824643	31	10.4	200.4	59	31	9.99007	3.48962	31	10.5383	3.88967	31	24.8232	20.5885	31	25.5639	21.8125
222	true	true	true	5	1	-2.38	2.38	0.16772	0.182829	0.629499	0.653275	5	-11.9	30.05	11.9	5	0.838598	0.151986	5	0.914144	0.179534	5	3.1475	2.01256	5	3.26638	2.16838
223	true	true	true	89	1	-0.396629	1.72697	0.359866	0.366585	0.819619	0.825022	89	-35.3	453.13	153.7	89	32.028	12.4919	89	32.6261	12.9673	89	72.946	61.2266	89	73.4269	62.1443
230	true	true	true	1	1	5.6	5.6	0.248856	0.250008	0.764706	0.775059	1	5.6	31.36	5.6	1	0.248856	0.0619291	1	0.250008	0.0625038	1	0.764706	0.584775	1	0.775059	0.600716
231	true	true	true	145	1	0.0544828	1.38414	0.363353	0.362827	0.793654	0.793624	145	7.9	542.01	200.7	145	52.6862	20.6977	145	52.6098	20.7711	145	115.08	94.2744	145	115.075	94.7175
232	true	true	true	6	1	-0.216667	1.45	0.311951	0.329982	0.804432	0.842139	6	-1.3	23.25	8.7	6	1.87171	0.616579	6	1.97989	0.677432	6	4.82659	3.93031	6	5.05283	4.28981
238	true	true	true	58	1	-0.0793103	1.47586	0.337584	0.347475	0.810721	0.82682	58	-4.6	244.84	85.6	58	19.5799	7.24784	58	20.1536	7.71983	58	47.0218	39.5719	58	47.9556	41.2188
247	true	true	true	58	1	-0.112069	1.97069	0.332145	0.343169	0.791134	0.813597	58	-6.5	387.53	114.3	58	19.2644	7.08507	58	19.9038	7.52952	58	45.8857	37.8029	58	47.1886	39.7884
249	true	true	true	54	1	0.0759259	1.78704	0.32973	0.335312	0.752986	0.77182	54	4.1	309.57	96.5	54	17.8054	6.43991	54	18.1068	6.65129	54	40.6612	31.8497	54	41.6783	33.6499
250	true	true	true	364	1	0.255769	1.51291	0.36263	0.367725	0.825	0.831133	364	93.1	1475.05	550.7	364	131.997	50.9629	364	133.852	52.2848	364	300.3	253.424	364	302.532	257.313
252	true	true	true	99	1	0.0515152	2.18889	0.325799	0.327944	0.737803	0.742318	99	5.1	813.83	216.7	99	32.2541	11.6854	99	32.4664	11.8617	99	73.0425	57.6455	99	73.4895	58.6389
256	true	true	true	1	1	-1.8	1.8	0.366279	0.341024	0.83871	0.817813	1	-1.8	3.24	1.8	1	0.366279	0.13416	1	0.341024	0.116297	1	0.83871	0.703434	1	0.817813	0.668818
262	true	true	true	25	1	0.044	2.116	0.34448	0.344435	0.773378	0.778494	25	1.1	176.95	52.9	25	8.612	3.29216	25	8.61087	3.28906	25	19.3344	15.364	25	19.4624	15.5215
266	true	true	true	145	1	-0.232414	1.97586	0.32501	0.330303	0.773183	0.780354	145	-33.7	1009.13	286.5	145	47.1265	16.6551	145	47.894	17.2751	145	112.112	89.2736	145	113.151	91.2629
270	true	true	true	3	1	0.4	0.466667	0.374393	0.381496	0.875419	0.89696	3	1.2	0.86	1.4	3	1.12318	0.458271	3	1.14449	0.469154	3	2.62626	2.36805	3	2.69088	2.45692
275	true	true	true	43	1	-0.465116	1.67907	0.336123	0.343513	0.778093	0.783891	43	-20	210.94	72.2	43	14.4533	5.27141	43	14.771	5.49198	43	33.458	27.0678	43	33.7073	27.6773
277	true	true	true	1	1	-2.5	2.5	0.210375	0.211609	0.680851	0.696113	1	-2.5	6.25	2.5	1	0.210375	0.0442577	1	0.211609	0.0447784	1	0.680851	0.463558	1	0.696113	0.484573
285	true	true	true	189	1	-0.838624	2.48307	0.301322	0.297439	0.71141	0.715867	189	-158.5	2075.79	469.3	188	56.6486	19.6898	188	55.9186	19.0239	188	133.745	102.907	188	134.583	104.528
287	true	true	true	312	1	0.0929487	1.94103	0.329983	0.333142	0.791377	0.796538	312	29	1909.68	605.6	311	102.625	37.5445	311	103.607	38.2706	311	246.118	201.293	311	247.723	203.825
291	true	true	true	3	1	0.366667	3.03333	0.33483	0.329192	0.643442	0.616781	3	1.1	35.85	9.1	3	1.00449	0.380436	3	0.987576	0.390319	3	1.93033	1.31613	3	1.85034	1.24208
294	true	true	true	523	1	-0.117591	1.79446	0.359716	0.359933	0.791098	0.789856	523	-61.5	2982.77	938.5	523	188.131	74.624	523	188.245	74.9025	523	413.744	342.343	523	413.095	343.47
296	true	true	true	19	1	-0.215789	1.39474	0.337421	0.338922	0.769023	0.775419	19	-4.1	63.55	26.5	19	6.41101	2.33951	19	6.43952	2.35882	19	14.6114	11.4017	19	14.733	11.5593
297	true	true	true	58	1	-0.377586	2.45	0.334218	0.333471	0.749825	0.74561	58	-21.9	594.41	142.1	58	19.3846	7.29875	58	19.3413	7.31055	58	43.4898	33.892	58	43.2454	33.8219
298	true	true	true	183	1	-0.0808743	1.50055	0.345377	0.349391	0.794849	0.798135	183	-14.8	801.6	274.6	183	63.204	24.0072	183	63.9386	24.5547	183	145.457	120.153	183	146.059	121.524
299	true	true	true	64	1	-0.348438	1.60156	0.33778	0.343909	0.770809	0.772177	64	-22.3	317.47	102.5	64	21.6179	8.14042	64	22.0101	8.45654	64	49.3318	40.8534	64	49.4193	41.4936
311	true	true	true	19	1	-0.1	1.63684	0.309251	0.309237	0.735568	0.749997	19	-1.9	96.33	31.1	19	5.87578	1.93937	19	5.8755	1.95715	19	13.9758	10.6356	19	14.2499	11.1097
313	true	true	true	7	1	0.5	2.72857	0.248539	0.253058	0.616753	0.647608	7	3.5	82.91	19.1	7	1.73977	0.494667	7	1.77141	0.529179	7	4.31727	3.13682	7	4.53325	3.51098
316	true	true	true	150	1	-0.158	1.99533	0.334903	0.340124	0.780274	0.789055	150	-23.7	1068.51	299.3	150	50.2354	18.5032	150	51.0186	19.0421	150	117.041	94.2631	150	118.358	96.3572
318	true	true	true	37	1	0.245946	1.15405	0.348912	0.348236	0.811998	0.812338	37	9.1	78.89	42.7	37	12.9098	5.05562	37	12.8847	4.97748	37	30.0439	25.6006	37	30.0565	25.8797
322	true	true	true	36	1	0.286111	2.28611	0.320201	0.312647	0.74367	0.727845	36	10.3	296.57	82.3	36	11.5272	4.10293	36	11.2553	3.88063	36	26.7721	20.9339	36	26.2024	20.1987
323	true	true	true	13	1	-1.09231	2.63077	0.311999	0.309028	0.793599	0.784913	13	-14.2	124.04	34.2	13	4.05598	1.30447	13	4.01736	1.28207	13	10.3168	8.31619	13	10.2039	8.11447
329	true	true	true	105	1	-1.11524	2.09429	0.32821	0.331987	0.763171	0.771189	105	-117.1	786.85	219.9	105	34.462	12.2233	105	34.8586	12.5397	105	80.133	64.4131	105	80.9748	66.0845
348	true	true	true	865	1	-0.307399	1.77908	0.34322	0.347902	0.771853	0.776785	865	-265.9	5278.17	1538.9	861	295.513	111.531	861	299.544	114.643	861	664.565	534.004	861	668.811	542.833
351	true	true	true	1	1	-5.6	5.6	0.327766	0.414029	0.866667	0.970089	1	-5.6	31.36	5.6	1	0.327766	0.107431	1	0.414029	0.17142	1	0.866667	0.751111	1	0.970089	0.941073
353	true	true	true	5	1	1.56	1.92	0.38376	0.338539	0.81878	0.740202	5	7.8	30.86	9.6	5	1.9188	0.785649	5	1.69269	0.608016	5	4.0939	3.40431	5	3.70101	3.02987
354	true	true	true	110	1	-0.800909	2.48273	0.296999	0.305172	0.698835	0.712975	110	-88.1	1054.03	273.1	110	32.6698	10.7476	110	33.5689	11.3649	110	76.8719	57.3786	110	78.4273	59.4707
360	true	true	true	31	1	0.0354839	2.17742	0.324603	0.329348	0.742004	0.748821	31	1.1	237.81	67.5	31	10.0627	3.63357	31	10.2098	3.73102	31	23.0021	18.7456	31	23.2135	19.0497
373	true	true	true	16	1	-0.5625	1.35	0.327409	0.332403	0.79525	0.796109	16	-9	79.54	21.6	16	5.23854	1.88038	16	5.31844	1.95331	16	12.724	10.417	16	12.7377	10.4277
385	true	true	true	5	1	-0.82	1.82	0.341917	0.344435	0.743123	0.750047	5	-4.1	24.79	9.1	5	1.70958	0.639252	5	1.72217	0.640684	5	3.71562	2.7978	5	3.75023	2.84059
391	true	true	true	1	1	-0.3	0.3	0.354002	0.349431	0.875	0.869555	1	-0.3	0.09	0.3	1	0.354002	0.125318	1	0.349431	0.122102	1	0.875	0.765625	1	0.869555	0.756127
401	true	true	true	271	1	0.0413284	1.96827	0.315523	0.317121	0.755517	0.762409	271	11.2	1804.36	533.4	271	85.5068	29.6832	271	85.9399	29.957	271	204.745	163.464	271	206.613	166.932
406	true	true	true	2	1	-0.25	0.25	0.339046	0.344984	0.834091	0.856743	2	-0.5	0.25	0.5	2	0.678092	0.237584	2	0.689968	0.244485	2	1.66818	1.39192	2	1.71349	1.46868
411	true	true	true	137	1	0.166423	1.34891	0.352726	0.355756	0.806792	0.805607	137	22.8	446.2	184.8	137	48.3235	18.0003	137	48.7385	18.386	137	110.531	91.9907	137	110.368	92.0603
420	true	true	true	1	1	-4.8	4.8	0.0677974	0.0677974	0	0	1	-4.8	23.04	4.8	1	0.0677974	0.00459648	1	0.0677974	0.00459648	1	0	0	1	0	0
426	true	true	true	82	1	-0.347561	2.16951	0.334299	0.335175	0.765583	0.770004	82	-28.5	691.37	177.9	82	27.4125	10.0758	82	27.4844	10.0351	82	62.7778	49.7666	82	63.1403	50.4006
427	true	true	true	7	1	-0.285714	3.05714	0.253097	0.248965	0.583772	0.590194	7	-2	111.04	21.4	7	1.77168	0.50278	7	1.74276	0.478125	7	4.0864	2.84572	7	4.13136	2.89183
430	true	true	true	16	1	-0.0875	1.3	0.301096	0.295991	0.766658	0.761231	16	-1.4	51.36	20.8	16	4.81754	1.52884	16	4.73586	1.47575	16	12.2665	9.65823	16	12.1797	9.5034
432	true	true	true	41	1	-0.473171	1.62439	0.345371	0.3509	0.817075	0.826698	41	-19.4	191.08	66.6	41	14.1602	5.28228	41	14.3869	5.43517	41	33.5001	27.8663	41	33.8946	28.488
434	true	true	true	160	1	-0.141875	1.32187	0.333908	0.331964	0.788455	0.787216	160	-22.7	578.09	211.5	160	53.4253	19.4102	160	53.1142	19.2541	160	126.153	102.628	160	125.954	102.738
441	true	true	true	407	1	-0.0211302	1.56855	0.345428	0.351307	0.791689	0.798157	407	-8.6	1860.46	638.4	407	140.589	52.7555	407	142.982	54.6235	407	322.217	263.882	407	324.85	268.424
448	true	true	true	10	1	1.04	2.28	0.356529	0.348672	0.770688	0.769071	10	10.4	77.84	22.8	10	3.56529	1.37991	10	3.48672	1.31056	10	7.70688	6.07754	10	7.69071	6.06343
450	true	true	true	4	1	-3.75	3.75	0.441423	0.446512	0.80629	0.820849	4	-15	74.18	15	4	1.76569	0.795667	4	1.78605	0.810665	4	3.22516	2.61703	4	3.2834	2.71942
453	true	true	true	10	1	-0.19	1.59	0.369689	0.359076	0.7369	0.716341	10	-1.9	38.39	15.9	10	3.69689	1.42452	10	3.59076	1.38187	10	7.369	5.8363	10	7.16341	5.73418
454	true	true	true	139	1	0.3	2.2295	0.309176	0.31218	0.727768	0.731794	139	41.7	1229.89	309.9	138	42.6663	14.7115	138	43.0808	14.9952	138	100.432	76.5253	138	100.988	77.8916
458	true	true	true	23	1	-0.295652	2.36522	0.321458	0.332042	0.812036	0.821237	23	-6.8	226.72	54.4	23	7.39354	2.49416	23	7.63696	2.67607	23	18.6768	15.3509	23	18.8884	15.7618
461	true	true	true	142	1	0.106338	2.05282	0.327988	0.332829	0.793125	0.799151	142	15.1	1078.53	291.5	142	46.5743	16.614	142	47.2617	17.2943	142	112.624	92.3739	142	113.479	93.8828
469	true	true	true	217	1	-0.170968	1.55714	0.354423	0.359495	0.813055	0.81935	217	-37.1	1071.19	337.9	217	76.9097	29.5192	217	78.0105	30.4984	217	176.433	147.265	217	177.799	149.711
474	true	true	true	2	1	-0.25	0.35	0.460874	0.467458	0.894872	0.89475	2	-0.5	0.37	0.7	2	0.921747	0.425632	2	0.934916	0.437418	2	1.78974	1.60318	2	1.7895	1.60286
475	true	true	true	367	1	-0.17139	1.83406	0.342189	0.349024	0.780271	0.786106	367	-62.9	2370.53	673.1	367	125.583	46.9022	367	128.092	48.8698	367	286.36	231.904	367	288.501	235.967
483	true	true	true	65	1	-0.0430769	1.73538	0.324688	0.322744	0.750718	0.747261	65	-2.8	375.18	112.8	65	21.1047	7.54838	65	20.9784	7.47184	65	48.7967	39.2654	65	48.5719	39.0564
484	true	true	true	946	1	-0.0726216	1.89313	0.338682	0.34238	0.774984	0.78056	946	-68.7	6206.07	1790.9	938	317.684	118.227	938	321.152	121.316	938	726.935	588.001	938	732.166	599.54
486	true	true	true	190	1	0.154211	2.31316	0.328211	0.330838	0.742264	0.754246	190	29.3	1549.45	439.5	190	62.3601	22.6231	190	62.8593	22.903	190	141.03	109.787	190	143.307	113.271
488	true	true	true	28	1	-0.471429	1.49286	0.359859	0.372955	0.81721	0.822126	28	-13.2	121.22	41.8	28	10.0761	4.00224	28	10.4427	4.29756	28	22.8819	19.111	28	23.0195	19.3589
493	true	true	true	1	1	-1.8	1.8	0.331425	0.278932	0.785714	0.728562	1	-1.8	3.24	1.8	1	0.331425	0.109842	1	0.278932	0.0778032	1	0.785714	0.617347	1	0.728562	0.530803
494	true	true	true	247	1	-0.0813765	1.64251	0.327401	0.332372	0.765189	0.770919	247	-20.1	1325.95	405.7	247	80.8682	29.3405	247	82.0959	30.2022	247	189.002	154.072	247	190.417	156.777
499	true	true	true	7	1	0.342857	2.94286	0.283497	0.29533	0.717915	0.743383	7	2.4	81.68	20.6	7	1.98448	0.569124	7	2.06731	0.628973	7	5.0254	3.6587	7	5.20368	3.89832
500	true	true	true	524	1	-0.00152672	1.42023	0.35178	0.353128	0.810309	0.814977	524	-0.8	1992.92	744.2	524	184.333	70.7109	524	185.039	71.2802	524	424.602	355.93	524	427.048	360.946
503	true	true	true	317	1	-0.267192	2.12776	0.322894	0.330353	0.754561	0.759665	317	-84.7	2448.57	674.5	317	102.357	36.8964	317	104.722	38.669	317	239.196	190.781	317	240.814	195.28
507	true	true	true	4	1	-0.625	1.975	0.28627	0.295435	0.388034	0.393817	4	-2.5	30.41	7.9	3	0.858809	0.378629	3	0.886304	0.386414	3	1.1641	0.678212	3	1.18145	0.701498
509	true	true	true	1	1	0.1	0.1	0.308912	0.300668	0.666667	0.641647	1	0.1	0.01	0.1	1	0.308912	0.0954266	1	0.300668	0.0904012	1	0.666667	0.444444	1	0.641647	0.411711
518	true	true	true	432	1	0.0784722	1.87755	0.338539	0.3415	0.784544	0.786651	432	33.9	2809.29	811.1	430	145.572	53.7585	430	146.845	54.9626	430	337.354	274.661	430	338.26	277.22
524	true	true	true	1	1	-3.7	3.7	0.250382	0.270623	0.705882	0.740021	1	-3.7	13.69	3.7	1	0.250382	0.0626914	1	0.270623	0.0732368	1	0.705882	0.49827	1	0.740021	0.547631
527	true	true	true	410	1	-0.074878	1.96463	0.331828	0.335372	0.760944	0.769602	410	-30.7	2735.65	805.5	409	135.718	49.6329	409	137.167	50.7781	409	311.226	248.323	409	314.767	254.385
530	true	true	true	310	1	-0.00967742	1.81742	0.315881	0.31777	0.767632	0.772098	310	-3	1862.28	563.4	309	97.6071	33.9415	309	98.1909	34.3734	309	237.198	189.406	309	238.578	191.868
533	true	true	true	78	1	0.851282	2.59487	0.290675	0.292556	0.698073	0.708252	78	66.4	717.64	202.4	78	22.6727	7.18922	78	22.8194	7.32777	78	54.4497	40.2307	78	55.2436	41.6426
544	true	true	true	243	1	-0.364609	1.33909	0.358784	0.35987	0.823344	0.82565	243	-88.6	889.82	325.4	243	87.1845	33.8178	243	87.4483	34.0672	243	200.073	168.792	243	200.633	170.222
546	true	true	true	9	1	-1.58889	3.27778	0.304664	0.302341	0.703771	0.712026	9	-14.3	133.21	29.5	9	2.74198	0.922159	9	2.72107	0.910811	9	6.33394	4.81712	9	6.40823	4.93175
548	true	true	true	71	1	0.749296	2.07887	0.3155	0.32082	0.735592	0.744603	71	53.2	550.86	147.6	71	22.4005	7.94677	71	22.7782	8.20282	71	52.2271	40.6386	71	52.8668	41.6964
560	true	true	true	2	1	0.7	0.7	0.351927	0.359996	0.867647	0.873059	2	1.4	1.3	1.4	2	0.703855	0.248519	2	0.719992	0.260326	2	1.73529	1.51254	2	1.74612	1.53169
563	true	true	true	349	1	-0.215473	1.65559	0.351079	0.354808	0.812256	0.814599	349	-75.2	1727.24	577.8	349	122.527	46.2866	349	123.828	47.3874	349	283.477	236.399	349	284.295	238.558
571	true	true	true	470	1	0.0168085	1.74915	0.345602	0.347873	0.789296	0.790443	470	7.9	2751.57	822.1	470	162.433	61.0374	470	163.5	62.0622	470	370.969	302.704	470	371.508	304.343
573	true	true	true	2	1	2.9	3.5	0.316273	0.336784	0.673077	0.704823	2	5.8	41.32	7	2	0.632546	0.254432	2	0.673567	0.268618	2	1.34615	1.03107	2	1.40965	1.08956
576	true	true	true	3	1	-0.0666667	0.733333	0.353891	0.413218	0.784175	0.835766	3	-0.2	2.02	2.2	3	1.06167	0.421932	3	1.23965	0.555607	3	2.35253	1.86044	3	2.5073	2.12022
577	true	true	true	337	1	-0.0376855	1.82522	0.340189	0.348503	0.782244	0.792431	337	-12.7	1974.07	615.1	337	114.644	42.7131	337	117.445	44.9025	337	263.616	215.033	337	267.049	221.275
578	true	true	true	10	1	-1.32	1.98	0.354393	0.354092	0.803962	0.811992	10	-13.2	52.72	19.8	10	3.54393	1.31041	10	3.54092	1.30814	10	8.03962	6.59108	10	8.11992	6.72343
579	true	true	true	68	1	-0.563235	2.475	0.307334	0.311913	0.725356	0.734668	68	-38.3	631.15	168.3	68	20.8987	7.06623	68	21.2101	7.29751	68	49.3242	37.39	68	49.9574	38.4365
583	true	true	true	146	1	0.297945	1.45959	0.35688	0.355364	0.787024	0.7886	146	43.5	580.63	213.1	146	52.1045	20.2786	146	51.8832	20.1507	146	114.905	94.5639	146	115.136	95.32
586	true	true	true	195	1	-0.0538462	1.72051	0.336737	0.341608	0.785168	0.792708	195	-10.5	995.89	335.5	193	64.9902	24.087	193	65.9303	24.7104	193	151.537	123.503	193	152.993	126.04
597	true	true	true	345	1	-0.155652	1.4287	0.366835	0.371492	0.817855	0.819112	345	-53.7	1302.75	492.9	345	126.558	50.1243	345	128.165	51.4708	345	282.16	239.502	345	282.594	241.01
601	true	true	true	9	1	-1.01111	1.23333	0.300877	0.308217	0.751426	0.777933	9	-9.1	32.03	11.1	9	2.7079	0.900348	9	2.77396	0.969743	9	6.76283	5.11842	9	7.00139	5.47964
604	true	true	true	801	1	-0.186267	1.79875	0.32678	0.331855	0.775127	0.781595	801	-149.2	4776.12	1440.8	801	261.751	94.3214	801	265.816	97.4046	801	620.877	499.582	801	626.057	509.094
605	true	true	true	20	1	-0.24	2.26	0.290866	0.285882	0.68932	0.703282	20	-4.8	178.56	45.2	20	5.81731	1.83907	20	5.71765	1.86143	20	13.7864	10.1232	20	14.0656	10.6715
619	true	true	true	77	1	-0.520779	1.84545	0.326941	0.336108	0.773582	0.785862	77	-40.1	450.87	142.1	77	25.1744	9.08488	77	25.8804	9.55797	77	59.5658	47.5917	77	60.5114	49.0227
627	true	true	true	1157	1	-0.095592	1.80709	0.338512	0.340079	0.776601	0.78187	1157	-110.6	6914.64	2090.8	1156	391.32	145.492	1156	393.131	146.82	1156	897.75	727.257	1156	903.841	738.423
631	true	true	true	14	1	-0.635714	1.80714	0.284255	0.294598	0.651199	0.676422	14	-8.9	76.25	25.3	14	3.97956	1.23325	14	4.12437	1.34708	14	9.11679	6.78117	14	9.46991	7.2486
633	true	true	true	3	1	1	1.2	0.396959	0.373672	0.776768	0.740224	3	3	7.34	3.6	3	1.19088	0.497075	3	1.12102	0.462184	3	2.3303	2.06668	3	2.22067	2.00048
636	true	true	true	3	1	-0.5	0.833333	0.322817	0.308192	0.831522	0.822654	3	-1.5	2.25	2.5	3	0.96845	0.315517	3	0.924576	0.286223	3	2.49457	2.07646	3	2.46796	2.03688
637	true	true	true	3	1	-0.5	1.7	0.378097	0.387782	0.882257	0.88354	3	-1.5	9.81	5.1	3	1.13429	0.43158	3	1.16335	0.455148	3	2.64677	2.35547	3	2.65062	2.36483
639	true	true	true	4	1	-0.475	1.625	0.310817	0.273006	0.721261	0.677368	4	-1.9	14.19	6.5	4	1.24327	0.451175	4	1.09202	0.363067	4	2.88504	2.1749	4	2.70947	1.88845
645	true	true	true	402	1	0.134328	1.80846	0.330939	0.336271	0.779524	0.787082	402	54	2419.76	727	402	133.038	47.8746	402	135.181	49.5741	402	313.368	253.526	402	316.407	259.076
655	true	true	true	88	1	-0.0681818	1.31818	0.38184	0.38721	0.83092	0.836015	88	-6	267.26	116	87	33.2201	13.3036	87	33.6872	13.6694	87	72.29	61.4012	87	72.7333	62.1823
675	true	true	true	26	1	-1.18077	1.74231	0.3246	0.329946	0.762012	0.768522	26	-30.7	169.23	45.3	26	8.4396	3.18253	26	8.57859	3.30247	26	19.8123	16.1639	26	19.9816	16.4818
676	true	true	true	37	1	-0.37027	1.82432	0.347551	0.34933	0.76687	0.776911	37	-13.7	214.45	67.5	37	12.8594	4.90484	37	12.9252	4.95765	37	28.3742	22.9453	37	28.7457	23.5481
682	true	true	true	1009	1	0.000792864	1.92666	0.338733	0.343298	0.765119	0.772637	1009	0.8	6861.32	1944	1004	340.088	127.773	1004	344.671	131.192	1004	768.18	621.606	1004	775.728	635.62
685	true	true	true	46	1	-0.965217	2.17826	0.322858	0.329275	0.719561	0.72708	46	-44.4	348.4	100.2	45	14.5286	5.17766	45	14.8174	5.36349	45	32.3802	25.0537	45	32.7186	25.4734
692	true	true	true	4	1	-1.575	2.075	0.296651	0.297187	0.748073	0.751879	4	-6.3	31.27	8.3	4	1.1866	0.375491	4	1.18875	0.383657	4	2.99229	2.28495	4	3.00752	2.31323
694	true	true	true	158	1	-0.327848	1.37722	0.352721	0.356256	0.811042	0.817186	158	-51.8	539.04	217.6	158	55.73	21.1633	158	56.2884	21.6123	158	128.145	107.35	158	129.115	109.086
700	true	true	true	20	1	-0.06	1.78	0.304015	0.29038	0.700529	0.681967	20	-1.2	112.1	35.6	20	6.08031	2.16269	20	5.80759	1.99987	20	14.0106	10.6205	20	13.6393	10.3707
707	true	true	true	257	1	-0.248249	1.80156	0.334736	0.337642	0.756552	0.763617	257	-63.8	1572.72	463	256	85.6923	31.7977	256	86.4363	32.3231	256	193.677	154.123	256	195.486	157.344
709	true	true	true	114	1	-0.123684	1.69561	0.348898	0.354258	0.77158	0.777882	114	-14.1	598.35	193.3	113	39.4255	15.0163	113	40.0311	15.5238	113	87.1885	70.0605	113	87.9006	71.4685
711	true	true	true	64	1	1.01406	1.72344	0.312762	0.311757	0.746233	0.743893	64	64.9	356.29	110.3	64	20.0168	6.97345	64	19.9524	6.93479	64	47.7589	36.7353	64	47.6092	36.5681
712	true	true	true	562	1	-0.109075	1.57811	0.350727	0.356429	0.80254	0.807209	562	-61.3	2666.87	886.9	560	196.407	74.3844	560	199.6	76.9145	560	449.422	371.677	560	452.037	376.071
713	true	true	true	104	1	0.0230769	1.92692	0.321766	0.319924	0.739531	0.734832	104	2.4	707.8	200.4	103	33.1419	11.8921	103	32.9522	11.7814	103	76.1717	59.9762	103	75.6877	59.7916
714	true	true	true	290	1	-0.291379	1.94034	0.345326	0.351416	0.797668	0.80599	290	-84.5	1900.11	562.7	290	100.145	37.632	290	101.911	38.8669	290	231.324	192.477	290	233.737	196.84
718	true	true	true	4	1	-1.075	1.425	0.399621	0.397188	0.823932	0.790157	4	-4.3	14.45	5.7	4	1.59849	0.681326	4	1.58875	0.699783	4	3.29573	2.89521	4	3.16063	2.84118
719	true	true	true	17	1	0.488235	1.72353	0.323935	0.329565	0.737883	0.750448	17	8.3	104.93	29.3	17	5.5069	1.93955	17	5.6026	1.9926	17	12.544	9.55603	17	12.7576	9.89044
720	true	true	true	9	1	-0.0222222	1.82222	0.327862	0.340286	0.799648	0.820887	9	-0.2	51.48	16.4	9	2.95075	1.05279	9	3.06258	1.11702	9	7.19683	5.86421	9	7.38799	6.1605
722	true	true	true	183	1	0.0300546	2.21913	0.323034	0.328756	0.732911	0.741951	183	5.5	1476.61	406.1	182	58.7922	20.9126	182	59.8336	21.5602	182	133.39	102.973	182	135.035	106.096
727	true	true	true	2	1	0.35	0.95	0.407553	0.422024	0.859266	0.895392	2	0.7	2.05	1.9	2	0.815105	0.343034	2	0.844047	0.363236	2	1.71853	1.48482	2	1.79078	1.60508
728	true	true	true	73	1	-0.19726	2.05479	0.303044	0.303156	0.730057	0.733825	73	-14.4	556.82	150	72	21.8192	7.47586	72	21.8272	7.52092	72	52.5641	41.7026	72	52.8354	42.1481
736	true	true	true	319	1	0.0815047	1.39122	0.368383	0.369372	0.822868	0.823462	319	26	1215.36	443.8	318	117.146	46.3522	318	117.46	46.7002	318	261.672	220.44	318	261.861	221.7
738	true	true	true	18	1	0.327778	2.91667	0.293917	0.31252	0.717594	0.756746	18	5.9	209.09	52.5	18	5.29051	1.6948	18	5.62536	1.88432	18	12.9167	9.62134	18	13.6214	10.5645
747	true	true	true	91	1	-0.0868132	1.30659	0.359562	0.357726	0.806631	0.806189	91	-7.9	295.37	118.9	91	32.7202	12.713	91	32.5531	12.7257	91	73.4034	61.1311	91	73.3632	61.3152
749	true	true	true	289	1	-0.375779	1.39862	0.355709	0.358021	0.807821	0.815658	289	-108.6	1142.66	404.2	289	102.8	39.4964	289	103.468	40.1512	289	233.46	193.303	289	235.725	197.49
750	true	true	true	1010	1	-0.321782	1.71604	0.339135	0.343123	0.780073	0.785728	1010	-325	5590.3	1733.2	1008	341.848	127.308	1008	345.868	130.545	1008	786.313	637.057	1008	792.014	647.996
751	true	true	true	237	1	0.250633	2.15443	0.335392	0.338317	0.768098	0.776173	237	59.4	1869.14	510.6	237	79.4878	29.0264	237	80.1811	29.4223	237	182.039	144.952	237	183.953	148.019
754	true	true	true	497	1	0.0746479	1.49155	0.364512	0.368993	0.825001	0.829353	497	37.1	2146.69	741.3	496	180.798	71.7163	496	183.021	73.4342	496	409.2	346.513	496	411.359	350.519
762	true	true	true	48	1	-0.454167	1.95833	0.343509	0.34712	0.791607	0.799896	48	-21.8	324.58	94	48	16.4884	6.09933	48	16.6618	6.22612	48	37.9972	31.0725	48	38.395	31.6735
785	true	true	true	394	1	-0.103046	1.53604	0.337066	0.340132	0.801395	0.806034	394	-40.6	1749.3	605.2	393	132.467	48.1284	393	133.672	48.9887	393	314.948	258.222	393	316.771	261.481
787	true	true	true	8	1	-1.1	1.7	0.386097	0.378971	0.864913	0.883578	8	-8.8	44.6	13.6	8	3.08877	1.21534	8	3.03177	1.16566	8	6.9193	6.01104	8	7.06863	6.26962
790	true	true	true	2	1	1.8	1.8	0.381866	0.390756	0.861742	0.840592	2	3.6	7.2	3.6	2	0.763732	0.291644	2	0.781511	0.305382	2	1.72348	1.48555	2	1.68118	1.41509
795	true	true	true	60	1	0.0483333	1.865	0.331952	0.340769	0.764425	0.784082	60	2.9	399.95	111.9	60	19.9171	7.33078	60	20.4462	7.67531	60	45.8655	36.3115	60	47.0449	37.8571
799	true	true	true	6	1	-0.4	1.16667	0.358411	0.36467	0.825071	0.827652	6	-2.4	10.58	7	6	2.15047	0.802252	6	2.18802	0.828875	6	4.95043	4.1116	6	4.96591	4.14038
802	true	true	true	1	1	-1	1	0.344747	0.322776	0.8125	0.789475	1	-1	1	1	1	0.344747	0.118851	1	0.322776	0.104184	1	0.8125	0.660156	1	0.789475	0.62327
803	true	true	true	3	1	1.1	1.23333	0.318654	0.315591	0.783251	0.802464	3	3.3	7.29	3.7	3	0.955963	0.31575	3	0.946774	0.314805	3	2.34975	1.85619	3	2.40739	1.95484
804	true	true	true	4	1	-0.075	0.575	0.314257	0.290773	0.766242	0.725938	4	-0.3	1.59	2.3	4	1.25703	0.400133	4	1.16309	0.341414	4	3.06497	2.44375	4	2.90375	2.38052
805	true	true	true	85	1	0.0705882	1.82824	0.367766	0.371429	0.783002	0.782799	85	6	488.74	155.4	85	31.2601	12.341	85	31.5715	12.6689	85	66.5552	54.0591	85	66.5379	54.0659
806	true	true	true	263	1	-0.187452	2.04753	0.334442	0.339743	0.750925	0.764485	263	-49.3	1820.71	538.5	261	87.2895	31.8775	261	88.6728	32.7555	261	195.991	154.097	261	199.531	159.413
808	true	true	true	1	1	4.2	4.2	0.242075	0.274992	0.661017	0.748068	1	4.2	17.64	4.2	1	0.242075	0.0586003	1	0.274992	0.0756208	1	0.661017	0.436943	1	0.748068	0.559606
809	true	true	true	4	1	-2.05	2.45	0.274666	0.293802	0.761855	0.791793	4	-8.2	49.48	9.8	4	1.09866	0.325073	4	1.17521	0.380126	4	3.04742	2.37628	4	3.16717	2.56353
810	true	true	true	16	1	-0.36875	2.34375	0.350601	0.35886	0.664696	0.672216	16	-5.9	134.61	37.5	16	5.60961	2.26607	16	5.74176	2.34268	16	10.6351	8.91808	16	10.7555	9.02066
811	true	true	true	165	1	-0.167879	2.07333	0.315368	0.321036	0.732916	0.745369	165	-27.7	1172.33	342.1	165	52.0357	17.9473	165	52.9709	18.6682	165	120.931	93.6041	165	122.986	96.6752
812	true	true	true	50	1	-0.502	2.342	0.289117	0.292435	0.699856	0.706694	50	-25.1	463.43	117.1	50	14.4559	4.71011	50	14.6218	4.80425	50	34.9928	26.2842	50	35.3347	27.1341
824	true	true	true	15	1	1.14667	2.2	0.279777	0.271666	0.667787	0.66919	15	17.2	127.28	33	15	4.19666	1.30647	15	4.07498	1.2537	15	10.0168	7.0263	15	10.0378	7.18012
829	true	true	true	235	1	-0.0829787	1.69745	0.32836	0.331052	0.771696	0.776893	235	-19.5	1322.25	398.9	234	76.8363	27.567	234	77.4663	28.1691	234	180.577	146.159	234	181.793	148.705
835	true	true	true	19	1	0.0421053	2.6	0.328587	0.335775	0.728435	0.740113	19	0.8	177.28	49.4	19	6.24316	2.15236	19	6.37973	2.24329	19	13.8403	10.7165	19	14.0621	11.1304
848	true	true	true	9	1	1.34444	2.25556	0.312351	0.319517	0.751713	0.772677	9	12.1	72.09	20.3	9	2.81116	0.951937	9	2.87566	1.00044	9	6.76541	5.32912	9	6.95409	5.64895
855	true	true	true	1	1	5.6	5.6	0.248856	0.250008	0.764706	0.775059	1	5.6	31.36	5.6	1	0.248856	0.0619291	1	0.250008	0.0625038	1	0.764706	0.584775	1	0.775059	0.600716
859	true	true	true	130	1	0.0823077	1.60538	0.340077	0.349888	0.799412	0.807902	130	10.7	606.61	208.7	129	43.8699	16.3695	129	45.1355	17.2483	129	103.124	85.3514	129	104.219	86.9986
872	true	true	true	2	1	0.85	0.85	0.322291	0.31161	0.727273	0.722688	2	1.7	1.49	1.7	2	0.644583	0.209136	2	0.62322	0.196945	2	1.45455	1.0652	2	1.44538	1.0506
879	true	true	true	29	1	0.410345	2.38276	0.296221	0.299665	0.71122	0.715765	29	11.9	268.23	69.1	29	8.5904	2.7491	29	8.69028	2.8501	29	20.6254	15.801	29	20.7572	16.3099
883	true	true	true	733	1	-0.112415	1.71378	0.350407	0.356853	0.79797	0.806054	733	-82.4	3996.8	1256.2	733	256.848	97.7985	733	261.574	101.506	733	584.912	482.79	733	590.837	492.949
885	true	true	true	23	1	-0.0130435	1.28261	0.350514	0.357676	0.819335	0.824687	23	-0.3	78.07	29.5	23	8.06183	3.12197	23	8.22655	3.26899	23	18.8447	15.9378	23	18.9678	16.1888
890	true	true	true	10	1	-1.28	2.16	0.340312	0.352384	0.728497	0.763269	10	-12.8	70.36	21.6	10	3.40312	1.36211	10	3.52384	1.4202	10	7.28497	5.6685	10	7.63269	6.09025
892	true	true	true	91	1	-0.654945	1.56044	0.348617	0.353507	0.810616	0.818501	91	-59.6	450.92	142	90	31.3755	11.9543	90	31.8156	12.3072	90	72.9554	60.3488	90	73.6651	61.4337
897	true	true	true	23	1	-0.134783	1.4913	0.355461	0.366349	0.785924	0.796704	23	-3.1	72.49	34.3	23	8.17561	3.23222	23	8.42604	3.37665	23	18.0763	14.8345	23	18.3242	15.4557
899	true	true	true	7	1	-0.4	2.34286	0.360512	0.372445	0.806634	0.805101	7	-2.8	66.5	16.4	7	2.52359	0.983993	7	2.60711	1.05779	7	5.64644	4.61812	7	5.63571	4.61379
903	true	true	true	193	1	0.105181	1.30104	0.361596	0.357827	0.797516	0.791868	193	20.3	649.15	251.1	193	69.7881	27.5939	193	69.0605	27.2068	193	153.921	127.543	193	152.831	127.15
909	true	true	true	116	1	0.0267241	2.00259	0.323613	0.328592	0.772672	0.786404	116	3.1	842.11	232.3	116	37.5391	13.5905	116	38.1167	14.033	116	89.63	72.5971	116	91.2228	75.0472
914	true	true	true	629	1	-0.0713831	1.62909	0.339594	0.342334	0.782899	0.788161	629	-44.9	3148.71	1024.7	628	213.265	79.1612	628	214.986	80.7774	628	491.661	401.438	628	494.965	407.348
926	true	true	true	15	1	0.626667	2.45333	0.285847	0.297816	0.687439	0.703665	15	9.4	141.86	36.8	15	4.28771	1.37734	15	4.46724	1.47073	15	10.3116	7.43892	15	10.555	7.77962
932	true	true	true	246	1	0.1	1.99187	0.328028	0.33335	0.771881	0.77559	246	24.6	1683.86	490	246	80.6949	29.1269	246	82.0042	30.1287	246	189.883	151.855	246	190.795	154.212
936	true	true	true	314	1	-0.248726	1.89904	0.340139	0.347443	0.780031	0.79261	314	-78.1	2013.51	596.3	314	106.804	39.5962	314	109.097	41.3556	314	244.93	199.146	314	248.879	205.823
941	true	true	true	217	1	0.0548387	1.98756	0.326892	0.331599	0.756078	0.763975	217	11.9	1441.71	431.3	216	70.6088	25.2328	216	71.6253	25.8684	216	163.313	128.109	216	165.019	131.412
944	true	true	true	102	1	-0.506863	1.77549	0.283359	0.292027	0.724579	0.73661	102	-51.7	560.79	181.1	102	28.9026	9.1533	102	29.7868	9.66365	102	73.9071	56.1284	102	75.1343	58.6706
948	true	true	true	128	1	-0.153906	2.16953	0.32853	0.331553	0.723987	0.73267	128	-19.7	1072.77	277.7	128	42.0519	15.6322	128	42.4388	15.9112	128	92.6703	71.7021	128	93.7818	73.6028
949	true	true	true	70	1	-0.0642857	1.32143	0.356559	0.356888	0.821004	0.816045	70	-4.5	276.29	92.5	70	24.9591	9.66591	70	24.9822	9.84128	70	57.4703	48.2117	70	57.1231	47.7568
950	true	true	true	24	1	0.0791667	1.69583	0.338514	0.34348	0.797882	0.805311	24	1.9	109.83	40.7	24	8.12433	2.99001	24	8.24351	3.02612	24	19.1492	15.8993	24	19.3275	16.2128
951	true	true	true	302	1	-0.325828	1.60795	0.348424	0.353211	0.793508	0.798131	302	-98.4	1450.84	485.6	302	105.224	39.9966	302	106.67	41.0729	302	239.639	197.391	302	241.036	199.899
956	true	true	true	52	1	0.901923	1.94423	0.320934	0.327879	0.769928	0.785965	52	46.9	334.11	101.1	52	16.6886	5.84886	52	17.0497	6.06596	52	40.0363	31.9611	52	40.8702	33.158
964	true	true	true	16	1	-1.2125	2.325	0.289542	0.302847	0.707971	0.744274	16	-19.4	152.88	37.2	16	4.63267	1.53248	16	4.84555	1.6527	16	11.3275	8.35475	16	11.9084	9.12089
966	true	true	true	30	1	0.703333	1.75	0.31449	0.309927	0.704688	0.704514	30	21.1	187.69	52.5	30	9.4347	3.37419	30	9.2978	3.20514	30	21.1406	16.6159	30	21.1354	16.562
971	true	true	true	172	1	-0.237209	1.71512	0.331283	0.33469	0.778378	0.787614	172	-40.8	961.7	295	171	56.6495	20.4824	171	57.2319	20.9907	171	133.103	107.194	171	134.682	109.546
973	true	true	true	1	1	1.2	1.2	0.221188	0.224575	0.454545	0.48022	1	1.2	1.44	1.2	1	0.221188	0.0489243	1	0.224575	0.0504339	1	0.454545	0.206612	1	0.48022	0.230611
974	true	true	true	429	1	0.183916	2.33357	0.303252	0.305987	0.723314	0.731037	429	78.9	4004.77	1001.1	424	128.579	43.3319	424	129.739	44.0822	424	306.685	235.49	424	309.96	241.074
975	true	true	true	32	1	0.728125	1.62187	0.323908	0.329093	0.79911	0.814053	32	23.3	158.37	51.9	32	10.3651	3.66627	32	10.531	3.80665	32	25.5715	20.8036	32	26.0497	21.5524
985	true	true	true	213	1	0.0356808	1.66667	0.336045	0.33937	0.771796	0.782437	213	7.6	1072.16	355	213	71.5775	26.0472	213	72.2858	26.4525	213	164.392	131.299	213	166.659	134.796
989	true	true	true	1	1	-2.2	2.2	0.347387	0.319069	0.8	0.773905	1	-2.2	4.84	2.2	1	0.347387	0.120677	1	0.319069	0.101805	1	0.8	0.64	1	0.773905	0.598929
996	true	true	true	22	1	0.145455	1.41818	0.343987	0.347703	0.748714	0.749543	22	3.2	71.1	31.2	22	7.56772	2.79154	22	7.64947	2.88094	22	16.4717	12.5782	22	16.4899	12.6
998	true	true	true	695	1	-0.186331	1.76561	0.325479	0.328685	0.777474	0.782135	695	-129.5	4020.67	1227.1	695	226.208	80.5427	695	228.436	82.1517	695	540.345	436.207	695	543.584	441.699
1000	true	true	true	3	1	-1.3	1.3	0.254556	0.257996	0.745833	0.759174	3	-3.9	5.21	3.9	3	0.763668	0.20739	3	0.773989	0.207221	3	2.2375	1.69078	3	2.27752	1.74942
1003	true	true	true	491	1	-0.0633401	1.63401	0.349812	0.35402	0.795961	0.800377	491	-31.1	2532.73	802.3	490	171.408	65.2856	490	173.47	66.9949	490	390.021	321.764	490	392.185	326.168
1006	true	true	true	295	1	0.235593	1.71763	0.358445	0.363595	0.787967	0.786321	295	69.5	1533.67	506.7	293	105.024	40.6069	293	106.533	41.8847	293	230.874	188.696	293	230.392	189.178
1011	true	true	true	7	1	-0.414286	2.07143	0.334489	0.347525	0.770406	0.790353	7	-2.9	47.49	14.5	7	2.34142	0.848154	7	2.43267	0.926805	7	5.39284	4.27087	7	5.53247	4.47106
1016	true	true	true	7	1	-1.04286	1.32857	0.330174	0.317943	0.804762	0.780491	7	-7.3	24.37	9.3	7	2.31121	0.799546	7	2.2256	0.757512	7	5.63333	4.58764	7	5.46344	4.35109
1024	true	true	true	134	1	-0.49403	1.65373	0.351242	0.353917	0.794847	0.802475	134	-66.2	671.26	221.6	134	47.0665	17.9462	134	47.4248	18.1542	134	106.51	87.4338	134	107.532	89.461
1025	true	true	true	233	1	-0.411588	1.82532	0.354237	0.356085	0.801856	0.80686	233	-95.9	1502.53	425.3	231	81.8288	31.7568	231	82.2555	32.1343	231	185.229	153.046	231	186.385	155.08
1029	true	true	true	30	1	0.833333	2.03333	0.315189	0.316253	0.757334	0.767737	30	25	212.64	61	30	9.45566	3.26945	30	9.48759	3.31476	30	22.72	18.0313	30	23.0321	18.5605
1032	true	true	true	54	1	-0.455556	1.45556	0.318816	0.328803	0.792846	0.803482	54	-24.6	224.9	78.6	54	17.2161	5.9942	54	17.7554	6.37617	54	42.8137	34.903	54	43.388	35.8624
1033	true	true	true	331	1	0.00241692	1.76012	0.356774	0.36158	0.800234	0.804913	331	0.8	1945.52	582.6	331	118.092	45.561	331	119.683	46.9512	331	264.878	221.237	331	266.426	224.491
1036	true	true	true	5	1	-0.18	1.06	0.350391	0.340742	0.832944	0.804918	5	-0.9	7.59	5.3	5	1.75196	0.616262	5	1.70371	0.586038	5	4.16472	3.47829	5	4.02459	3.2469
1039	true	true	true	55	1	0.0636364	1.92182	0.320703	0.326496	0.75222	0.755536	55	3.5	400.09	105.7	55	17.6387	6.35025	55	17.9573	6.60074	55	41.3721	32.1265	55	41.5545	32.9273
1041	true	true	true	203	1	-0.116749	1.7798	0.335757	0.344054	0.785018	0.794371	203	-23.7	1251.53	361.3	202	67.823	24.9064	202	69.4989	26.2392	202	158.574	129.862	202	160.463	132.863
1045	true	true	true	176	1	0.0505682	1.51534	0.345484	0.350664	0.790952	0.797447	176	8.9	763.91	266.7	176	60.8052	22.8794	176	61.7168	23.6455	176	139.208	115.286	176	140.351	117.26
1046	true	true	true	16	1	0.46875	1.71875	0.33583	0.345259	0.764024	0.760724	16	7.5	74.73	27.5	16	5.37328	2.17538	16	5.52414	2.26232	16	12.2244	9.88532	16	12.1716	10.0334
1051	true	true	true	23	1	-1.17391	2.2	0.326528	0.333434	0.783064	0.794979	23	-27	191.02	50.6	23	7.51015	2.61755	23	7.66897	2.73364	23	18.0105	14.5658	23	18.2845	14.9375
1052	true	true	true	16	1	0.60625	1.66875	0.358204	0.365857	0.81782	0.839911	16	9.7	71.43	26.7	16	5.73127	2.18644	16	5.85371	2.24112	16	13.0851	11.1248	16	13.4386	11.6099
1056	true	true	true	339	1	-0.0147493	1.7056	0.347446	0.352909	0.780714	0.788329	339	-5	1777	578.2	339	117.784	44.9704	339	119.636	46.1537	339	264.662	217.256	339	267.243	221.162
1071	true	true	true	6	1	-0.333333	1.73333	0.247819	0.256329	0.572616	0.590439	6	-2	27.74	10.4	6	1.48692	0.426482	6	1.53797	0.448235	6	3.4357	2.43457	6	3.54263	2.56041
1074	true	true	true	2	1	1.4	1.4	0.369387	0.420702	0.874126	0.919483	2	2.8	6.34	2.8	2	0.738773	0.272987	2	0.841405	0.356679	2	1.74825	1.52841	2	1.83897	1.69488
1078	true	true	true	82	1	-0.396341	2.03049	0.324547	0.33608	0.772088	0.787245	82	-32.5	610.35	166.5	82	26.6128	9.55437	82	27.5586	10.3211	82	63.3112	50.7457	82	64.5541	52.6654
1079	true	true	true	114	1	-0.402632	1.46053	0.347581	0.354179	0.818997	0.828161	114	-45.9	473.75	166.5	114	39.6242	14.6309	114	40.3764	15.2702	114	93.3657	77.6725	114	94.4104	79.481
1081	true	true	true	23	1	0.0608696	1.4	0.359006	0.359692	0.846387	0.850461	23	1.4	71.18	32.2	23	8.25714	3.12542	23	8.27291	3.13829	23	19.4669	16.6902	23	19.5606	16.8645
1082	true	true	true	40	1	-1.0275	2.4625	0.304499	0.308185	0.747111	0.758126	40	-41.1	392.95	98.5	40	12.1799	4.05716	40	12.3274	4.11966	40	29.8845	22.9379	40	30.325	23.5174
1087	true	true	true	3	1	-0.2	1.26667	0.348924	0.338288	0.867157	0.838912	3	-0.6	6.3	3.8	3	1.04677	0.366251	3	1.01486	0.346446	3	2.60147	2.26397	3	2.51674	2.12529
1091	true	true	true	1	1	-2.4	2.4	0.347633	0.35543	0.948718	0.947009	1	-2.4	5.76	2.4	1	0.347633	0.120849	1	0.35543	0.126331	1	0.948718	0.900066	1	0.947009	0.896827
1095	true	true	true	71	1	0.225352	2.21408	0.320443	0.325503	0.728813	0.733947	71	16	560.72	157.2	71	22.7514	8.07984	71	23.1107	8.34531	71	51.7457	39.7395	71	52.1103	40.6311
1097	true	true	true	176	1	0.0420455	1.55227	0.358567	0.362031	0.822486	0.830244	176	7.4	686.98	273.2	175	62.7492	24.2843	175	63.3554	24.6997	175	143.935	121.649	175	145.293	123.848
1099	true	true	true	27	1	-0.0296296	1.05185	0.365918	0.369628	0.796458	0.804545	27	-0.8	47.14	28.4	27	9.87979	3.82542	27	9.97996	3.89886	27	21.5044	17.7153	27	21.7227	18.0939
1100	true	true	true	10	1	0.48	2.14	0.290046	0.30032	0.759692	0.786441	10	4.8	83.3	21.4	10	2.90046	0.878876	10	3.0032	0.93769	10	7.59692	5.87322	10	7.86441	6.28999
1102	true	true	true	22	1	-0.709091	2.06364	0.326565	0.32826	0.777759	0.788705	22	-15.6	148.22	45.4	22	7.18443	2.55887	22	7.22171	2.573	22	17.1107	13.721	22	17.3515	14.0397
1104	true	true	true	53	1	0.935849	2.55849	0.297901	0.299336	0.714503	0.717441	53	49.6	592.34	135.6	53	15.7887	5.14017	53	15.8648	5.22174	53	37.8686	28.3946	53	38.0244	28.9394
1118	true	true	true	1	1	5.6	5.6	0.133179	0.134811	0.375	0.388044	1	5.6	31.36	5.6	1	0.133179	0.0177366	1	0.134811	0.018174	1	0.375	0.140625	1	0.388044	0.150578
1123	true	true	true	10	1	0.53	1.03	0.356298	0.386285	0.757888	0.779929	10	5.3	19.89	10.3	10	3.56298	1.30629	10	3.86285	1.55283	10	7.57888	5.97632	10	7.79929	6.36573
1127	true	true	true	1	1	0.5	0.5	0.327298	0.31201	0.875	0.809651	1	0.5	0.25	0.5	1	0.327298	0.107124	1	0.31201	0.0973502	1	0.875	0.765625	1	0.809651	0.655535
1128	true	true	true	818	1	0.0249389	1.86601	0.329515	0.332485	0.755981	0.762404	818	20.4	5299.98	1526.4	818	269.543	98.9669	818	271.973	100.603	818	618.393	493.72	818	623.647	502.986
1131	true	true	true	37	1	-1.93514	2.99459	0.279895	0.276018	0.639855	0.644763	37	-71.6	532.9	110.8	37	10.3561	3.2793	37	10.2127	3.11249	37	23.6746	16.8403	37	23.8562	17.2925
1132	true	true	true	94	1	-0.169149	1.43723	0.35203	0.359168	0.810881	0.819779	94	-15.9	375.69	135.1	94	33.0908	12.3634	94	33.7618	12.8344	94	76.2228	63.562	94	77.0592	64.7319
1138	true	true	true	127	1	-0.0669291	1.44646	0.326222	0.335572	0.761144	0.766481	127	-8.5	491.13	183.7	127	41.4301	14.7417	127	42.6176	15.6257	127	96.6653	75.6879	127	97.3431	77.0574
1141	true	true	true	40	1	0.9775	1.5875	0.335896	0.335572	0.725951	0.715447	40	39.1	204.49	63.5	40	13.4358	4.86665	40	13.4229	4.91472	40	29.038	22.6778	40	28.6179	22.5284
1149	true	true	true	37	1	0.0459459	2.04054	0.337217	0.337773	0.78094	0.784979	37	1.7	297.59	75.5	35	11.8026	4.45108	35	11.822	4.46065	35	27.3329	22.2007	35	27.4743	22.4559
1150	true	true	true	17	1	-1.2	2.05882	0.326617	0.324863	0.780842	0.77976	17	-20.4	116.36	35	17	5.55249	1.93242	17	5.52268	1.92342	17	13.2743	10.6257	17	13.2559	10.6324
1151	true	true	true	64	1	0.123438	1.55469	0.337144	0.337806	0.767396	0.768845	64	7.9	322.21	99.5	64	21.5772	7.9258	64	21.6196	8.06377	64	49.1134	39.5035	64	49.2061	39.872
1160	true	true	true	6	1	-1.88333	4.31667	0.267063	0.262482	0.700855	0.694949	6	-11.3	138.65	25.9	6	1.60238	0.465749	6	1.57489	0.446725	6	4.20513	3.02567	6	4.16969	2.98162
1164	true	true	true	248	1	-0.109677	1.75565	0.348826	0.357589	0.79262	0.801499	248	-27.2	1396.08	435.4	247	86.16	32.4043	247	88.3245	34.2157	247	195.777	160.013	247	197.97	163.695
1172	true	true	true	80	1	0.2625	1.0875	0.385234	0.385133	0.853859	0.855206	80	21	219.5	87	80	30.8187	12.6891	80	30.8106	12.7579	80	68.3087	59.9125	80	68.4165	60.1693
1186	true	true	true	10	1	0.49	2.19	0.302542	0.296903	0.742359	0.721713	10	4.9	92.99	21.9	10	3.02542	0.987232	10	2.96903	0.947494	10	7.42359	5.70504	10	7.21713	5.41142
1188	true	true	true	21	1	0.0428571	1.58571	0.356453	0.355039	0.801675	0.793878	21	0.9	98.19	33.3	21	7.4855	2.91689	21	7.45581	2.91996	21	16.8352	13.8461	21	16.6714	13.6497
1196	true	true	true	55	1	-0.598182	1.70364	0.349601	0.344912	0.789938	0.793142	55	-32.9	289.21	93.7	55	19.228	7.51935	55	18.9702	7.27162	55	43.4466	35.639	55	43.6228	36.1925
1197	true	true	true	119	1	-0.227731	1.40084	0.348979	0.353643	0.81287	0.821819	119	-27.1	405.71	166.7	119	41.5285	15.6041	119	42.0835	16.0104	119	96.7315	80.3411	119	97.7965	82.2041
1199	true	true	true	19	1	-0.0947368	1.42105	0.369301	0.36304	0.784042	0.784529	19	-1.8	75.8	27	19	7.01672	2.90478	19	6.89775	2.86386	19	14.8968	12.1486	19	14.9061	12.2162
1203	true	true	true	2	1	-0.55	0.55	0.517401	0.54656	0.89011	0.924651	2	-1.1	0.61	1.1	2	1.0348	0.538035	2	1.09312	0.605972	2	1.78022	1.58676	2	1.8493	1.70996
1206	true	true	true	15	1	0.766667	1.82	0.316544	0.294367	0.744735	0.741973	15	11.5	83.77	27.3	15	4.74815	1.63046	15	4.41551	1.4304	15	11.171	8.55944	15	11.1296	8.49102
1210	true	true	true	27	1	-0.403704	1.58889	0.365669	0.378401	0.799907	0.809856	27	-10.9	129.83	42.9	27	9.87307	3.94208	27	10.2168	4.22309	27	21.5975	17.953	27	21.8661	18.2677
1213	true	true	true	178	1	0.467978	1.83202	0.313805	0.314395	0.748179	0.752894	178	83.3	1037.69	326.1	178	55.8573	19.3252	178	55.9623	19.4336	178	133.176	105.515	178	134.015	107.107
1214	true	true	true	8	1	-1.65	1.925	0.294923	0.310715	0.684587	0.702125	8	-13.2	60.26	15.4	8	2.35939	0.840151	8	2.48572	0.92272	8	5.4767	4.68909	8	5.617	4.86804
1217	true	true	true	364	1	-0.240934	1.82335	0.326378	0.327059	0.767528	0.770203	364	-87.7	2268.45	663.7	362	118.149	42.1862	362	118.395	42.4948	362	277.845	221.265	362	278.813	224.212
1218	true	true	true	363	1	-0.05427	2.29559	0.317435	0.32161	0.752594	0.765368	363	-19.7	3200.37	833.3	362	114.911	40.4709	362	116.423	41.4559	362	272.439	213.536	362	277.063	220.409
1220	true	true	true	5	1	-0.42	2.42	0.289179	0.28078	0.630521	0.625682	5	-2.1	34.15	12.1	5	1.44589	0.484269	5	1.4039	0.459713	5	3.1526	2.50212	5	3.12841	2.4598
1223	true	true	true	16	1	0.5375	3.0375	0.324739	0.335863	0.725889	0.747592	16	8.6	226.8	48.6	16	5.19583	2.04606	16	5.3738	2.10848	16	11.6142	8.97941	16	11.9615	9.4861
1226	true	true	true	23	1	1.26522	2.96087	0.323884	0.318702	0.765334	0.755818	23	29.1	285.05	68.1	23	7.44933	2.67774	23	7.33015	2.57273	23	17.6027	14.4557	23	17.3838	14.0592
1231	true	true	true	45	1	-0.111111	2.35556	0.29989	0.294058	0.708649	0.695118	45	-5	420.02	106	45	13.4951	4.52305	45	13.2326	4.35011	45	31.8892	24.8055	45	31.2803	24.7464
1237	true	true	true	322	1	-0.0329193	1.60683	0.352364	0.355471	0.793735	0.797395	322	-10.6	1559.4	517.4	322	113.461	43.5296	322	114.462	44.3397	322	255.583	210.639	322	256.761	213.139
1243	true	true	true	186	1	-0.47957	1.52151	0.344792	0.349553	0.814335	0.820462	186	-89.2	806.44	283	186	64.1313	23.8578	186	65.0169	24.7015	186	151.466	126.055	186	152.606	128.367
1253	true	true	true	139	1	0.409353	1.9446	0.312569	0.313228	0.748612	0.749099	139	56.9	996.13	270.3	138	43.1345	14.6666	138	43.2255	14.8371	138	103.308	81.4555	138	103.376	81.647
1255	true	true	true	225	1	-0.122222	1.60756	0.346763	0.349434	0.800894	0.803442	225	-27.5	1048.55	361.7	223	77.3281	29.1894	223	77.9237	29.727	223	178.599	148.663	223	179.168	149.982
1256	true	true	true	43	1	0.118605	2.23023	0.307987	0.314224	0.727246	0.743257	43	5.1	356.49	95.9	43	13.2434	4.63857	43	13.5117	4.76236	43	31.2716	24.0917	43	31.9601	25.2268
1259	true	true	true	507	1	-0.0548323	1.99527	0.321479	0.323227	0.753903	0.758095	507	-27.8	3723.12	1011.6	507	162.99	57.6413	507	163.876	58.5982	507	382.229	303.544	507	384.354	307.987
1261	true	true	true	1	1	0.5	0.5	0.278956	0.279024	0.869565	0.889012	1	0.5	0.25	0.5	1	0.278956	0.0778163	1	0.279024	0.0778545	1	0.869565	0.756144	1	0.889012	0.790342
1265	true	true	true	9	1	0.933333	1.71111	0.33657	0.343193	0.760161	0.770712	9	8.4	41.08	15.4	9	3.02913	1.0909	9	3.08874	1.13141	9	6.84145	5.40091	9	6.93641	5.58189
1270	true	true	true	111	1	-0.399099	1.61351	0.343003	0.351438	0.779889	0.788527	111	-44.3	537.47	179.1	111	38.0734	14.5214	111	39.0096	15.36	111	86.5677	69.7292	111	87.5265	71.3241
1273	true	true	true	381	1	-0.0532808	2.06798	0.33534	0.338754	0.782216	0.785072	381	-20.3	2808.45	787.9	381	127.765	46.4756	381	129.065	47.6229	381	298.024	243.105	381	299.113	245.768
1284	true	true	true	368	1	-0.127446	1.8106	0.346843	0.352525	0.80439	0.810512	368	-46.9	2173.75	666.3	365	126.598	47.4591	365	128.672	49.0743	365	293.602	243.083	365	295.837	246.992
1288	true	true	true	28	1	0.0321429	1.51786	0.340718	0.351424	0.789493	0.807882	28	0.9	106.51	42.5	28	9.5401	3.52988	28	9.83989	3.79483	28	22.1058	18.0391	28	22.6207	19.0009
1293	true	true	true	18	1	-1.82222	2.16667	0.314374	0.321848	0.763149	0.785473	18	-32.8	144.54	39	18	5.65873	1.96164	18	5.79327	2.02285	18	13.7367	10.8055	18	14.1385	11.3632
1295	true	true	true	12	1	-1.6	1.8	0.312503	0.318727	0.774257	0.782066	12	-19.2	51.5	21.6	12	3.75004	1.29412	12	3.82472	1.36206	12	9.29109	7.35133	12	9.38479	7.5217
1300	true	true	true	177	1	-0.019774	1.39153	0.354061	0.355695	0.798398	0.801107	177	-3.5	650.81	246.3	177	62.6688	24.271	177	62.9581	24.6558	177	141.316	117.696	177	141.796	118.836
1315	true	true	true	556	1	-0.191727	1.62266	0.343887	0.34916	0.794727	0.803	556	-106.6	2760.98	902.2	556	191.201	71.205	556	194.133	73.4771	556	441.868	363.233	556	446.468	371.238
1317	true	true	true	16	1	0.55625	1.96875	0.338065	0.330609	0.794951	0.779544	16	8.9	83.73	31.5	15	5.07098	1.76464	15	4.95914	1.68591	15	11.9243	9.64642	15	11.6932	9.29088
1323	true	true	true	699	1	0.046495	1.65279	0.34492	0.344969	0.798219	0.800733	699	32.5	3507.75	1155.3	697	240.409	90.6842	697	240.444	90.8573	697	556.359	459.634	697	558.111	463.851
1324	true	true	true	118	1	-0.138983	2.06441	0.323529	0.327298	0.748257	0.753309	118	-16.4	873.02	243.6	118	38.1764	13.416	118	38.6212	13.8004	118	88.2943	68.811	118	88.8905	69.6046
1326	true	true	true	50	1	0.932	2.572	0.284722	0.291468	0.691507	0.705139	50	46.6	514.68	128.6	50	14.2361	4.54549	50	14.5734	4.78889	50	34.5754	25.9829	50	35.257	26.8249
1328	true	true	true	465	1	0.171398	1.6243	0.342214	0.346947	0.780504	0.787892	465	79.7	2309.37	755.3	465	159.129	59.6999	465	161.33	61.4438	465	362.934	295.608	465	366.37	301.534
1329	true	true	true	437	1	-0.140275	1.78101	0.334422	0.339945	0.789626	0.796929	437	-61.3	2394.11	778.3	437	146.142	52.8168	437	148.556	54.8081	437	345.066	280.823	437	348.258	285.971
1331	true	true	true	1	1	4	4	0.208755	0.18815	0.541667	0.585362	1	4	16	4	1	0.208755	0.0435785	1	0.18815	0.0354003	1	0.541667	0.293403	1	0.585362	0.342649
1333	true	true	true	573	1	-0.0441536	1.33455	0.349068	0.349549	0.801191	0.801542	573	-25.3	1973.39	764.7	573	200.016	75.8444	573	200.292	76.3559	573	459.083	380.61	573	459.284	381.97
1337	true	true	true	15	1	-1.60667	2.55333	0.305989	0.303482	0.703335	0.71334	15	-24.1	145.33	38.3	15	4.58983	1.6389	15	4.55223	1.58662	15	10.55	8.37968	15	10.7001	8.58055
1341	true	true	true	32	1	-0.528125	1.30313	0.352914	0.361871	0.800774	0.813289	32	-16.9	128.15	41.7	32	11.2932	4.28679	32	11.5799	4.52625	32	25.6248	21.0965	32	26.0253	21.8225
1345	true	true	true	3	1	-0.0666667	0.533333	0.407378	0.412497	0.685057	0.678162	3	-0.2	1.02	1.6	3	1.22213	0.599368	3	1.23749	0.620705	3	2.05517	1.42925	3	2.03449	1.40658
1346	true	true	true	10	1	-0.05	1.33	0.321085	0.31923	0.820197	0.828723	10	-0.5	36.75	13.3	10	3.21085	1.08096	10	3.1923	1.07551	10	8.20197	6.86518	10	8.28723	6.98475
1357	true	true	true	36	1	0.475	1.40278	0.36853	0.376204	0.821061	0.823619	36	17.1	154.07	50.5	36	13.2671	5.17128	36	13.5434	5.41858	36	29.5582	24.8017	36	29.6503	24.9783
1359	true	true	true	1	1	-0.7	0.7	0.205189	0.206538	0.685185	0.729603	1	-0.7	0.49	0.7	1	0.205189	0.0421027	1	0.206538	0.042658	1	0.685185	0.469479	1	0.729603	0.532321
1360	true	true	true	2	1	0.1	0.8	0.463951	0.462144	0.903676	0.90777	2	0.2	1.3	1.6	2	0.927901	0.441924	2	0.924288	0.438334	2	1.80735	1.63417	2	1.81554	1.6508
1362	true	true	true	788	1	0.0413706	1.54442	0.345924	0.350145	0.802772	0.810313	788	32.6	3695.84	1217	788	272.588	102.734	788	275.915	105.442	788	632.585	524.04	788	638.526	534.533
1363	true	true	true	1	1	-1	1	0.28992	0.333063	0.862069	0.918898	1	-1	1	1	1	0.28992	0.0840535	1	0.333063	0.110931	1	0.862069	0.743163	1	0.918898	0.844373
1368	true	true	true	6	1	0.35	0.65	0.347479	0.362587	0.843434	0.862102	6	2.1	6.85	3.9	6	2.08487	0.787987	6	2.17552	0.873977	6	5.0606	4.28011	6	5.17261	4.47236
1372	true	true	true	107	1	-0.675701	2.08505	0.328084	0.336712	0.774277	0.785382	107	-72.3	766.43	223.1	107	35.105	12.4192	107	36.0282	13.0592	107	82.8477	66.1177	107	84.0359	68.1343
1374	true	true	true	10	1	-0.15	2.83	0.268385	0.262961	0.591162	0.579146	10	-1.5	117.05	28.3	10	2.68385	0.776242	10	2.62961	0.734788	10	5.91162	4.13147	10	5.79146	4.10649
1392	true	true	true	1154	1	-0.138821	1.64801	0.33894	0.343231	0.788914	0.795626	1154	-160.2	5794.92	1901.8	1152	390.459	144.569	1152	395.402	148.395	1152	908.829	746.759	1152	916.561	760.78
1394	true	true	true	11	1	0.772727	1.24545	0.399065	0.415251	0.831551	0.837515	11	8.5	40.13	13.7	11	4.38971	1.86631	11	4.56776	2.0205	11	9.14706	7.90079	11	9.21266	8.00898
1396	true	true	true	38	1	1.04211	1.90526	0.354396	0.361597	0.794291	0.794732	38	39.6	207.3	72.4	38	13.4671	5.14028	38	13.7407	5.32307	38	30.1831	25.6472	38	30.1998	25.6157
1397	true	true	true	21	1	0.133333	2.10476	0.396371	0.402253	0.797422	0.786156	21	2.8	162.58	44.2	21	8.32379	3.58584	21	8.44732	3.78301	21	16.7459	13.653	21	16.5093	13.3505
1402	true	true	true	161	1	0.418012	2.13106	0.305775	0.31089	0.731442	0.744558	161	67.3	1293.17	343.1	161	49.2298	17.2489	161	50.0533	17.7824	161	117.762	92.7997	161	119.874	96.301
1412	true	true	true	230	1	-0.250435	1.68783	0.338561	0.3452	0.775269	0.782437	230	-57.6	1306.14	388.2	229	77.5305	28.8742	229	79.0509	30.0951	229	177.537	144.514	229	179.178	147.908
1419	true	true	true	637	1	0.107849	2.34239	0.302902	0.309626	0.703111	0.717963	637	68.7	5750.17	1492.1	635	192.343	65.8477	635	196.612	68.3631	635	446.475	340.462	635	455.906	355.982
1421	true	true	true	24	1	0.195833	2.0625	0.379295	0.386317	0.839732	0.832056	24	4.7	175.35	49.5	24	9.10309	3.65576	24	9.27161	3.82556	24	20.1536	17.3364	24	19.9693	17.1021
1424	true	true	true	11	1	0.7	1.66364	0.33815	0.347195	0.838602	0.813207	11	7.7	37.23	18.3	11	3.71965	1.29176	11	3.81914	1.35123	11	9.22463	7.76453	11	8.94528	7.28803
1425	true	true	true	7	1	-1.37143	3.08571	0.31517	0.324419	0.719577	0.742188	7	-9.6	93.26	21.6	7	2.20619	0.748526	7	2.27094	0.781174	7	5.03704	4.18787	7	5.19531	4.29984
1426	true	true	true	150	1	-0.0426667	1.532	0.370409	0.377791	0.822502	0.827918	150	-6.4	682.2	229.8	150	55.5613	22.2712	150	56.6686	23.1753	150	123.375	103.669	150	124.188	104.927
1429	true	true	true	525	1	-0.165143	1.69581	0.341499	0.345825	0.792711	0.801994	525	-86.7	2812.51	890.3	523	178.604	66.6719	523	180.866	68.3637	523	414.588	341.836	523	419.443	349.798
1442	true	true	true	248	1	-0.160887	2.36169	0.315568	0.318198	0.733958	0.74652	248	-39.9	2194.59	585.7	245	77.3141	27.2028	245	77.9585	27.5294	245	179.82	140.523	245	182.897	146.047
1446	true	true	true	260	1	0.128077	1.75808	0.34105	0.343927	0.787055	0.790122	260	33.3	1588.65	457.1	260	88.6729	33.053	260	89.4211	33.7513	260	204.634	167.124	260	205.432	169.316
1449	true	true	true	10	1	0.66	1.58	0.394265	0.393426	0.811896	0.795421	10	6.6	67.62	15.8	10	3.94265	1.66106	10	3.93426	1.66681	10	8.11896	6.69641	10	7.95421	6.42455
1453	true	true	true	62	1	0.409677	1.79677	0.340855	0.34789	0.789041	0.796367	62	25.4	335.4	111.4	62	21.133	7.74569	62	21.5692	8.09186	62	48.9206	39.5657	62	49.3747	40.3821
1454	true	true	true	20	1	0.115	2.565	0.296934	0.299945	0.722104	0.726533	20	2.3	217.89	51.3	20	5.93868	1.9213	20	5.9989	1.97992	20	14.4421	10.9381	20	14.5307	11.1239
1469	true	true	true	1	1	0.5	0.5	0.327298	0.31201	0.875	0.809651	1	0.5	0.25	0.5	1	0.327298	0.107124	1	0.31201	0.0973502	1	0.875	0.765625	1	0.809651	0.655535
1471	true	true	true	10	1	-0.81	1.23	0.287056	0.299868	0.806409	0.824573	10	-8.1	23.55	12.3	10	2.87056	0.863547	10	2.99868	0.937843	10	8.06409	6.63612	10	8.24573	6.91538
1474	true	true	true	1	1	-0.7	0.7	0.539528	0.53691	0.882353	0.870974	1	-0.7	0.49	0.7	1	0.539528	0.291091	1	0.53691	0.288273	1	0.882353	0.778547	1	0.870974	0.758596
1475	true	true	true	104	1	0.0836538	1.81635	0.312805	0.316688	0.738257	0.742582	104	8.7	549.59	188.9	104	32.5317	11.0343	104	32.9356	11.2934	104	76.7788	60.4258	104	77.2286	61.6986
1476	true	true	true	2	1	0.85	0.85	0.408027	0.41299	0.952381	0.95328	2	1.7	1.49	1.7	2	0.816055	0.348744	2	0.82598	0.35425	2	1.90476	1.81859	2	1.90656	1.82185
1483	true	true	true	114	1	-0.490351	2.21667	0.319069	0.326809	0.750847	0.766597	114	-55.9	978.21	252.7	114	36.3738	12.7303	114	37.2562	13.3911	114	85.5965	67.3196	114	87.392	70.2084
1492	true	true	true	96	1	0.0270833	2.00833	0.339239	0.343428	0.772814	0.775043	96	2.6	616.06	192.8	96	32.5669	12.1488	96	32.9691	12.4875	96	74.1901	60.0057	96	74.4041	60.7675
1493	true	true	true	1	1	0.3	0.3	0.322198	0.301273	0.736842	0.705013	1	0.3	0.09	0.3	1	0.322198	0.103811	1	0.301273	0.0907655	1	0.736842	0.542936	1	0.705013	0.497043
1499	true	true	true	3	1	-2.63333	2.63333	0.335766	0.355366	0.737282	0.775079	3	-7.9	27.61	7.9	3	1.0073	0.372472	3	1.0661	0.404732	3	2.21185	1.74295	3	2.32524	1.87388
1504	true	true	true	29	1	-1.34138	2.45172	0.329995	0.338177	0.795376	0.808075	29	-38.9	268.61	71.1	29	9.56984	3.4447	29	9.80714	3.57518	29	23.0659	18.8963	29	23.4342	19.544
1506	true	true	true	103	1	-0.604854	1.93495	0.32703	0.332934	0.745928	0.750047	103	-62.3	718.71	199.3	103	33.6841	12.3705	103	34.2922	12.9634	103	76.8306	60.5111	103	77.2549	61.7746
1508	true	true	true	2	1	-0.05	0.75	0.46626	0.48658	0.878261	0.870764	2	-0.1	1.13	1.5	2	0.93252	0.437266	2	0.973159	0.477883	2	1.75652	1.55493	2	1.74153	1.53619
1512	true	true	true	48	1	-0.43125	1.67292	0.348762	0.34663	0.779051	0.769452	48	-20.7	240.01	80.3	47	16.3918	6.35324	47	16.2916	6.32842	47	36.6154	29.7467	47	36.1642	29.3744
1516	true	true	true	1	1	0.2	0.2	0.304605	0.303925	0.779661	0.769227	1	0.2	0.04	0.2	1	0.304605	0.092784	1	0.303925	0.0923704	1	0.779661	0.607871	1	0.769227	0.591711
1517	true	true	true	396	1	-0.0568182	1.51187	0.350703	0.358918	0.791935	0.8013	396	-22.5	1555.65	598.7	396	138.878	53.0255	396	142.132	55.4953	396	313.606	257.004	396	317.315	263.959
1519	true	true	true	312	1	0.325	1.35577	0.344277	0.338677	0.797661	0.792169	312	101.4	1181.3	423	312	107.414	40.581	312	105.667	39.6144	312	248.87	204.712	312	247.157	203.577
1523	true	true	true	231	1	-0.00865801	2.3368	0.326	0.330152	0.743887	0.749447	231	-2	2160.78	539.8	230	74.98	27.4889	230	75.9349	28.2084	230	171.094	135.012	230	172.373	137.596
1526	true	true	true	29	1	-0.758621	2.4069	0.356447	0.364405	0.774892	0.785968	29	-22	287.64	69.8	28	9.98051	4.04514	28	10.2033	4.20759	28	21.697	18.064	28	22.0071	18.4721
1532	true	true	true	222	1	0.479279	2.1991	0.327759	0.324625	0.72812	0.726152	222	106.4	1925.98	488.2	221	72.4347	26.5135	221	71.7422	26.1132	221	160.914	126.06	221	160.48	126.513
1533	true	true	true	4	1	-2.225	2.375	0.265461	0.294276	0.715555	0.750219	4	-8.9	52.95	9.5	4	1.06184	0.308116	4	1.1771	0.398619	4	2.86222	2.09493	4	3.00088	2.33107
1536	true	true	true	290	1	-0.177586	1.47414	0.361444	0.365826	0.819196	0.825986	290	-51.5	1141.57	427.5	290	104.819	40.7012	290	106.09	41.8368	290	237.567	199.586	290	239.536	203.209
1537	true	true	true	286	1	-0.108042	1.88566	0.35097	0.358143	0.772534	0.780351	286	-30.9	1893.83	539.3	285	100.026	38.0432	285	102.071	39.7387	285	220.172	177.966	285	222.4	182.078
1540	true	true	true	46	1	0.33913	1.86087	0.315774	0.326439	0.75671	0.778594	46	15.6	278.3	85.6	46	14.5256	5.14621	46	15.0162	5.39052	46	34.8086	27.4141	46	35.8153	28.922
1547	true	true	true	36	1	0.408333	1.60833	0.341987	0.345231	0.772395	0.778071	36	14.7	175.73	57.9	36	12.3115	4.59528	36	12.4283	4.6792	36	27.8062	22.2287	36	28.0105	22.6257
1549	true	true	true	7	1	-0.628571	1.42857	0.391578	0.406498	0.813849	0.822268	7	-4.4	20.66	10	7	2.74104	1.12851	7	2.84549	1.19473	7	5.69694	4.73398	7	5.75588	4.86124
1552	true	true	true	2	1	-0.95	0.95	0.36113	0.375633	0.841973	0.855312	2	-1.9	2.05	1.9	2	0.722261	0.289644	2	0.751266	0.304533	2	1.68395	1.43099	2	1.71062	1.47253
1565	true	true	true	2	1	0.15	0.35	0.424683	0.420658	0.734783	0.718702	2	0.3	0.29	0.7	2	0.849366	0.403184	2	0.841315	0.394026	2	1.46957	1.11614	2	1.4374	1.09108
1572	true	true	true	78	1	-0.189744	2.09487	0.314077	0.314043	0.748815	0.757547	78	-14.8	599.52	163.4	78	24.498	8.63745	78	24.4953	8.57542	78	58.4076	46.4259	78	59.0886	47.7977
1581	true	true	true	349	1	-0.0899713	1.73868	0.35439	0.358308	0.784438	0.791717	349	-31.4	2041.82	606.8	349	123.682	48.1027	349	125.049	49.1259	349	273.769	223.936	349	276.309	228.384
1599	true	true	true	21	1	0.590476	1.67619	0.280739	0.295496	0.721791	0.735912	21	12.4	89.64	35.2	21	5.89551	1.82809	21	6.20541	2.01611	21	15.1576	11.873	21	15.4542	12.5791
1601	true	true	true	62	1	0.277419	2.04516	0.322799	0.324091	0.768709	0.769604	62	17.2	458.04	126.8	61	19.6908	6.9408	61	19.7696	7.01288	61	46.8912	37.9314	61	46.9459	38.1233
1603	true	true	true	2	1	-2.05	2.05	0.276446	0.265276	0.662064	0.656706	2	-4.1	10.61	4.1	2	0.552893	0.162175	2	0.530551	0.147355	2	1.32413	0.921919	2	1.31341	0.897781
1604	true	true	true	18	1	-0.722222	1.48889	0.342414	0.344329	0.75799	0.772717	18	-13	88.34	26.8	18	6.16346	2.28542	18	6.19793	2.35454	18	13.6438	10.8	18	13.9089	11.159
1607	true	true	true	359	1	-0.414206	1.93064	0.330135	0.337598	0.776243	0.790634	359	-148.7	2295.07	693.1	359	118.518	42.8818	359	121.198	44.6764	359	278.671	223.841	359	283.838	233.125
1612	true	true	true	197	1	0.157868	1.96294	0.323699	0.327327	0.766563	0.77289	197	31.1	1389.31	386.7	196	63.445	22.6475	196	64.1561	23.2341	196	150.246	119.959	196	151.486	121.785
1615	true	true	true	68	1	-0.0176471	1.78235	0.351144	0.352379	0.787983	0.791593	68	-1.2	385.9	121.2	68	23.8778	9.16208	68	23.9618	9.29136	68	53.5828	44.1099	68	53.8283	44.792
1621	true	true	true	2	1	-1.2	1.2	0.197746	0.248937	0.688889	0.771752	2	-2.4	2.88	2.4	2	0.395493	0.0782073	2	0.497873	0.123939	2	1.37778	0.949136	2	1.5435	1.1912
1623	true	true	true	1	1	-1.8	1.8	0.366279	0.341024	0.83871	0.817813	1	-1.8	3.24	1.8	1	0.366279	0.13416	1	0.341024	0.116297	1	0.83871	0.703434	1	0.817813	0.668818
1624	true	true	true	20	1	-0.535	1.935	0.337672	0.342221	0.760012	0.773561	20	-10.7	94.43	38.7	20	6.75345	2.42158	20	6.84443	2.44821	20	15.2002	11.9371	20	15.4712	12.438
1628	true	true	true	6	1	0.883333	1.38333	0.381355	0.395525	0.808083	0.825675	6	5.3	15.11	8.3	6	2.28813	0.926731	6	2.37315	0.980975	6	4.8485	4.02516	6	4.95405	4.17145
1629	true	true	true	2	1	2.35	2.35	0.284686	0.293501	0.768008	0.77886	2	4.7	17.89	4.7	2	0.569373	0.165724	2	0.587002	0.172971	2	1.53602	1.20257	2	1.55772	1.21514
1633	true	true	true	335	1	-0.118507	1.80448	0.342044	0.346948	0.77293	0.783436	335	-39.7	1730.97	604.5	335	114.585	42.1184	335	116.228	43.4287	335	258.932	208.769	335	262.451	214.472
1653	true	true	true	22	1	0.631818	2.07727	0.333655	0.331606	0.736336	0.740421	22	13.9	195.81	45.7	22	7.34042	2.8797	22	7.29534	2.85944	22	16.1994	13.0448	22	16.2893	13.2449
1654	true	true	true	7	1	-1.41429	2.52857	0.413672	0.407842	0.850034	0.845603	7	-9.9	65.57	17.7	7	2.8957	1.2468	7	2.8549	1.22494	7	5.95024	5.08735	7	5.91922	5.05
1662	true	true	true	36	1	-0.311111	1.82222	0.322639	0.334253	0.767905	0.784203	36	-11.2	236.94	65.6	36	11.615	4.14678	36	12.0331	4.49446	36	27.6446	22.2107	36	28.2313	23.1936
1664	true	true	true	145	1	0.0606897	1.48414	0.349596	0.34464	0.780551	0.769	145	8.8	624.56	215.2	145	50.6914	19.4934	145	49.9728	19.1209	145	113.18	93.1805	145	111.505	92.051
1668	true	true	true	101	1	0.0306931	1.68416	0.340303	0.344993	0.779894	0.787514	101	3.1	506.81	170.1	101	34.3706	12.6941	101	34.8443	12.9796	101	78.7693	64.1092	101	79.5389	65.5484
1671	true	true	true	1	1	1.2	1.2	0.382295	0.391687	0.848485	0.871381	1	1.2	1.44	1.2	1	0.382295	0.14615	1	0.391687	0.153419	1	0.848485	0.719927	1	0.871381	0.759305
1685	true	true	true	57	1	-0.0491228	1.29825	0.359365	0.364759	0.80509	0.808116	57	-2.8	205.72	74	57	20.4838	7.7717	57	20.7913	7.97994	57	45.8901	37.6386	57	46.0626	37.9201
1686	true	true	true	178	1	-0.0713483	1.81067	0.320145	0.325086	0.759985	0.769879	178	-12.7	1095.25	322.3	178	56.9859	20.3252	178	57.8653	21.005	178	135.277	107.134	178	137.038	110.14
1692	true	true	true	32	1	0.04375	0.89375	0.351294	0.354024	0.793423	0.802478	32	1.4	39.94	28.6	32	11.2414	4.25391	32	11.3288	4.34194	32	25.3895	20.8721	32	25.6793	21.3668
1693	true	true	true	8	1	0.2625	1.7875	0.308811	0.313678	0.759738	0.781804	8	2.1	32.29	14.3	8	2.47049	0.825504	8	2.50942	0.846221	8	6.0779	4.74357	8	6.25443	4.98881
1696	true	true	true	6	1	1.26667	2.13333	0.34878	0.342199	0.78496	0.781597	6	7.6	37.44	12.8	6	2.09268	0.787452	6	2.0532	0.775739	6	4.70976	3.84538	6	4.68958	3.81901
1700	true	true	true	306	1	-0.109804	1.75163	0.35294	0.354752	0.794672	0.792988	306	-33.6	1750.18	536	306	108	41.3721	306	108.554	42.1573	306	243.17	199.806	306	242.654	200.053
1703	true	true	true	369	1	0.134146	1.83008	0.32647	0.330516	0.760927	0.763184	369	49.5	2027.35	675.3	365	119.162	43.357	365	120.638	44.543	365	277.739	223.05	365	278.562	225.286
1712	true	true	true	9	1	0.344444	1.81111	0.275789	0.278103	0.722544	0.726603	9	3.1	38.99	16.3	9	2.4821	0.735344	9	2.50293	0.743873	9	6.5029	4.81616	9	6.53943	4.87459
1714	true	true	true	6	1	-0.233333	1.63333	0.26525	0.247119	0.665663	0.674849	6	-1.4	29.06	9.8	6	1.5915	0.440182	6	1.48271	0.400109	6	3.99398	2.88464	6	4.04909	2.94942
1715	true	true	true	206	1	-0.136893	2.1068	0.324317	0.328527	0.776749	0.782099	206	-28.2	1556.74	434	206	66.8093	23.7896	206	67.6767	24.3982	206	160.01	129.341	206	161.112	131.343
1720	true	true	true	221	1	-0.0647059	1.97783	0.325107	0.33071	0.757684	0.765157	221	-14.3	1606.41	437.1	220	71.5236	25.5051	220	72.7562	26.5404	220	166.69	132.078	220	168.335	135.256
1724	true	true	true	419	1	0.448687	1.98616	0.327721	0.331245	0.774125	0.776755	419	188	2832.04	832.2	419	137.315	49.0275	419	138.792	50.1295	419	324.358	261.205	419	325.46	263.873
1725	true	true	true	102	1	-0.487255	1.83235	0.332433	0.339219	0.781309	0.78752	102	-49.7	627.95	186.9	102	33.9082	12.606	102	34.6003	13.1147	102	79.6935	65.2104	102	80.3271	66.5113
1726	true	true	true	2	1	0.45	0.55	0.270421	0.26884	0.771988	0.77649	2	0.9	1.01	1.1	2	0.540843	0.147554	2	0.537681	0.144616	2	1.54398	1.19244	2	1.55298	1.20588
1731	true	true	true	2	1	-0.05	0.05	0.317952	0.314657	0.78714	0.784239	2	-0.1	0.01	0.1	2	0.635905	0.212849	2	0.629314	0.203332	2	1.57428	1.24111	2	1.56848	1.23022
1734	true	true	true	3	1	-1.73333	1.73333	0.281512	0.30801	0.77943	0.799852	3	-5.2	11.74	5.2	3	0.844537	0.2427	3	0.92403	0.289688	3	2.33829	1.82321	3	2.39956	1.92205
1740	true	true	true	22	1	0.186364	2.49545	0.316565	0.315413	0.748491	0.751406	22	4.1	189.47	54.9	22	6.96443	2.42831	22	6.93909	2.43098	22	16.4668	12.7746	22	16.5309	12.7073
1750	true	true	true	57	1	-0.352632	2.68246	0.277827	0.280995	0.664437	0.676994	57	-20.1	563.91	152.9	57	15.8361	4.90619	57	16.0167	5.01835	57	37.8729	26.2049	57	38.5887	27.2885
1759	true	true	true	617	1	-0.265154	1.84571	0.344922	0.350687	0.780355	0.787704	617	-163.6	3831.54	1138.8	617	212.817	80.9991	617	216.374	84.0176	617	481.479	389.808	617	486.013	397.033
1768	true	true	true	3	1	-0.233333	0.566667	0.303541	0.297613	0.820916	0.815533	3	-0.7	1.69	1.7	3	0.910622	0.288607	3	0.89284	0.273272	3	2.46275	2.02619	3	2.4466	2.0038
1770	true	true	true	42	1	0.397619	1.50714	0.339225	0.351801	0.778946	0.799557	42	16.7	166.49	63.3	42	14.2475	5.23362	42	14.7757	5.62188	42	32.7157	26.4887	42	33.5814	27.9297
1771	true	true	true	152	1	0.225658	2.47171	0.315077	0.323794	0.752822	0.765665	152	34.3	1474.33	375.7	152	47.8918	16.5655	152	49.2167	17.5272	152	114.429	90.747	152	116.381	94.0911
1780	true	true	true	9	1	-0.344444	2.23333	0.294803	0.299854	0.658633	0.666584	9	-3.1	75.19	20.1	9	2.65322	0.881884	9	2.69869	0.952361	9	5.92769	4.5705	9	5.99926	4.70936
1788	true	true	true	27	1	0.0555556	2.17407	0.339176	0.335803	0.718828	0.699999	27	1.5	233.23	58.7	27	9.15776	3.47422	27	9.06668	3.44997	27	19.4083	14.8189	27	18.9	14.5663
1796	true	true	true	343	1	0.139359	1.74927	0.329594	0.331598	0.759449	0.765956	343	47.8	1729.98	600	340	112.062	40.833	340	112.743	41.4106	340	258.213	206.292	340	260.425	210.203
1797	true	true	true	3	1	2.13333	2.66667	0.296768	0.294516	0.849478	0.855094	3	6.4	27.28	8	3	0.890303	0.340788	3	0.883548	0.332297	3	2.54843	2.20106	3	2.56528	2.22739
1799	true	true	true	3	1	1.83333	1.83333	0.241603	0.240738	0.642968	0.646222	3	5.5	19.09	5.5	3	0.72481	0.182263	3	0.722213	0.179632	3	1.9289	1.30342	3	1.93867	1.30948
1801	true	true	true	8	1	0.4	1.075	0.387104	0.389664	0.854645	0.860796	8	3.2	15.06	8.6	8	3.09683	1.24933	8	3.11731	1.26388	8	6.83716	5.927	8	6.88637	6.0234
1809	true	true	true	977	1	-0.240123	1.77646	0.351369	0.358248	0.802057	0.814478	977	-234.6	6029.04	1735.6	976	342.936	132.226	976	349.65	137.242	976	782.808	650.643	976	794.931	670.809
1810	true	true	true	50	1	-0.024	1.88	0.3247	0.331845	0.768369	0.774607	50	-1.2	268.44	94	50	16.235	5.68371	50	16.5923	5.91288	50	38.4184	30.349	50	38.7303	30.7452
1820	true	true	true	304	1	0.154276	1.54178	0.354332	0.361056	0.81118	0.818415	304	46.9	1309.75	468.7	304	107.717	41.0029	304	109.761	42.71	304	246.599	203.81	304	248.798	207.578
1822	true	true	true	248	1	0.221774	2.04677	0.334049	0.338592	0.778276	0.7858	248	55	1931.88	507.6	248	82.8442	30.7252	248	83.9707	31.4666	248	193.013	156.478	248	194.878	159.586
1830	true	true	true	1317	1	0.095672	1.94047	0.327683	0.332517	0.764643	0.771499	1317	126	8641.02	2555.6	1316	431.231	154.005	1316	437.592	158.835	1316	1006.27	803.283	1316	1015.29	818.893
1833	true	true	true	1163	1	-0.158298	1.91978	0.336734	0.34012	0.781679	0.786081	1163	-184.1	7812.33	2232.7	1160	390.612	143.161	1160	394.539	146.622	1160	906.747	734.107	1160	911.854	745.975
1834	true	true	true	209	1	-0.384689	1.63158	0.341459	0.34764	0.803093	0.815486	209	-80.4	952.22	341	209	71.365	26.312	209	72.6567	27.2924	209	167.846	138.362	209	170.436	142.727
1842	true	true	true	2	1	0.35	0.45	0.303596	0.315237	0.744715	0.752044	2	0.7	0.65	0.9	2	0.607192	0.191222	2	0.630474	0.204183	2	1.48943	1.10946	2	1.50409	1.13222
1846	true	true	true	8	1	-0.5375	1.9125	0.39516	0.401183	0.805934	0.815137	8	-4.3	35.69	15.3	8	3.16128	1.34855	8	3.20947	1.39452	8	6.44747	5.32681	8	6.5211	5.49143
1849	true	true	true	11	1	1.42727	3.11818	0.241655	0.235113	0.739112	0.738122	11	15.7	164.37	34.3	10	2.41655	0.719902	10	2.35113	0.685417	10	7.39112	5.6777	10	7.38122	5.63397
1850	true	true	true	11	1	-1.59091	2.68182	0.327034	0.334148	0.75971	0.77794	11	-17.5	106.33	29.5	11	3.59737	1.27592	11	3.67563	1.31207	11	8.3568	6.46581	11	8.55734	6.76888
1852	true	true	true	642	1	-0.116822	1.48972	0.359859	0.36395	0.821891	0.823954	642	-75	2461.14	956.4	642	231.029	88.2432	642	233.656	90.3754	642	527.654	443.296	642	528.978	447.054
1856	true	true	true	159	1	0.000628931	1.64088	0.329751	0.331218	0.785879	0.794408	159	0.1	770.01	260.9	158	52.1006	18.5981	158	52.3324	18.8369	158	124.169	100.425	158	125.517	102.733
1861	true	true	true	149	1	-0.0389262	1.76376	0.350901	0.359281	0.796778	0.810112	149	-5.8	824.8	262.8	149	52.2843	19.9102	149	53.5329	20.9704	149	118.72	98.4809	149	120.707	101.856
1868	true	true	true	75	1	-0.096	2.24	0.299295	0.303434	0.712237	0.722893	75	-7.2	625.14	168	74	22.1478	7.33009	74	22.4541	7.47874	74	52.7056	40.2171	74	53.4941	41.4578
1870	true	true	true	24	1	0.258333	1.425	0.345335	0.369993	0.814038	0.844111	24	6.2	99.98	34.2	24	8.28803	3.01418	24	8.87983	3.44373	24	19.5369	16.191	24	20.2587	17.3603
1884	true	true	true	138	1	-0.0797101	1.91014	0.32013	0.326327	0.764206	0.780764	138	-11	891.68	263.6	137	43.8578	15.6588	137	44.7068	16.1391	137	104.696	83.5047	137	106.965	87.1047
1889	true	true	true	92	1	0.257609	1.83587	0.333136	0.336788	0.779542	0.786435	92	23.7	527.69	168.9	92	30.6485	11.2384	92	30.9845	11.4547	92	71.7179	58.2218	92	72.3521	59.057
1895	true	true	true	287	1	-0.0181185	1.823	0.338302	0.340507	0.777223	0.784951	287	-5.2	1720.1	523.2	287	97.0926	35.9121	287	97.7254	36.3418	287	223.063	180.924	287	225.281	184.648
1896	true	true	true	14	1	-0.242857	1.87143	0.360021	0.368442	0.781133	0.771134	14	-3.4	78	26.2	14	5.04029	1.95861	14	5.15819	2.06805	14	10.9359	9.23758	14	10.7959	9.06481
1903	true	true	true	688	1	-0.0270349	1.76134	0.343299	0.347031	0.778221	0.786041	688	-18.6	4225.34	1211.8	686	235.503	88.181	686	238.063	90.5202	686	533.86	432.337	686	539.224	442.71
1906	true	true	true	35	1	-1.08286	2.23714	0.319419	0.31586	0.772738	0.786601	35	-37.9	288.39	78.3	35	11.1797	3.87786	35	11.0551	3.73452	35	27.0458	21.9439	35	27.531	22.6658
1907	true	true	true	9	1	-1.47778	2.27778	0.35459	0.363765	0.792776	0.808577	9	-13.3	87.33	20.5	9	3.19131	1.29007	9	3.27388	1.3826	9	7.13498	5.83595	9	7.27719	6.06921
1909	true	true	true	57	1	0.440351	1.7807	0.312729	0.310899	0.759981	0.762526	57	25.1	353.15	101.5	57	17.8255	6.20872	57	17.7212	6.16503	57	43.3189	34.8001	57	43.464	35.3089
1916	true	true	true	106	1	0.0216981	1.55	0.335409	0.339727	0.809594	0.814144	106	2.3	454.83	164.3	106	35.5534	12.7431	106	36.011	13.1587	106	85.817	71.2546	106	86.2993	72.4844
1923	true	true	true	178	1	0.300562	1.65449	0.350991	0.354449	0.793432	0.799734	178	53.5	889.03	294.5	178	62.4765	23.7674	178	63.092	24.2991	178	141.231	115.89	178	142.353	118.394
1933	true	true	true	436	1	-0.0619266	2.17018	0.327326	0.332427	0.764638	0.774357	436	-27	3537.38	946.2	435	142.387	50.7149	435	144.606	52.2082	435	332.618	264.836	435	336.845	271.585
1942	true	true	true	2	1	-3.9	3.9	0.373706	0.354861	0.83617	0.832632	2	-7.8	36.2	7.8	2	0.747413	0.280698	2	0.709723	0.254415	2	1.67234	1.40098	2	1.66526	1.39345
1946	true	true	true	497	1	-0.0307847	1.53742	0.358337	0.362039	0.800854	0.805021	497	-15.3	2100.81	764.1	497	178.093	68.921	497	179.933	70.3217	497	398.024	328.376	497	400.096	331.898
1948	true	true	true	73	1	-0.254795	1.78904	0.337548	0.344541	0.805426	0.812646	73	-18.6	365.32	130.6	73	24.641	9.07151	73	25.1515	9.44473	73	58.7961	48.5272	73	59.3232	49.4972
1957	true	true	true	148	1	0.272973	1.72162	0.343172	0.33708	0.788417	0.781567	148	40.4	770.52	254.8	144	49.4167	18.2921	144	48.5395	17.8552	144	113.532	93.2575	144	112.546	92.3694
1978	true	true	true	731	1	-0.0716826	1.74938	0.338619	0.342793	0.781133	0.784079	731	-52.4	4098.02	1278.8	730	247.192	91.2556	730	250.239	93.6208	730	570.227	461.294	730	572.377	466.449
1985	true	true	true	22	1	-0.118182	2.24545	0.303237	0.301745	0.754087	0.778653	22	-2.6	170.2	49.4	22	6.67121	2.30789	22	6.63838	2.19729	22	16.5899	12.7998	22	17.1304	13.614
1987	true	true	true	15	1	-0.666667	2.01333	0.259011	0.272913	0.651862	0.67336	15	-10	99.96	30.2	15	3.88516	1.22021	15	4.09369	1.32304	15	9.77793	7.618	15	10.1004	8.05164
1989	true	true	true	2	1	2.55	3.55	0.228704	0.22169	0.608953	0.605687	2	5.1	38.21	7.1	2	0.457408	0.131543	2	0.443381	0.11873	2	1.21791	0.82451	2	1.21137	0.801269
1997	true	true	true	4	1	2.175	2.525	0.320319	0.32553	0.745588	0.761882	4	8.7	31.57	10.1	4	1.28128	0.494627	4	1.30212	0.513014	4	2.98235	2.2661	4	3.04753	2.35056
1999	true	true	true	1	1	0	0	0.390965	0.366205	0.818182	0.793157	1	0	0	0	1	0.390965	0.152854	1	0.366205	0.134106	1	0.818182	0.669421	1	0.793157	0.629099
2002	true	true	true	65	1	-0.458462	1.65231	0.374286	0.384527	0.804615	0.815424	65	-29.8	315.3	107.4	65	24.3286	9.90475	65	24.9943	10.472	65	52.3	43.886	65	53.0026	45.0865
2007	true	true	true	22	1	0.0954545	1.94091	0.341507	0.355448	0.794691	0.808725	22	2.1	125.41	42.7	22	7.51314	2.83621	22	7.81985	3.04642	22	17.4832	14.5884	22	17.7919	15.0767
2008	true	true	true	3	1	-2	2.73333	0.395141	0.399451	0.802441	0.809764	3	-6	28.62	8.2	3	1.18542	0.546268	3	1.19835	0.55563	3	2.40732	1.96191	3	2.42929	1.9954
2012	true	true	true	71	1	-0.26338	2.33944	0.308041	0.32202	0.765055	0.787608	71	-18.7	627.39	166.1	70	21.5629	7.29415	70	22.5414	8.00638	70	53.5539	42.668	70	55.1326	45.1545
2017	true	true	true	451	1	-0.0312639	1.83659	0.327454	0.333044	0.777776	0.787042	451	-14.1	2650.65	828.3	451	147.682	52.5818	451	150.203	54.2855	451	350.777	282.77	451	354.956	289.367
2022	true	true	true	243	1	-0.278601	1.81276	0.356081	0.359722	0.80386	0.809708	243	-67.7	1433.89	440.5	243	86.5277	33.1215	243	87.4125	33.735	243	195.338	161.405	243	196.759	163.959
2023	true	true	true	52	1	-0.628846	2.20962	0.325707	0.331461	0.765212	0.774237	52	-32.7	399.49	114.9	52	16.9367	6.02294	52	17.236	6.21272	52	39.791	31.4566	52	40.2603	32.2181
2027	true	true	true	3	1	1.96667	1.96667	0.307316	0.272286	0.861111	0.763628	3	5.9	24.51	5.9	3	0.921948	0.285725	3	0.816857	0.231887	3	2.58333	2.22569	3	2.29088	1.76209
2032	true	true	true	10	1	-0.47	2.57	0.366996	0.339897	0.778423	0.731297	10	-4.7	93.27	25.7	10	3.66996	1.49836	10	3.39897	1.30208	10	7.78423	6.24374	10	7.31297	5.75251
2033	true	true	true	31	1	0.522581	2.03871	0.327197	0.328582	0.770915	0.785081	31	16.2	234.84	63.2	31	10.1431	3.64762	31	10.186	3.68401	31	23.8984	19.0925	31	24.3375	19.7673
2047	true	true	true	35	1	-0.357143	2.16286	0.331595	0.346215	0.780679	0.794118	35	-12.5	247.57	75.7	35	11.6058	4.19555	35	12.1175	4.54675	35	27.3238	21.9617	35	27.7941	22.696
2048	true	true	true	325	1	0.0507692	1.69692	0.330954	0.331407	0.761791	0.765186	325	16.5	1767.83	551.5	323	106.898	39.0624	323	107.044	39.2478	323	246.058	196.569	323	247.155	198.959
2049	true	true	true	8	1	0.5	2.225	0.292415	0.294864	0.756462	0.76433	8	4	74.04	17.8	8	2.33932	0.722177	8	2.35891	0.727781	8	6.0517	4.61842	8	6.11464	4.70626
2057	true	true	true	652	1	0.0118098	1.69555	0.350646	0.353187	0.796969	0.799674	652	7.7	3614.35	1105.5	651	228.271	85.9444	651	229.924	87.5504	651	518.827	425.774	651	520.588	430.013
2061	true	true	true	46	1	-0.282609	2.76087	0.281325	0.289483	0.695021	0.70714	46	-13	495.46	127	46	12.9409	4.1155	46	13.3162	4.34595	46	31.9709	23.5579	46	32.5284	24.3322
2063	true	true	true	8	1	2.7625	2.8375	0.280876	0.285851	0.6441	0.628618	8	22.1	124.25	22.7	8	2.24701	0.828914	8	2.28681	0.886107	8	5.1528	4.0658	8	5.02894	3.93489
2066	true	true	true	4	1	1.15	1.2	0.338374	0.345937	0.835948	0.822874	4	4.6	9.26	4.8	4	1.3535	0.479139	4	1.38375	0.501034	4	3.34379	2.83774	4	3.2915	2.73233
2071	true	true	true	209	1	0.415311	1.53589	0.330085	0.328291	0.794248	0.795982	209	86.8	1085.78	321	208	68.6576	24.7447	208	68.2845	24.5404	208	165.204	135.86	208	165.564	137.552
2075	true	true	true	31	1	0.00645161	2.29677	0.288328	0.297707	0.72526	0.747902	31	0.2	258.04	71.2	31	8.93817	2.77946	31	9.2289	3.00558	31	22.483	17.1316	31	23.185	18.1562
2077	true	true	true	437	1	-0.293364	1.60503	0.348696	0.354839	0.785856	0.791622	437	-128.2	1994.3	701.4	437	152.38	56.9983	437	155.065	59.1696	437	343.419	278.965	437	345.939	283.779
2089	true	true	true	4	1	0.075	0.725	0.291738	0.302974	0.839496	0.843172	4	0.3	2.55	2.9	4	1.16695	0.361186	4	1.21189	0.389075	4	3.35798	2.84939	4	3.37269	2.8762
2099	true	true	true	254	1	0.233858	2.05433	0.314162	0.319616	0.747532	0.762893	254	59.4	1851.68	521.8	252	79.1687	27.6858	252	80.5432	28.5816	252	188.378	148.294	252	192.249	154.256
2101	true	true	true	75	1	0.429333	1.936	0.320987	0.323155	0.764024	0.762797	75	32.2	465.5	145.2	75	24.074	8.55082	75	24.2367	8.68852	75	57.3018	45.7245	75	57.2098	45.9449
2105	true	true	true	14	1	-0.528571	1.97143	0.333649	0.342826	0.754495	0.768337	14	-7.4	83.24	27.6	14	4.67108	1.75694	14	4.79956	1.86426	14	10.5629	8.74511	14	10.7567	9.05502
2106	true	true	true	440	1	0.140909	1.83364	0.317774	0.321512	0.767646	0.773525	440	62	2729.96	806.8	439	139.503	49.0366	439	141.144	50.445	439	336.997	270.147	439	339.578	275.097
2109	true	true	true	3	1	3.86667	3.86667	0.317642	0.304983	0.663853	0.636214	3	11.6	63.74	11.6	3	0.952925	0.325719	3	0.91495	0.311781	3	1.99156	1.54877	3	1.90864	1.5064
2111	true	true	true	1	1	-6.4	6.4	0.193149	0.183903	0.647059	0.63106	1	-6.4	40.96	6.4	1	0.193149	0.0373067	1	0.183903	0.0338203	1	0.647059	0.418685	1	0.63106	0.398237
2127	true	true	true	100	1	0.432	1.874	0.346392	0.345305	0.777873	0.777224	100	43.2	678.26	187.4	99	34.2928	12.9772	99	34.1852	12.9508	99	77.0094	62.5414	99	76.9452	62.5295
2132	true	true	true	3	1	-0.2	1.26667	0.412387	0.413244	0.841667	0.82997	3	-0.6	6.14	3.8	3	1.23716	0.522915	3	1.23973	0.53626	3	2.525	2.13563	3	2.48991	2.08625
2134	true	true	true	1	1	-1.5	1.5	0.229359	0.250506	0.8	0.841522	1	-1.5	2.25	1.5	1	0.229359	0.0526057	1	0.250506	0.0627534	1	0.8	0.64	1	0.841522	0.708159
2135	true	true	true	517	1	0.0419729	2.12128	0.322073	0.327454	0.740494	0.748535	517	21.7	3849.35	1096.7	515	165.868	59.064	515	168.639	61.269	515	381.354	299.535	515	385.496	306.81
2144	true	true	true	137	1	0.0291971	2.16642	0.311584	0.31562	0.73705	0.746414	137	4	1069.18	296.8	136	42.3754	15.0035	136	42.9243	15.3893	136	100.239	78.8539	136	101.512	81.1313
2148	true	true	true	220	1	0.0113636	2.42955	0.295254	0.299544	0.698894	0.704817	220	2.5	2038.21	534.5	218	64.3655	21.0497	218	65.3007	21.7623	218	152.359	114.532	218	153.65	117.613
2153	true	true	true	56	1	0.176786	1.99821	0.337921	0.346419	0.802057	0.81278	56	9.9	382.15	111.9	55	18.5857	6.81745	55	19.0531	7.17203	55	44.1131	36.5371	55	44.7029	37.4085
2155	true	true	true	144	1	-0.0791667	2.20972	0.344481	0.349228	0.778626	0.79044	144	-11.4	1156.68	318.2	144	49.6053	18.3892	144	50.2888	18.9662	144	112.122	89.4313	144	113.823	92.374
2161	true	true	true	11	1	-2.00909	3.75455	0.301816	0.343532	0.745348	0.813029	11	-22.1	199.51	41.3	11	3.31998	1.12046	11	3.77885	1.47608	11	8.19882	6.21497	11	8.94332	7.45148
2162	true	true	true	2	1	5.6	5.6	0.248856	0.250008	0.764706	0.775059	2	11.2	62.72	11.2	2	0.497711	0.123858	2	0.500015	0.125008	2	1.52941	1.16955	2	1.55012	1.20143
2164	true	true	true	1	1	-1	1	0.341013	0.36042	0.967742	0.964332	1	-1	1	1	1	0.341013	0.11629	1	0.36042	0.129902	1	0.967742	0.936524	1	0.964332	0.929936
2167	true	true	true	1134	1	-0.0851852	1.62416	0.346519	0.350813	0.800382	0.806076	1134	-96.6	5859.18	1841.8	1134	392.952	148.372	1134	397.821	152.489	1134	907.633	751.528	1134	914.09	764.9
2175	true	true	true	2	1	4.15	4.15	0.212212	0.200286	0.554617	0.578021	2	8.3	34.49	8.3	2	0.424423	0.0900914	2	0.400572	0.0805237	2	1.10923	0.615536	2	1.15604	0.668324
2177	true	true	true	5	1	-1.04	1.6	0.365526	0.368514	0.789141	0.78823	5	-5.2	32.72	8	5	1.82763	0.689563	5	1.84257	0.702726	5	3.94571	3.15261	5	3.94115	3.15328
2179	true	true	true	2	1	1.3	1.3	0.390616	0.403173	0.832576	0.836189	2	2.6	3.88	2.6	2	0.781232	0.306771	2	0.806345	0.327661	2	1.66515	1.40606	2	1.67238	1.4215
2182	true	true	true	561	1	-0.00819964	1.69305	0.338524	0.342927	0.789775	0.797309	561	-4.6	3006.02	949.8	561	189.912	69.7353	561	192.382	71.9238	561	443.064	364.018	561	447.29	372.512
2187	true	true	true	9	1	0.266667	1.46667	0.38663	0.391956	0.816374	0.823306	9	2.4	40.58	13.2	9	3.47967	1.51069	9	3.5276	1.57153	9	7.34737	6.14178	9	7.40975	6.26562
2193	true	true	true	112	1	0.109821	1.62054	0.322043	0.329957	0.763795	0.771605	112	12.3	542.27	181.5	109	35.1027	12.4325	109	35.9653	13.0954	109	83.2536	65.9272	109	84.1049	67.4408
2206	true	true	true	1	1	0	0	0.277083	0.288167	0.818182	0.838486	1	0	0	0	1	0.277083	0.0767748	1	0.288167	0.0830402	1	0.818182	0.669421	1	0.838486	0.703059
2213	true	true	true	322	1	-0.0220497	1.90342	0.330426	0.3342	0.767219	0.775502	322	-7.1	1943.63	612.9	321	106.067	38.4714	321	107.278	39.1374	321	246.277	196.915	321	248.936	201.859
2222	true	true	true	275	1	0.00654545	1.52509	0.346277	0.35156	0.788397	0.792649	275	1.8	1160.12	419.4	275	95.2261	36.1566	275	96.6789	37.3019	275	216.809	177.422	275	217.978	179.238
2229	true	true	true	170	1	0.102353	1.62471	0.351984	0.357501	0.801141	0.809565	170	17.4	874.82	276.2	169	59.4854	22.8783	169	60.4178	23.6504	169	135.393	111.754	169	136.816	114.279
2232	true	true	true	662	1	-0.0143505	2.06903	0.327054	0.3303	0.752461	0.763065	662	-9.5	5213.17	1369.7	656	214.547	78.2495	656	216.677	79.6554	656	493.614	397.478	656	500.571	408.715
2234	true	true	true	291	1	-0.0697595	1.60859	0.343648	0.348757	0.789502	0.796735	291	-20.3	1412.65	468.1	291	100.002	37.5054	291	101.488	38.4208	291	229.745	189.302	291	231.85	192.353
2249	true	true	true	145	1	0.157241	1.59724	0.320579	0.323966	0.756962	0.759846	145	22.8	702.4	231.6	145	46.484	16.3731	145	46.9751	16.7583	145	109.76	87.4181	145	110.178	88.1356
2254	true	true	true	12	1	0.675	1.69167	0.305319	0.302248	0.735412	0.732869	12	8.1	65.95	20.3	12	3.66383	1.15517	12	3.62697	1.13726	12	8.82494	6.7913	12	8.79443	6.81835
2257	true	true	true	161	1	-0.180124	1.5118	0.346721	0.346977	0.790993	0.794258	161	-29	743.68	243.4	158	54.7819	20.8725	158	54.8224	20.7074	158	124.977	102.341	158	125.493	103.607
2260	true	true	true	378	1	0.0121693	1.59418	0.350417	0.350834	0.800413	0.803065	378	4.6	1848.52	602.6	376	131.757	50.291	376	131.913	50.4991	376	300.955	249.349	376	301.952	252.155
2262	true	true	true	38	1	-0.292105	1.71316	0.321596	0.335801	0.752807	0.774759	38	-11.1	210.99	65.1	38	12.2207	4.28058	38	12.7604	4.68496	38	28.6067	22.703	38	29.4409	23.8632
2265	true	true	true	9	1	0.0333333	1.67778	0.394694	0.424758	0.770641	0.787187	9	0.3	56.15	15.1	9	3.55225	1.47035	9	3.82282	1.7073	9	6.93577	5.55418	9	7.08469	5.68186
2266	true	true	true	32	1	-0.18125	0.925	0.411044	0.408225	0.857691	0.850279	32	-5.8	55.64	29.6	32	13.1534	5.724	32	13.0632	5.67401	32	27.4461	23.7945	32	27.2089	23.439
2271	true	true	true	16	1	0.01875	1.39375	0.339238	0.343264	0.774725	0.788732	16	0.3	53.73	22.3	16	5.4278	2.00281	16	5.49222	2.07712	16	12.3956	9.89995	16	12.6197	10.2561
2272	true	true	true	26	1	-0.580769	1.18846	0.333527	0.33239	0.789826	0.781386	26	-15.1	58.67	30.9	26	8.67171	3.07765	26	8.64214	3.08065	26	20.5355	16.6627	26	20.316	16.5547
2285	true	true	true	378	1	0.138095	1.73333	0.330623	0.333087	0.773037	0.777622	378	52.2	1964.06	655.2	373	123.322	44.5735	373	124.241	45.4606	373	288.343	232.542	373	290.053	235.829
2288	true	true	true	3	1	-0.7	1.56667	0.340864	0.359531	0.903971	0.926068	3	-2.1	8.45	4.7	3	1.02259	0.348659	3	1.07859	0.387817	3	2.71191	2.46934	3	2.7782	2.57821
2293	true	true	true	4	1	0.6	0.6	0.41435	0.422648	0.8375	0.790545	4	2.4	1.48	2.4	4	1.6574	0.717055	4	1.69059	0.763488	4	3.35	2.81125	4	3.16218	2.5013
2295	true	true	true	392	1	-0.316071	1.92372	0.347976	0.354585	0.806517	0.813897	392	-123.9	2511.01	754.1	392	136.406	51.3235	392	138.997	53.4951	392	316.155	261.826	392	319.048	267.039
2301	true	true	true	13	1	-1.09231	2	0.246157	0.264235	0.62046	0.655244	13	-14.2	86.26	26	13	3.20004	0.877706	13	3.43506	1.0131	13	8.06598	6.0782	13	8.51817	6.73205
2302	true	true	true	21	1	-0.92381	2.28571	0.332387	0.336936	0.757047	0.763671	21	-19.4	177.04	48	21	6.98013	2.56168	21	7.07566	2.66323	21	15.898	12.435	21	16.0371	12.9197
2305	true	true	true	114	1	-0.381579	1.63772	0.359966	0.362147	0.823185	0.83103	114	-43.5	562.57	186.7	114	41.0361	15.859	114	41.2848	15.98	114	93.8431	78.7267	114	94.7374	80.3949
2306	true	true	true	1	1	-0.3	0.3	0.415528	0.417355	0.966667	0.967726	1	-0.3	0.09	0.3	1	0.415528	0.172664	1	0.417355	0.174185	1	0.966667	0.934444	1	0.967726	0.936493
2307	true	true	true	580	1	-0.237414	1.93121	0.326123	0.329711	0.760943	0.766711	580	-137.7	3910.09	1120.1	580	189.151	68.2264	580	191.232	70.264	580	441.347	354.011	580	444.693	361.147
2311	true	true	true	1	1	5	5	0.293927	0.305565	0.625	0.652223	1	5	25	5	1	0.293927	0.086393	1	0.305565	0.0933698	1	0.625	0.390625	1	0.652223	0.425395
2324	true	true	true	24	1	-0.445833	1.49583	0.333976	0.338793	0.761868	0.776122	24	-10.7	82.21	35.9	24	8.01543	2.98902	24	8.13102	3.05552	24	18.2848	14.4154	24	18.6269	14.9071
2333	true	true	true	60	1	0.48	2.41333	0.304278	0.304291	0.735401	0.744164	60	28.8	511.14	144.8	60	18.2567	6.13218	60	18.2575	6.0951	60	44.1241	34.3119	60	44.6498	35.1237
2334	true	true	true	77	1	-0.0545455	1.83377	0.326676	0.331969	0.762474	0.776886	77	-4.2	481.48	141.2	77	25.154	9.03013	77	25.5616	9.36657	77	58.7105	47.3804	77	59.8202	48.9675
2338	true	true	true	69	1	-0.171014	1.95362	0.300337	0.306593	0.741489	0.746734	69	-11.8	481.04	134.8	69	20.7232	6.8937	69	21.1549	7.17348	69	51.1627	39.1804	69	51.5246	40.0367
2344	true	true	true	284	1	0.138732	1.73803	0.333615	0.332123	0.790475	0.78928	284	39.4	1508.3	493.6	283	94.413	34.2371	283	93.9907	34.1258	283	223.704	183.29	283	223.366	183.307
2348	true	true	true	62	1	0.135484	1.51935	0.324961	0.327528	0.772646	0.781137	62	8.4	277.18	94.2	61	19.8226	7.16259	61	19.9792	7.35506	61	47.1314	38.049	61	47.6494	38.9145
2349	true	true	true	11	1	-0.390909	1.3	0.328933	0.295528	0.736832	0.720693	11	-4.3	39.27	14.3	11	3.61826	1.30385	11	3.25081	1.01719	11	8.10515	6.40374	11	7.92762	6.30214
2352	true	true	true	477	1	-0.115933	1.53522	0.333236	0.334894	0.781302	0.780121	477	-55.3	2242.53	732.3	477	158.953	58.7883	477	159.744	59.6763	477	372.681	303.339	477	372.118	304.247
2362	true	true	true	697	1	-0.0205165	1.74562	0.346492	0.352218	0.792956	0.80223	697	-14.3	3951.05	1216.7	694	240.465	89.8651	694	244.439	92.9176	694	550.311	449.879	694	556.748	460.167
2364	true	true	true	5	1	1.96	2.6	0.303331	0.301985	0.748848	0.744854	5	9.8	49.74	13	5	1.51666	0.493399	5	1.50992	0.489276	5	3.74424	2.89195	5	3.72427	2.93354
2368	true	true	true	2	1	-2.45	4.85	0.272546	0.317357	0.5375	0.600268	2	-4.9	59.05	9.7	2	0.545092	0.172277	2	0.634715	0.211934	2	1.075	0.805625	2	1.20054	0.808453
2369	true	true	true	69	1	-0.571014	1.73623	0.333787	0.338291	0.78368	0.789413	69	-39.4	397.32	119.8	68	22.6975	8.27633	68	23.0038	8.5398	68	53.2902	43.6799	68	53.6801	44.2877
2374	true	true	true	2	1	-2.45	2.45	0.383453	0.398504	0.676471	0.716529	2	-4.9	18.13	4.9	2	0.766907	0.342792	2	0.797008	0.355924	2	1.35294	1	2	1.43306	1.07453
2381	true	true	true	148	1	0.387838	2.04324	0.310938	0.317896	0.720312	0.73087	148	57.4	1079.18	302.4	148	46.0188	15.9188	148	47.0486	16.6099	148	106.606	81.8375	148	108.169	84.8223
2385	true	true	true	847	1	0.0530106	1.8889	0.314804	0.316404	0.755121	0.760002	847	44.9	5415.57	1599.9	843	265.38	92.5684	843	266.729	93.8524	843	636.567	502.316	843	640.682	510.444
2393	true	true	true	193	1	0.196373	1.78912	0.329305	0.33345	0.773293	0.783031	193	37.9	1176.89	345.3	190	62.568	22.6723	190	63.3555	23.2519	190	146.926	119.235	190	148.776	121.886
2398	true	true	true	585	1	-0.141368	1.63197	0.355828	0.357862	0.7968	0.803098	585	-82.7	2928.27	954.7	585	208.16	80.4024	585	209.349	81.4609	585	466.128	387.352	585	469.813	394.913
2417	true	true	true	14	1	0.114286	2.64286	0.291015	0.293895	0.711684	0.719986	14	1.6	128.7	37	14	4.07422	1.33924	14	4.11454	1.36633	14	9.96358	7.30065	14	10.0798	7.47178
2424	true	true	true	101	1	-0.0336634	2.61188	0.30156	0.309231	0.725112	0.744265	101	-3.4	1043.06	263.8	101	30.4575	10.1659	101	31.2323	10.7032	101	73.2363	56.1702	101	75.1708	59.1406
2426	true	true	true	34	1	0.241176	1.41765	0.344353	0.350663	0.796074	0.797954	34	8.2	126.2	48.2	34	11.708	4.22581	34	11.9225	4.38171	34	27.0665	21.891	34	27.1305	21.9641
2427	true	true	true	11	1	0.336364	2.15455	0.307664	0.309595	0.672333	0.682146	11	3.7	87.05	23.7	11	3.3843	1.27404	11	3.40554	1.26633	11	7.39566	5.34471	11	7.5036	5.4707
2428	true	true	true	40	1	-0.1775	2.4775	0.301673	0.314733	0.775431	0.796837	40	-7.1	337.15	99.1	39	11.7652	3.76249	39	12.2746	4.08457	39	30.2418	24.0245	39	31.0767	25.269
2430	true	true	true	94	1	-0.156383	1.94362	0.341116	0.340615	0.782616	0.792183	94	-14.7	619.59	182.7	94	32.0649	12.1221	94	32.0178	11.962	94	73.5659	60.6516	94	74.4652	62.0713
2436	true	true	true	65	1	-0.629231	1.91231	0.332792	0.342901	0.80732	0.821197	65	-40.9	414.81	124.3	65	21.6315	7.7384	65	22.2885	8.20403	65	52.4758	42.9784	65	53.3778	44.4859
2438	true	true	true	15	1	-0.233333	1.78	0.337271	0.347183	0.784203	0.79067	15	-3.5	92.53	26.7	15	5.05906	1.92066	15	5.20775	2.064	15	11.763	9.77977	15	11.8601	9.98881
2445	true	true	true	9	1	0.344444	1.01111	0.356292	0.364667	0.799954	0.817365	9	3.1	14.49	9.1	9	3.20662	1.2285	9	3.28201	1.27872	9	7.19959	5.85927	9	7.35628	6.08341
2448	true	true	true	2	1	2.1	2.1	0.261356	0.264906	0.692402	0.693809	2	4.2	10.82	4.2	2	0.522713	0.161137	2	0.529813	0.168615	2	1.3848	1.06842	2	1.38762	1.07734
2451	true	true	true	58	1	-0.484483	2.10862	0.316797	0.327931	0.733809	0.750222	58	-28.1	457.59	122.3	57	18.0575	6.49484	57	18.6921	6.97348	57	41.8271	32.3342	57	42.7626	33.5877
2456	true	true	true	40	1	-0.5375	2.2275	0.31533	0.325446	0.736768	0.748541	40	-21.5	301.29	89.1	39	12.2979	4.13284	39	12.6924	4.37349	39	28.7339	22.0837	39	29.1931	22.9024
2461	true	true	true	75	1	0.682667	2.624	0.308667	0.316393	0.750383	0.760218	75	51.2	859.78	196.8	75	23.1501	7.86852	75	23.7295	8.36725	75	56.2787	43.9219	75	57.0163	44.877
2462	true	true	true	4	1	-1.225	1.525	0.278246	0.30199	0.684902	0.717206	4	-4.9	15.35	6.1	4	1.11299	0.334764	4	1.20796	0.411594	4	2.73961	1.99512	4	2.86882	2.22591
2463	true	true	true	12	1	-1.54167	2.475	0.334611	0.326851	0.754501	0.740556	12	-18.5	120.63	29.7	12	4.01533	1.43698	12	3.92221	1.38624	12	9.05401	7.04029	12	8.88668	6.76382
2465	true	true	true	65	1	0.510769	2.17538	0.299113	0.300725	0.703682	0.706063	65	33.2	530.38	141.4	65	19.4424	6.76806	65	19.5471	6.84954	65	45.7393	34.8193	65	45.8941	35.345
2468	true	true	true	331	1	0.0398792	2.08761	0.303878	0.30861	0.739992	0.750083	331	13.2	2597.94	691	331	100.584	34.4141	331	102.15	35.3774	331	244.937	192.139	331	248.278	197.185
2471	true	true	true	612	1	0.100654	1.59346	0.332666	0.332224	0.783555	0.785336	612	61.6	2988.9	975.2	610	202.926	74.0311	610	202.657	74.0126	610	477.969	389.957	610	479.055	393.076
2472	true	true	true	2	1	-0.8	4.2	0.445145	0.320148	0.796875	0.564518	2	-1.6	36.56	8.4	2	0.890291	0.403881	2	0.640296	0.213016	2	1.59375	1.27441	2	1.12904	0.801182
2474	true	true	true	14	1	-0.807143	2.60714	0.307782	0.324668	0.751593	0.771861	14	-11.3	163.39	36.5	14	4.30895	1.51622	14	4.54536	1.69465	14	10.5223	8.16547	14	10.8061	8.64135
2481	true	true	true	44	1	-0.0704545	1.52955	0.32512	0.33687	0.78929	0.803011	44	-3.1	203.93	67.3	44	14.3053	5.02543	44	14.8223	5.4067	44	34.7287	28.121	44	35.3325	29.1256
2483	true	true	true	39	1	-0.425641	1.81538	0.343116	0.344544	0.789689	0.784262	39	-16.6	219.88	70.8	38	13.0384	4.85539	38	13.0927	4.88517	38	30.0082	24.1311	38	29.802	24.0418
2487	true	true	true	38	1	0.557895	2.44211	0.295723	0.304013	0.681665	0.700016	38	21.2	369.6	92.8	38	11.2375	3.94046	38	11.5525	4.12139	38	25.9033	19.6359	38	26.6006	20.5709
2495	true	true	true	7	1	-1.27143	1.72857	0.391473	0.335015	0.850336	0.86735	7	-8.9	44.17	12.1	7	2.74031	1.21893	7	2.3451	0.828336	7	5.95235	5.30568	7	6.07145	5.44427
2497	true	true	true	167	1	-0.358683	1.45689	0.370135	0.372631	0.814911	0.819903	167	-59.9	672.11	243.3	167	61.8125	24.7095	167	62.2294	25.0886	167	136.09	113.95	167	136.924	115.608
2500	true	true	true	45	1	-0.433333	1.98	0.326412	0.333988	0.754491	0.763798	45	-19.5	306.47	89.1	44	14.3621	5.00977	44	14.6955	5.27555	44	33.1976	26.1148	44	33.6071	26.843
2501	true	true	true	15	1	0.413333	2.66667	0.330239	0.332873	0.775813	0.776286	15	6.2	148.64	40	15	4.95358	1.8397	15	4.99309	1.85116	15	11.6372	9.77928	15	11.6443	9.77665
2505	true	true	true	66	1	0.107576	1.47121	0.362348	0.36778	0.833848	0.841202	66	7.1	266.79	97.1	66	23.9149	9.37641	66	24.2735	9.66875	66	55.0339	46.8996	66	55.5193	47.5502
2511	true	true	true	6	1	-0.35	1.61667	0.275503	0.283718	0.636721	0.628362	6	-2.1	20.79	9.7	6	1.65302	0.548325	6	1.70231	0.574662	6	3.82033	3.01793	6	3.77017	2.96809
2516	true	true	true	304	1	0.0141447	2.04178	0.33204	0.336192	0.756497	0.760074	304	4.3	2249.11	620.7	304	100.94	36.871	304	102.202	38.0934	304	229.975	182.403	304	231.063	184.65
2517	true	true	true	352	1	-0.0809659	1.78949	0.330238	0.330473	0.776061	0.778128	352	-28.5	2039.13	629.9	350	115.583	41.8618	350	115.666	41.9323	350	271.621	219.096	350	272.345	221.065
2529	true	true	true	215	1	0.092093	1.85395	0.323279	0.321941	0.753052	0.756563	215	19.8	1379.82	398.6	215	69.5051	24.6767	215	69.2173	24.5988	215	161.906	128.451	215	162.661	130.088
2531	true	true	true	407	1	-0.279853	1.80811	0.3527	0.355948	0.794358	0.800321	407	-113.9	2559.65	735.9	406	143.196	55.0009	406	144.515	56.0719	406	322.509	264.88	406	324.93	269.599
2534	true	true	true	7	1	1.24286	1.64286	0.401783	0.411213	0.817268	0.82471	7	8.7	23.35	11.5	7	2.81248	1.23354	7	2.87849	1.28802	7	5.72087	4.84101	7	5.77297	4.9329
2548	true	true	true	24	1	-0.0916667	1.50833	0.362622	0.363991	0.803405	0.787551	24	-2.2	104.72	36.2	23	8.34032	3.2073	23	8.37179	3.28433	23	18.4783	16.1468	23	18.1137	15.808
2556	true	true	true	246	1	-0.211382	1.76748	0.349242	0.355044	0.802363	0.808612	246	-52	1434.72	434.8	246	85.9136	32.7091	246	87.3409	33.8427	246	197.381	163.461	246	198.918	166.883
2561	true	true	true	172	1	0.324419	1.68488	0.330312	0.337609	0.754275	0.763047	172	55.8	955.08	289.8	172	56.8137	20.7684	172	58.0687	21.74	172	129.735	103.272	172	131.244	106.187
2563	true	true	true	172	1	-0.252907	2.41686	0.312686	0.318085	0.737693	0.746123	172	-43.5	1641.11	415.7	171	53.4694	18.3855	171	54.3925	19.1317	171	126.146	98.8219	171	127.587	101.201
2567	true	true	true	5	1	-2.42	2.42	0.210548	0.219305	0.669007	0.686938	5	-12.1	34.91	12.1	5	1.05274	0.224323	5	1.09653	0.244049	5	3.34504	2.24614	5	3.43469	2.36675
2568	true	true	true	63	1	0.626984	1.8746	0.343111	0.346039	0.760886	0.765221	63	39.5	376.21	118.1	63	21.616	8.22356	63	21.8005	8.35739	63	47.9358	38.1592	63	48.2089	38.9395
2569	true	true	true	13	1	-0.246154	1.95385	0.417917	0.432882	0.894588	0.908587	13	-3.2	106.78	25.4	13	5.43293	2.47613	13	5.62746	2.61549	13	11.6296	10.6748	13	11.8116	11.0126
2572	true	true	true	375	1	-0.0578667	1.75707	0.328862	0.328993	0.786298	0.789433	375	-21.7	2266.29	658.9	375	123.323	44.5737	375	123.373	44.8995	375	294.862	239.331	375	296.037	241.878
2579	true	true	true	42	1	-0.242857	3.02381	0.299777	0.30671	0.689825	0.706029	42	-10.2	605.36	127	42	12.5907	4.20063	42	12.8818	4.40295	42	28.9727	21.4608	42	29.6532	22.3099
2589	true	true	true	2	1	-2.2	2.2	0.347387	0.319069	0.8	0.773905	2	-4.4	9.68	4.4	2	0.694773	0.241355	2	0.638138	0.20361	2	1.6	1.28	2	1.54781	1.19786
2590	true	true	true	2	1	-1.3	2	0.460556	0.470312	0.816667	0.797939	2	-2.6	11.38	4	2	0.921113	0.427561	2	0.940625	0.450319	2	1.63333	1.33444	2	1.59588	1.27482
2597	true	true	true	79	1	-0.555696	1.72785	0.332223	0.335978	0.767873	0.776282	79	-43.9	442.63	136.5	79	26.2456	9.55603	79	26.5422	9.74696	79	60.662	48.2725	79	61.3263	49.1044
2599	true	true	true	19	1	0.389474	1.56842	0.318306	0.313773	0.747784	0.76163	19	7.4	84.92	29.8	19	6.04781	2.16934	19	5.96169	2.07198	19	14.2079	11.3769	19	14.471	11.8537
2601	true	true	true	79	1	-0.346835	1.68354	0.336521	0.338666	0.750352	0.757845	79	-27.4	364.58	133	77	25.9121	9.77256	77	26.0773	9.91933	77	57.7771	46.521	77	58.3541	47.5401
2603	true	true	true	13	1	-0.707692	2.27692	0.325907	0.322242	0.805313	0.78439	13	-9.2	117.28	29.6	13	4.23679	1.46767	13	4.18914	1.48938	13	10.4691	8.67298	13	10.1971	8.42324
2605	true	true	true	75	1	-0.692	1.70533	0.350224	0.352567	0.788629	0.789192	75	-51.9	401.59	127.9	75	26.2668	9.73167	75	26.4425	9.97844	75	59.1472	48.4083	75	59.1894	49.1941
2618	true	true	true	6	1	-2.03333	3.16667	0.251667	0.252681	0.579385	0.586142	6	-12.2	90.64	19	6	1.51	0.445684	6	1.51609	0.441702	6	3.47631	2.53905	6	3.51685	2.60731
2619	true	true	true	911	1	-0.205598	2.04577	0.340086	0.347146	0.779058	0.789349	911	-187.3	6550.25	1863.7	910	309.478	115.028	910	315.903	119.412	910	708.943	571.895	910	718.307	587.081
2636	true	true	true	191	1	-0.0790576	1.5178	0.359629	0.358663	0.806923	0.806434	191	-15.1	846.27	289.9	189	67.9699	26.4636	189	67.7872	26.49	189	152.508	126.293	189	152.416	127.299
2637	true	true	true	279	1	0.335842	1.99821	0.314982	0.313553	0.727862	0.728992	279	93.7	1954.01	557.5	278	87.565	30.5041	278	87.1678	30.3038	278	202.346	157.313	278	202.66	158.388
2645	true	true	true	1544	1	-0.0513601	1.63983	0.342705	0.344765	0.789087	0.790838	1544	-79.3	7774.15	2531.9	1541	528.108	196.514	1541	531.284	199.657	1541	1215.98	995.99	1541	1218.68	1003.83
2647	true	true	true	1	1	0.6	0.6	0.400568	0.407544	0.964286	0.962447	1	0.6	0.36	0.6	1	0.400568	0.160455	1	0.407544	0.166092	1	0.964286	0.929847	1	0.962447	0.926304
2649	true	true	true	16	1	0.35625	2.28125	0.292704	0.290833	0.736283	0.74153	16	5.7	142.13	36.5	16	4.68326	1.4363	16	4.65332	1.43359	16	11.7805	8.8752	16	11.8645	8.96793
2650	true	true	true	277	1	0.0386282	1.79819	0.334206	0.337144	0.765414	0.773198	277	10.7	1636.99	498.1	277	92.5749	34.236	277	93.3888	34.7575	277	212.02	170.528	277	214.176	174.373
2652	true	true	true	21	1	-0.690476	2.72857	0.303099	0.302223	0.727845	0.726331	21	-14.5	237.65	57.3	21	6.36507	2.02922	21	6.34669	2.02987	21	15.2847	11.6627	21	15.2529	11.8522
2663	true	true	true	169	1	0.0230769	1.35917	0.364725	0.362858	0.807698	0.806553	169	3.9	629.97	229.7	169	61.6386	24.2035	169	61.3231	23.9597	169	136.501	113.538	169	136.307	113.651
2665	true	true	true	6	1	-1.5	1.76667	0.26435	0.254194	0.744802	0.746235	6	-9	29.24	10.6	6	1.5861	0.43986	6	1.52516	0.412553	6	4.46881	3.38055	6	4.47741	3.38137
2669	true	true	true	5	1	-1.62	3.06	0.294844	0.316363	0.75649	0.792686	5	-8.1	67.79	15.3	5	1.47422	0.439864	5	1.58182	0.51556	5	3.78245	2.8805	5	3.96343	3.18656
2672	true	true	true	41	1	-0.134146	1.62195	0.326684	0.328267	0.819226	0.822626	41	-5.5	207.51	66.5	41	13.394	4.64916	41	13.4589	4.70097	41	33.5883	28.3375	41	33.7277	28.6614
2675	true	true	true	47	1	-0.0659574	1.70851	0.315719	0.336015	0.772251	0.799198	47	-3.1	266.39	80.3	47	14.8388	5.0113	47	15.7927	5.73939	47	36.2958	28.8966	47	37.5623	30.9801
2684	true	true	true	108	1	-0.182407	1.45648	0.381421	0.390123	0.835658	0.834161	108	-19.7	386.83	157.3	106	40.4307	16.3659	106	41.353	17.1121	106	88.5798	76.0222	106	88.4211	76.8263
2698	true	true	true	2	1	-2.45	2.45	0.203141	0.217987	0.635185	0.662043	2	-4.9	18.85	4.9	2	0.406282	0.0874773	2	0.435973	0.100848	2	1.27037	0.826187	2	1.32409	0.891869
2708	true	true	true	46	1	-0.823913	1.98913	0.337264	0.343089	0.761311	0.766612	46	-37.9	304.43	91.5	46	15.5142	5.76085	46	15.7821	5.99917	46	35.0203	27.5248	46	35.2642	27.9011
2713	true	true	true	13	1	-0.515385	1.85385	0.343662	0.353594	0.742754	0.756543	13	-6.7	77.85	24.1	13	4.46761	1.65003	13	4.59673	1.74617	13	9.6558	7.52815	13	9.83506	7.80812
2715	true	true	true	49	1	-0.293878	2.10204	0.308978	0.314078	0.740288	0.745509	49	-14.4	391.74	103	49	15.1399	5.17895	49	15.3898	5.35882	49	36.2741	28.0032	49	36.5299	28.3444
2718	true	true	true	256	1	0.0246094	1.5957	0.338532	0.347212	0.781337	0.790803	256	6.3	1253.77	408.5	256	86.6643	31.9216	256	88.8864	33.6819	256	200.022	163.225	256	202.446	167.522
2721	true	true	true	53	1	0.413208	2.34151	0.304111	0.299896	0.721633	0.711715	53	21.9	475.29	124.1	53	16.1179	5.50741	53	15.8945	5.43644	53	38.2466	29.8237	53	37.7209	29.3967
2731	true	true	true	4	1	-1.25	1.5	0.364887	0.35172	0.826408	0.819552	4	-5	11.14	6	4	1.45955	0.555192	4	1.40688	0.521287	4	3.30563	2.73515	4	3.27821	2.69613
2734	true	true	true	9	1	-0.711111	1.53333	0.276982	0.287433	0.752905	0.766315	9	-6.4	47.7	13.8	9	2.49283	0.730712	9	2.5869	0.80771	9	6.77615	5.22022	9	6.89683	5.46804
2737	true	true	true	3	1	0.133333	1.33333	0.392277	0.407712	0.798455	0.815723	3	0.4	6.54	4	3	1.17683	0.47535	3	1.22314	0.509768	3	2.39536	1.91479	3	2.44717	1.99766
2742	true	true	true	3	1	2.76667	2.76667	0.289211	0.286853	0.760897	0.745812	3	8.3	30.85	8.3	3	0.867632	0.264492	3	0.860559	0.259755	3	2.28269	1.77799	3	2.23744	1.696
2743	true	true	true	6	1	0.0666667	2.16667	0.313902	0.300642	0.786851	0.757291	6	0.4	40.5	13	6	1.88341	0.616773	6	1.80385	0.57989	6	4.7211	3.83484	6	4.54375	3.56992
2757	true	true	true	651	1	-0.302919	2.00522	0.335229	0.34005	0.757727	0.765244	651	-197.2	4705.54	1305.4	651	218.234	80.4634	651	221.373	83.1153	651	493.28	392.893	651	498.174	401.21
2764	true	true	true	415	1	-0.176145	1.54867	0.362669	0.371578	0.801076	0.809713	415	-73.1	1834.85	642.7	415	150.508	59.0148	415	154.205	62.03	415	332.446	275.783	415	336.031	282.082
2771	true	true	true	295	1	0.111525	1.80712	0.341974	0.346426	0.779861	0.786148	295	32.9	1903.63	533.1	295	100.882	37.1932	295	102.196	38.3204	295	230.059	185.626	295	231.914	189.195
2783	true	true	true	35	1	0.271429	2.06571	0.329257	0.332714	0.80007	0.799248	35	9.5	225.91	72.3	35	11.524	4.11424	35	11.645	4.23955	35	28.0025	23.021	35	27.9737	22.9995
2785	true	true	true	297	1	-0.374411	1.8734	0.343526	0.345813	0.789485	0.797607	297	-111.2	1909.9	556.4	297	102.027	38.6785	297	102.707	39.1935	297	234.477	192.154	297	236.889	196.276
2789	true	true	true	1	1	-3.4	3.4	0.226795	0.198089	0.666667	0.609567	1	-3.4	11.56	3.4	1	0.226795	0.0514361	1	0.198089	0.0392392	1	0.666667	0.444444	1	0.609567	0.371572
2792	true	true	true	127	1	0.300787	1.7874	0.336674	0.348107	0.793775	0.80861	127	38.2	706.3	227	126	42.4209	15.6614	126	43.8615	16.7204	126	100.016	81.9149	126	101.885	84.6101
2802	true	true	true	303	1	-0.00462046	1.34521	0.364236	0.367972	0.808237	0.810484	303	-1.4	1140.32	407.6	303	110.364	43.3244	303	111.495	44.2666	303	244.896	205.506	303	245.577	207.004
2819	true	true	true	459	1	0.117647	1.68758	0.351503	0.354861	0.797639	0.802792	459	54	2543.74	774.6	459	161.34	61.415	459	162.881	62.7131	459	366.116	301.533	459	368.481	305.808
2822	true	true	true	5	1	1.86	2.38	0.289311	0.292136	0.79283	0.790776	5	9.3	43.67	11.9	5	1.44656	0.509475	5	1.46068	0.518408	5	3.96415	3.30837	5	3.95388	3.34295
2825	true	true	true	56	1	-0.135714	1.87857	0.320954	0.323788	0.754349	0.76069	56	-7.6	361.84	105.2	56	17.9734	6.21439	56	18.1321	6.31786	56	42.2436	32.7698	56	42.5986	33.2212
2828	true	true	true	22	1	0.181818	1.98182	0.311093	0.324897	0.739932	0.75323	22	4	125.7	43.6	22	6.84405	2.29133	22	7.14773	2.49883	22	16.2785	12.4832	22	16.5711	12.9597
2829	true	true	true	1	1	1.2	1.2	0.382295	0.391687	0.848485	0.871381	1	1.2	1.44	1.2	1	0.382295	0.14615	1	0.391687	0.153419	1	0.848485	0.719927	1	0.871381	0.759305
2846	true	true	true	67	1	0.280597	2.16716	0.300125	0.311217	0.726391	0.744465	67	18.8	573.02	145.2	65	19.5082	6.51991	65	20.2291	7.02205	65	47.2154	36.5445	65	48.3903	38.2446
2867	true	true	true	3	1	2.3	2.43333	0.350063	0.368165	0.764214	0.80188	3	6.9	41.49	7.3	3	1.05019	0.431339	3	1.10449	0.455919	3	2.29264	1.93514	3	2.40564	2.08218
2869	true	true	true	252	1	-0.0880952	1.6627	0.34326	0.34192	0.786127	0.788929	252	-22.2	1325.62	419	251	86.1582	32.2642	251	85.822	32.074	251	197.318	160.93	251	198.021	162.563
2873	true	true	true	3	1	0.8	1	0.287856	0.284557	0.729969	0.730753	3	2.4	5.94	3	3	0.863569	0.267665	3	0.85367	0.260694	3	2.18991	1.60069	3	2.19226	1.60513
2882	true	true	true	144	1	-0.325	1.58889	0.348723	0.34879	0.783682	0.784841	144	-46.8	618.32	228.8	144	50.2161	19.11	144	50.2258	19.1552	144	112.85	92.3039	144	113.017	93.6902
2886	true	true	true	4	1	-0.25	1.85	0.354351	0.356307	0.778874	0.765227	4	-1	18.94	7.4	4	1.4174	0.555312	4	1.42523	0.581628	4	3.1155	2.47867	4	3.06091	2.4116
2889	true	true	true	523	1	0.0923518	2.28585	0.322288	0.326425	0.747579	0.756373	523	48.3	4530.31	1195.5	523	168.557	60.076	523	170.72	61.5193	523	390.984	307.34	523	395.583	315.159
2891	true	true	true	64	1	-0.120313	1.79219	0.316732	0.324201	0.754019	0.772596	64	-7.7	328.97	114.7	64	20.2708	6.88571	64	20.7488	7.16423	64	48.2572	37.4812	64	49.4461	39.3031
2892	true	true	true	187	1	0.229947	1.61176	0.346772	0.349374	0.78976	0.794734	187	43	917.8	301.4	187	64.8464	24.4059	187	65.3329	24.8315	187	147.685	121.126	187	148.615	122.907
2894	true	true	true	6	1	-3.06667	3.06667	0.232803	0.238272	0.691165	0.703306	6	-18.4	72.48	18.4	6	1.39682	0.35035	6	1.42963	0.370662	6	4.14699	2.93937	6	4.21984	3.06771
2895	true	true	true	9	1	1.91111	3.75556	0.267869	0.267394	0.65874	0.663073	9	17.2	184.78	33.8	9	2.41082	0.701831	9	2.40655	0.705269	9	5.92866	4.18925	9	5.96766	4.29551
2901	true	true	true	63	1	0.0857143	2.09841	0.313474	0.32092	0.762683	0.772043	63	5.4	496.72	132.2	61	19.1219	6.54553	61	19.5761	6.91635	61	46.5237	36.7141	61	47.0946	37.7052
2902	true	true	true	7	1	0.685714	1.31429	0.316581	0.317945	0.827278	0.82917	7	4.8	29.78	9.2	7	2.21607	0.801916	7	2.22561	0.814205	7	5.79095	4.93672	7	5.80419	4.98406
2908	true	true	true	1	1	-3.7	3.7	0.350035	0.37331	0.866667	0.927544	1	-3.7	13.69	3.7	1	0.350035	0.122524	1	0.37331	0.13936	1	0.866667	0.751111	1	0.927544	0.860338
2913	true	true	true	6	1	-2.66667	3.1	0.331536	0.323131	0.788215	0.801028	6	-16	83.24	18.6	6	1.98921	0.687149	6	1.93879	0.654802	6	4.72929	3.85931	6	4.80617	3.97336
2914	true	true	true	277	1	-0.180866	1.93321	0.336365	0.339896	0.77956	0.78405	277	-50.1	1853.29	535.5	277	93.173	34.3727	277	94.1512	35.0779	277	215.938	174.357	277	217.182	176.385
2915	true	true	true	17	1	-0.541176	1.70588	0.342766	0.372821	0.82545	0.864032	17	-9.2	90.84	29	17	5.82702	2.11599	17	6.33795	2.50866	17	14.0327	11.7474	17	14.6885	12.8452
2917	true	true	true	13	1	-1.89231	2.76923	0.339968	0.346148	0.756024	0.758435	13	-24.6	143.48	36	13	4.41958	1.66483	13	4.49992	1.72831	13	9.82831	7.5645	13	9.85966	7.59337
2919	true	true	true	7	1	-1.08571	1.08571	0.350643	0.345515	0.826326	0.828504	7	-7.6	12	7.6	7	2.4545	0.902582	7	2.41861	0.895554	7	5.78428	4.82395	7	5.79953	4.85263
2920	true	true	true	101	1	-0.0940594	2.03663	0.30828	0.314642	0.740326	0.755168	101	-9.5	671.37	205.7	99	30.5197	10.2575	99	31.1496	10.7156	99	73.2922	56.5821	99	74.7616	58.7451
2921	true	true	true	27	1	0.181481	1.91481	0.360956	0.362538	0.787844	0.792696	27	4.9	185.67	51.7	27	9.7458	3.77442	27	9.78853	3.79649	27	21.2718	17.5372	27	21.4028	17.7592
2927	true	true	true	69	1	-0.252174	1.27826	0.353363	0.34975	0.827923	0.827441	69	-17.4	211.08	88.2	68	24.0287	9.24357	68	23.783	9.03244	68	56.2988	47.6094	68	56.266	47.8045
2934	true	true	true	14	1	0.85	2.25	0.314458	0.327825	0.723053	0.744637	14	11.9	131.37	31.5	14	4.40241	1.59672	14	4.58955	1.69937	14	10.1227	8.14492	14	10.4249	8.61333
2935	true	true	true	237	1	0.175949	1.58354	0.349192	0.350566	0.793483	0.793043	237	41.7	1132.77	375.3	237	82.7586	31.2903	237	83.0841	31.5937	237	188.056	154.673	237	187.951	154.761
2936	true	true	true	1	1	-0.2	0.2	0.57041	0.562291	0.6	0.548393	1	-0.2	0.04	0.2	1	0.57041	0.325368	1	0.562291	0.316171	1	0.6	0.36	1	0.548393	0.300735
2937	true	true	true	2	1	-5.6	5.6	0.23712	0.241877	0.72093	0.731557	2	-11.2	62.72	11.2	2	0.47424	0.112452	2	0.483755	0.117009	2	1.44186	1.03948	2	1.46311	1.07035
2939	true	true	true	120	1	-0.296667	1.48	0.369715	0.375849	0.832556	0.838945	120	-35.6	467.7	177.6	120	44.3658	17.3532	120	45.1019	17.9313	120	99.9067	84.706	120	100.673	86.0764
2947	true	true	true	3	1	0.866667	0.866667	0.284965	0.29405	0.759044	0.770631	3	2.6	3.9	2.6	3	0.854895	0.244223	3	0.882151	0.259747	3	2.27713	1.75828	3	2.31189	1.80932
2949	true	true	true	2	1	-0.35	0.65	0.353636	0.390104	0.838068	0.876791	2	-0.7	1.09	1.3	2	0.707272	0.250275	2	0.780208	0.313428	2	1.67614	1.40602	2	1.75358	1.55277
2951	true	true	true	1	1	0	0	0.301952	0.181441	0.846154	0.731608	1	0	0	0	1	0.301952	0.0911751	1	0.181441	0.032921	1	0.846154	0.715976	1	0.731608	0.53525
2956	true	true	true	77	1	0.238961	1.94805	0.34993	0.352485	0.778809	0.775303	77	18.4	477.66	150	77	26.9446	10.0756	77	27.1414	10.3481	77	59.9683	48.4812	77	59.6983	48.3212
2957	true	true	true	211	1	0.811374	2.33934	0.29143	0.289455	0.670221	0.673215	211	171.2	1777.82	493.6	211	61.4917	20.5426	211	61.0751	20.4147	211	141.417	105.158	211	142.048	107.563
2958	true	true	true	2	1	0.2	0.8	0.388531	0.377937	0.855478	0.850791	2	0.4	1.36	1.6	2	0.777062	0.319073	2	0.755875	0.307042	2	1.71096	1.47282	2	1.70158	1.45839
2959	true	true	true	257	1	-0.375097	1.67704	0.355886	0.357755	0.80727	0.80769	257	-96.4	1233.94	431	257	91.4626	35.2057	257	91.9432	35.5466	257	207.468	173.426	257	207.576	173.885
2962	true	true	true	143	1	-0.570629	2.39301	0.320926	0.327806	0.751538	0.762305	143	-81.6	1338.08	342.2	142	45.5714	16.2848	142	46.5485	16.9791	142	106.718	83.9963	142	108.247	86.1201
2967	true	true	true	144	1	-0.414583	1.68542	0.346075	0.350997	0.785406	0.789209	144	-59.7	759.11	242.7	144	49.8348	19.1296	144	50.5436	19.7529	144	113.098	93.3589	144	113.646	94.4514
2974	true	true	true	2	1	1.65	1.65	0.333627	0.353554	0.839858	0.8986	2	3.3	6.57	3.3	2	0.667254	0.228608	2	0.707108	0.252289	2	1.67972	1.42522	2	1.7972	1.61919
2978	true	true	true	25	1	0.224	1.632	0.305019	0.312396	0.790018	0.804402	25	5.6	103.72	40.8	25	7.62547	2.46499	25	7.8099	2.59657	25	19.7504	15.9107	25	20.11	16.4791
2979	true	true	true	56	1	-0.516071	2.41964	0.334685	0.347996	0.755764	0.777455	56	-28.9	500.15	135.5	56	18.7424	6.80727	56	19.4878	7.33778	56	42.3228	33.3131	56	43.5375	34.8973
2986	true	true	true	5	1	-1.06	2.06	0.313397	0.315302	0.787835	0.785389	5	-5.3	53.23	10.3	5	1.56698	0.51488	5	1.57651	0.525069	5	3.93918	3.15313	5	3.92694	3.13057
3000	true	true	true	319	1	-0.228527	1.73386	0.332886	0.338737	0.767747	0.778375	319	-72.9	1906.31	553.1	319	106.191	39.5533	319	108.057	40.9438	319	244.911	196.839	319	248.302	202.488
3001	true	true	true	24	1	0.258333	1.29167	0.358482	0.351363	0.818347	0.825204	24	6.2	84.58	31	24	8.60357	3.47295	24	8.43272	3.30471	24	19.6403	16.8731	24	19.8049	17.1726
3004	true	true	true	36	1	-0.655556	1.82222	0.364823	0.377102	0.793712	0.806317	36	-23.6	194.08	65.6	36	13.1336	5.10025	36	13.5757	5.40222	36	28.5736	22.9568	36	29.0274	23.6562
3006	true	true	true	12	1	-1.05	2.03333	0.380258	0.3942	0.844157	0.857042	12	-12.6	85.1	24.4	12	4.5631	1.88257	12	4.73041	2.03665	12	10.1299	8.88779	12	10.2845	9.19843
3011	true	true	true	15	1	-1.54667	2.30667	0.362119	0.359085	0.825509	0.825102	15	-23.2	133.16	34.6	15	5.43179	2.0802	15	5.38627	2.05952	15	12.3826	10.3266	15	12.3765	10.3226
3014	true	true	true	5	1	-0.28	1.32	0.320106	0.320492	0.770201	0.767243	5	-1.4	14.08	6.6	5	1.60053	0.598004	5	1.60246	0.611037	5	3.85101	3.00198	5	3.83621	2.95378
3024	true	true	true	1	1	-1.5	1.5	0.42366	0.406496	0.894737	0.914623	1	-1.5	2.25	1.5	1	0.42366	0.179487	1	0.406496	0.165239	1	0.894737	0.800554	1	0.914623	0.836534
3028	true	true	true	41	1	0.5	1.81707	0.318056	0.325737	0.757656	0.761791	41	20.5	204.65	74.5	41	13.0403	4.48721	41	13.3552	4.66136	41	31.0639	24.463	41	31.2335	25.0025
3037	true	true	true	131	1	-0.312977	1.34656	0.337582	0.348249	0.802465	0.813579	131	-41	475.38	176.4	131	44.2232	15.9292	131	45.6207	16.9866	131	105.123	86.6151	131	106.579	89.2662
3043	true	true	true	78	1	-0.60641	2.33974	0.33774	0.342242	0.774588	0.781763	78	-47.3	682.51	182.5	78	26.3437	9.68428	78	26.6949	9.98058	78	60.4179	48.2623	78	60.9775	49.3143
3046	true	true	true	2	1	0.95	0.95	0.319514	0.329464	0.896711	0.923468	2	1.9	1.81	1.9	2	0.639028	0.213661	2	0.658927	0.2238	2	1.79342	1.60978	2	1.84694	1.70648
3054	true	true	true	11	1	0.809091	1.71818	0.329796	0.342604	0.752515	0.757688	11	8.9	69.67	18.9	11	3.62776	1.34958	11	3.76864	1.45178	11	8.27767	6.38424	11	8.33457	6.4627
3059	true	true	true	17	1	-0.3	1.3	0.321014	0.326791	0.793106	0.80066	17	-5.1	56.03	22.1	17	5.45723	1.89405	17	5.55544	1.95145	17	13.4828	11.1545	17	13.6112	11.3215
3063	true	true	true	11	1	-2.41818	2.69091	0.32033	0.324686	0.674954	0.700075	11	-26.6	130.02	29.6	11	3.52363	1.2479	11	3.57155	1.28059	11	7.42449	5.63904	11	7.70083	6.07283
3064	true	true	true	15	1	0.153333	2.68667	0.344878	0.34342	0.722926	0.723501	15	2.3	155.93	40.3	15	5.17318	1.99915	15	5.1513	1.99677	15	10.8439	8.63885	15	10.8525	8.7657
3071	true	true	true	42	1	-0.588095	2.30714	0.29666	0.305402	0.75833	0.775425	42	-24.7	376.31	96.9	42	12.4597	3.981	42	12.8269	4.21322	42	31.8498	24.9396	42	32.5679	25.936
3074	true	true	true	189	1	0.279365	1.83386	0.324144	0.327674	0.771231	0.774222	189	52.8	1101.5	346.6	189	61.2631	21.599	189	61.9303	22.3348	189	145.763	116.204	189	146.328	117.519
3078	true	true	true	257	1	-0.196498	1.78872	0.351043	0.360917	0.792727	0.805808	257	-50.5	1602.79	459.7	257	90.2181	34.2374	257	92.7558	36.2055	257	203.731	168.193	257	207.093	173.827
3084	true	true	true	1	1	0.5	0.5	0.327298	0.31201	0.875	0.809651	1	0.5	0.25	0.5	1	0.327298	0.107124	1	0.31201	0.0973502	1	0.875	0.765625	1	0.809651	0.655535
3101	true	true	true	1	1	-4	4	0.286408	0.333911	0.738095	0.866862	1	-4	16	4	1	0.286408	0.0820294	1	0.333911	0.111497	1	0.738095	0.544785	1	0.866862	0.75145
3103	true	true	true	1	1	-0.7	0.7	0.539528	0.53691	0.882353	0.870974	1	-0.7	0.49	0.7	1	0.539528	0.291091	1	0.53691	0.288273	1	0.882353	0.778547	1	0.870974	0.758596
3110	true	true	true	862	1	-0.174826	1.79501	0.341544	0.347201	0.784075	0.792746	862	-150.7	5044.91	1547.3	861	294.069	109.657	861	298.94	113.263	861	675.089	547.409	861	682.554	559.779
3113	true	true	true	29	1	0.365517	0.77931	0.326676	0.332491	0.793833	0.803666	29	10.6	34.3	22.6	29	9.47359	3.27349	29	9.64225	3.38459	29	23.0212	18.7587	29	23.3063	19.5406
3115	true	true	true	46	1	0.317391	2.28696	0.305601	0.315562	0.708739	0.727286	46	14.6	401.14	105.2	45	13.7521	4.62249	45	14.2003	4.96008	45	31.8933	24.2076	45	32.7279	25.1775
3117	true	true	true	2	1	-0.8	1.6	0.347633	0.354639	0.895412	0.901338	2	-1.6	6.4	3.2	2	0.695265	0.241697	2	0.709278	0.251539	2	1.79082	1.60921	2	1.80268	1.62899
3118	true	true	true	91	1	0.032967	1.77582	0.344798	0.352831	0.777281	0.786165	91	3	557.24	161.6	91	31.3766	11.8724	91	32.1076	12.4434	91	70.7326	57.1613	91	71.541	58.506
3128	true	true	true	10	1	-0.41	1.13	0.422968	0.442149	0.832784	0.847231	10	-4.1	23.55	11.3	10	4.22968	1.89945	10	4.42149	2.06954	10	8.32784	7.14971	10	8.47231	7.34543
3136	true	true	true	6	1	3.2	3.2	0.273677	0.276954	0.756939	0.769769	6	19.2	81.58	19.2	6	1.64206	0.505355	6	1.66172	0.519339	6	4.54163	3.66235	6	4.61861	3.80484
3139	true	true	true	2	1	0.7	1.8	0.274694	0.276159	0.742706	0.758591	2	1.4	7.46	3.6	2	0.549387	0.151465	2	0.552317	0.153511	2	1.48541	1.1083	2	1.51718	1.15568
3144	true	true	true	125	1	0.172	1.9064	0.334626	0.335208	0.788123	0.794239	125	21.5	834.59	238.3	125	41.8282	15.3886	125	41.901	15.4851	125	98.5153	80.4393	125	99.2799	81.7186
3145	true	true	true	29	1	0.513793	1.43793	0.371486	0.379768	0.824991	0.834963	29	14.9	138.15	41.7	29	10.7731	4.35424	29	11.0133	4.52389	29	23.9247	20.1516	29	24.2139	20.6135
3151	true	true	true	42	1	-0.469048	2.24524	0.341364	0.350594	0.768243	0.786694	42	-19.7	334.41	94.3	42	14.3373	5.40279	42	14.725	5.6697	42	32.2662	26.0423	42	33.0411	27.2372
3152	true	true	true	245	1	-0.364082	1.71592	0.356021	0.365535	0.799612	0.808529	245	-89.2	1356.88	420.4	245	87.2251	33.8937	245	89.5561	35.8607	245	195.905	162.416	245	198.089	166.377
3154	true	true	true	47	1	-0.00851064	2.08936	0.325277	0.327373	0.717266	0.717024	47	-0.4	310.04	98.2	47	15.288	5.5656	47	15.3865	5.65298	47	33.7115	25.9296	47	33.7001	26.144
3155	true	true	true	2	1	0	2.4	0.364535	0.372627	0.911859	0.878406	2	0	11.52	4.8	2	0.72907	0.266343	2	0.745254	0.278293	2	1.82372	1.66569	2	1.75681	1.55261
3166	true	true	true	58	1	-0.706897	1.90345	0.334711	0.348241	0.771436	0.784163	58	-41	328.52	110.4	58	19.4132	6.92212	58	20.198	7.44969	58	44.7433	36.2003	58	45.4815	37.3126
3170	true	true	true	20	1	-0.005	1.095	0.330008	0.329966	0.796348	0.805533	20	-0.1	38.05	21.9	20	6.60016	2.32667	20	6.59931	2.33326	20	15.927	12.91	20	16.1107	13.1675
3175	true	true	true	255	1	-0.0713725	2.01333	0.337976	0.343202	0.763105	0.770688	255	-18.2	1723.72	513.4	255	86.1838	31.7881	255	87.5166	32.7788	255	194.592	154.467	255	196.525	158.037
3178	true	true	true	42	1	0.192857	1.36905	0.340905	0.344785	0.803122	0.809927	42	8.1	183.05	57.5	42	14.318	5.27015	42	14.481	5.43602	42	33.7311	27.583	42	34.0169	28.113
3184	true	true	true	1502	1	-0.267776	1.83675	0.339615	0.343133	0.786477	0.792573	1502	-402.2	9325.34	2758.8	1501	509.762	188.828	1501	515.043	193.04	1501	1180.5	963.049	1501	1189.65	979.346
3195	true	true	true	15	1	-0.0666667	2.46667	0.356299	0.366119	0.827458	0.843889	15	-1	161.74	37	15	5.34449	1.97152	15	5.49179	2.08362	15	12.4119	10.4928	15	12.6583	10.9159
3197	true	true	true	3	1	-1.33333	2.06667	0.381439	0.402471	0.833544	0.880475	3	-4	18.42	6.2	3	1.14432	0.4565	3	1.20741	0.49861	3	2.50063	2.10214	3	2.64143	2.3302
3198	true	true	true	23	1	0.2	1.74783	0.292706	0.298916	0.743651	0.760685	23	4.6	155.06	40.2	23	6.73225	2.19636	23	6.87507	2.28752	23	17.104	13.1962	23	17.4958	13.703
3206	true	true	true	350	1	0.182286	1.736	0.34543	0.350666	0.806102	0.813702	350	63.8	1893.88	607.6	350	120.901	45.3062	350	122.733	46.542	350	282.136	235.474	350	284.796	239.65
3219	true	true	true	8	1	0.9125	3.0625	0.295663	0.305066	0.767096	0.779374	8	7.3	103.03	24.5	8	2.3653	0.752406	8	2.44053	0.801233	8	6.13677	4.83109	8	6.23499	4.95106
3220	true	true	true	67	1	-0.0283582	2.07612	0.310487	0.317857	0.751856	0.763907	67	-1.9	522.17	139.1	67	20.8026	7.08491	67	21.2964	7.48074	67	50.3744	39.7381	67	51.1818	41.1616
3225	true	true	true	175	1	0.0874286	2.11943	0.314342	0.318136	0.740632	0.749179	175	15.3	1271.91	370.9	173	54.3812	18.668	173	55.0375	19.1862	173	128.129	100.46	173	129.608	102.938
3227	true	true	true	33	1	-0.563636	1.8	0.323548	0.328172	0.80654	0.808114	33	-18.6	172.28	59.4	33	10.6771	3.7138	33	10.8297	3.84319	33	26.6158	21.974	33	26.6678	22.1926
3228	true	true	true	83	1	-0.604819	1.94217	0.339418	0.34964	0.81685	0.830195	83	-50.2	601.84	161.2	83	28.1717	10.5536	83	29.0201	11.1642	83	67.7985	56.5463	83	68.9062	58.4352
3229	true	true	true	12	1	-1.44167	1.525	0.384232	0.391655	0.758656	0.760375	12	-17.3	68.41	18.3	12	4.61079	1.88981	12	4.69986	2.00628	12	9.10387	7.11191	12	9.1245	7.38207
3231	true	true	true	17	1	0.505882	2.91765	0.289058	0.285551	0.708087	0.707102	17	8.6	211.82	49.6	16	4.62493	1.408	16	4.56881	1.38852	16	11.3294	8.33589	16	11.3136	8.36689
3238	true	true	true	56	1	-0.355357	2.06964	0.31769	0.31781	0.743179	0.739263	56	-19.9	397.35	115.9	56	17.7906	6.28146	56	17.7973	6.3688	56	41.618	32.9914	56	41.3987	33.2058
3239	true	true	true	671	1	-0.00357675	1.53264	0.344593	0.34727	0.79945	0.805696	671	-2.4	3057.6	1028.4	671	231.222	86.3321	671	233.018	88.3259	671	536.431	441.818	671	540.622	449.593
3240	true	true	true	56	1	0.332143	1.52143	0.37383	0.37839	0.841362	0.848627	56	18.6	233.36	85.2	56	20.9345	8.26007	56	21.1898	8.47684	56	47.1163	40.3026	56	47.5231	40.9849
3241	true	true	true	2	1	-2.7	5.4	0.217933	0.246245	0.567766	0.631433	2	-5.4	72.9	10.8	2	0.435867	0.0950042	2	0.492489	0.121472	2	1.13553	0.644742	2	1.26287	0.797419
3243	true	true	true	160	1	0.3875	2.04125	0.313087	0.319488	0.757384	0.75946	160	62	1118.78	326.6	160	50.0939	17.5907	160	51.1181	18.3291	160	121.181	97.1643	160	121.514	99.0302
3249	true	true	true	17	1	-0.229412	1.98235	0.267999	0.267029	0.716611	0.715536	17	-3.9	134.57	33.7	17	4.55599	1.38409	17	4.53949	1.40924	17	12.1824	9.09104	17	12.1641	9.1044
3252	true	true	true	53	1	-0.045283	1.96981	0.308239	0.311123	0.729665	0.729878	53	-2.4	333.78	104.4	53	16.3367	5.57896	53	16.4895	5.67604	53	38.6722	29.62	53	38.6836	29.7231
3262	true	true	true	269	1	0.348327	2.02193	0.313063	0.319812	0.726333	0.735523	269	93.7	2020.39	543.9	265	82.9618	29.3897	265	84.7502	30.7155	265	192.478	151.278	265	194.914	155.455
3267	true	true	true	16	1	0.33125	2.49375	0.299294	0.306267	0.684085	0.703134	16	5.3	163.79	39.9	16	4.7887	1.66853	16	4.90027	1.75407	16	10.9454	7.97195	16	11.2502	8.52778
3269	true	true	true	21	1	0.371429	2.31429	0.3234	0.312458	0.759487	0.738987	21	7.8	196.64	48.6	21	6.7914	2.35096	21	6.56161	2.22963	21	15.9492	12.424	21	15.5187	11.8245
3272	true	true	true	416	1	-0.203606	1.64062	0.35002	0.354675	0.798643	0.804134	416	-84.7	2189.15	682.5	416	145.608	55.3715	416	147.545	57.0844	416	332.236	274.069	416	334.52	278.543
3295	true	true	true	431	1	-0.0266821	2.10974	0.323445	0.33008	0.757903	0.771864	431	-11.5	3328.17	909.3	430	139.081	49.9185	430	141.934	51.6731	430	325.898	258.72	430	331.901	267.918
3301	true	true	true	47	1	0.0595745	2.11489	0.309962	0.314869	0.740681	0.749368	47	2.8	325.44	99.4	47	14.5682	4.84249	47	14.7989	5.01107	47	34.812	26.8474	47	35.2203	27.4094
3302	true	true	true	2	1	-1.35	2.05	0.364099	0.365687	0.733333	0.690502	2	-2.7	12.05	4.1	2	0.728197	0.30284	2	0.731375	0.323633	2	1.46667	1.08444	2	1.381	0.966688
3309	true	true	true	1	1	-1	1	0.341013	0.36042	0.967742	0.964332	1	-1	1	1	1	0.341013	0.11629	1	0.36042	0.129902	1	0.967742	0.936524	1	0.964332	0.929936
3313	true	true	true	67	1	0.174627	1.79851	0.341235	0.351068	0.79711	0.811475	67	11.7	394.25	120.5	67	22.8627	8.50221	67	23.5216	9.07877	67	53.4064	43.9891	67	54.3688	45.4839
3317	true	true	true	107	1	-0.700935	1.95327	0.330011	0.334883	0.766302	0.773447	107	-75	782.5	209	106	34.9812	12.7064	106	35.4976	13.1024	106	81.228	64.4073	106	81.9854	65.8052
3320	true	true	true	171	1	-0.632749	1.82339	0.326451	0.330459	0.769007	0.77916	171	-108.2	1022.52	311.8	170	55.4966	19.8464	170	56.178	20.4508	170	130.731	104.621	170	132.457	107.404
3323	true	true	true	86	1	-0.0604651	1.32326	0.362809	0.36558	0.827541	0.82959	86	-5.2	327.04	113.8	85	30.8388	12.0038	85	31.0743	12.1711	85	70.341	59.4942	85	70.5152	59.9063
3325	true	true	true	1	1	-1.4	1.4	0.189561	0.200707	0.625	0.646525	1	-1.4	1.96	1.4	1	0.189561	0.0359335	1	0.200707	0.0402833	1	0.625	0.390625	1	0.646525	0.417995
3327	true	true	true	9	1	0.577778	1.71111	0.392745	0.417899	0.812999	0.825541	9	5.2	43.3	15.4	9	3.53471	1.46823	9	3.76109	1.64164	9	7.31699	5.99335	9	7.42987	6.17098
3332	true	true	true	29	1	0.531034	2.05517	0.315189	0.311832	0.750704	0.746963	29	15.4	227.26	59.6	29	9.14047	3.0539	29	9.04312	3.03992	29	21.7704	17.3194	29	21.6619	17.2744
3344	true	true	true	62	1	-0.124194	1.88871	0.339978	0.345711	0.752967	0.759696	62	-7.7	409.49	117.1	62	21.0786	7.8331	62	21.4341	8.14362	62	46.684	37.0332	62	47.1011	37.7155
3345	true	true	true	320	1	-0.13375	1.6425	0.349583	0.356034	0.793609	0.801069	320	-42.8	1520.64	525.6	320	111.866	41.9809	320	113.931	43.5701	320	253.955	208.129	320	256.342	212.019
3346	true	true	true	37	1	-0.878378	1.90541	0.318227	0.316002	0.772066	0.776549	37	-32.5	231.53	70.5	37	11.7744	4.06148	37	11.6921	4.03374	37	28.5664	22.7991	37	28.7323	23.3222
3359	true	true	true	883	1	-0.155266	1.94938	0.336359	0.341765	0.776852	0.786601	883	-137.1	5859.99	1721.3	881	296.333	108.6	881	301.095	112.184	881	684.406	550.787	881	692.995	564.677
3374	true	true	true	46	1	-0.219565	1.97174	0.34082	0.33462	0.752362	0.747593	46	-10.1	316.63	90.7	46	15.6777	5.82848	46	15.3925	5.68238	46	34.6086	27.0609	46	34.3893	26.8078
3376	true	true	true	2	1	-1	1	0.28992	0.333063	0.862069	0.918898	2	-2	2	2	2	0.57984	0.168107	2	0.666125	0.221861	2	1.72414	1.48633	2	1.8378	1.68875
3377	true	true	true	27	1	-0.5	1.28519	0.358453	0.353844	0.831071	0.830843	27	-13.5	110.19	34.7	27	9.67823	3.72052	27	9.55379	3.5962	27	22.4389	19.0589	27	22.4328	19.1224
3389	true	true	true	17	1	-0.735294	2.25294	0.311864	0.322996	0.740845	0.756369	17	-12.5	124.63	38.3	17	5.30168	1.80975	17	5.49094	1.93199	17	12.5944	10.0993	17	12.8583	10.5506
3395	true	true	true	32	1	0.575	2.025	0.34401	0.341792	0.775917	0.781515	32	18.4	172.62	64.8	32	11.0083	4.1335	32	10.9373	4.11315	32	24.8293	19.7726	32	25.0085	20.3248
3409	true	true	true	3	1	1.76667	2.3	0.287371	0.289968	0.714062	0.717937	3	5.3	29.37	6.9	3	0.862114	0.296175	3	0.869903	0.302677	3	2.14219	1.73789	3	2.15381	1.77579
3425	true	true	true	30	1	-0.176667	2.23	0.338888	0.339366	0.774461	0.78466	30	-5.3	295.83	66.9	30	10.1666	3.8924	30	10.181	3.83437	30	23.2338	19.2887	30	23.5398	20.023
3426	true	true	true	3	1	-0.233333	0.3	0.348042	0.352054	0.81961	0.844183	3	-0.7	0.51	0.9	3	1.04413	0.394902	3	1.05616	0.405247	3	2.45883	2.0432	3	2.53255	2.1602
3430	true	true	true	23	1	0.108696	2.36087	0.322298	0.312735	0.70192	0.689265	23	2.5	208.01	54.3	23	7.41284	2.81856	23	7.1929	2.6237	23	16.1442	12.6062	23	15.8531	12.38
3439	true	true	true	93	1	-0.230108	1.47957	0.362324	0.35528	0.790604	0.780432	93	-21.4	389.68	137.6	92	33.3338	13.1867	92	32.6858	12.7678	92	72.7356	59.707	92	71.7997	58.8651
3440	true	true	true	182	1	0.176374	1.7522	0.337818	0.343947	0.767273	0.775519	182	32.1	993.47	318.9	181	61.145	22.7451	181	62.2544	23.6158	181	138.876	111.578	181	140.369	114.292
3460	true	true	true	1	1	1.2	1.2	0.221188	0.224575	0.454545	0.48022	1	1.2	1.44	1.2	1	0.221188	0.0489243	1	0.224575	0.0504339	1	0.454545	0.206612	1	0.48022	0.230611
3463	true	true	true	22	1	1.71818	2.55455	0.279427	0.277369	0.686778	0.676057	22	37.8	276.44	56.2	22	6.1474	1.92589	22	6.10213	1.91096	22	15.1091	11.1561	22	14.8733	10.7576
3468	true	true	true	498	1	-0.0345382	1.57711	0.345577	0.347859	0.802171	0.80388	498	-17.2	2302.22	785.4	497	171.752	63.6203	497	172.886	64.6622	497	398.679	328.571	497	399.528	330.385
3470	true	true	true	482	1	-0.0502075	1.68008	0.34111	0.350019	0.787549	0.79654	482	-24.2	2505.64	809.8	481	164.074	61.462	481	168.359	64.6076	481	378.811	310.365	481	383.136	318.271
3472	true	true	true	5	1	-0.88	2.36	0.294202	0.299003	0.73974	0.756265	5	-4.4	39.84	11.8	5	1.47101	0.481222	5	1.49502	0.491714	5	3.6987	2.80645	5	3.78133	2.92438
3473	true	true	true	150	1	0.292667	2.81	0.291856	0.295738	0.692199	0.702777	150	43.9	1864.15	421.5	150	43.7784	14.4346	150	44.3607	14.7713	150	103.83	77.7542	150	105.417	80.732
3478	true	true	true	66	1	-0.404545	1.65606	0.352903	0.365999	0.829875	0.844192	66	-26.7	339.85	109.3	66	23.2916	8.85728	66	24.156	9.52149	66	54.7717	46.597	66	55.7167	48.0533
3480	true	true	true	386	1	0.334715	2.2	0.32299	0.327756	0.741932	0.751754	386	129.2	3116.56	849.2	385	124.351	44.704	385	126.186	45.8039	385	285.644	225.116	385	289.425	231.63
3487	true	true	true	559	1	-0.111628	1.64293	0.329842	0.334099	0.77644	0.782396	559	-62.4	2954.76	918.4	557	183.722	66.2852	557	186.093	68.153	557	432.477	349.523	557	435.795	355.27
3494	true	true	true	169	1	0.0313609	1.9497	0.318869	0.320821	0.731841	0.738975	169	5.3	1126.03	329.5	169	53.8888	18.8796	169	54.2187	19.2003	169	123.681	96.128	169	124.887	98.8559
3499	true	true	true	20	1	0.65	1.77	0.265606	0.271899	0.650633	0.658001	20	13	106.5	35.4	20	5.31212	1.62498	20	5.43798	1.67991	20	13.0127	9.21911	20	13.16	9.55687
3505	true	true	true	1	1	0.9	0.9	0.388373	0.387377	0.925	0.944567	1	0.9	0.81	0.9	1	0.388373	0.150834	1	0.387377	0.150061	1	0.925	0.855625	1	0.944567	0.892206
3511	true	true	true	13	1	-0.530769	1.43846	0.361635	0.358284	0.834016	0.83536	13	-6.9	56.51	18.7	13	4.70125	1.81802	13	4.65769	1.78651	13	10.8422	9.25822	13	10.8597	9.25626
3512	true	true	true	328	1	-0.441463	2.10488	0.322396	0.328841	0.754102	0.767665	328	-144.8	2694.24	690.4	326	105.101	37.7302	326	107.202	39.07	326	245.837	195.778	326	250.259	202.243
3513	true	true	true	504	1	-0.278373	1.58472	0.349273	0.350101	0.797796	0.796981	504	-140.3	2511.89	798.7	504	176.034	66.6809	504	176.451	67.2566	504	402.089	332.181	504	401.678	333.623
3526	true	true	true	57	1	0.180702	2.07544	0.326918	0.328993	0.777521	0.790492	57	10.3	385.69	118.3	57	18.6343	6.84675	57	18.7526	6.87822	57	44.3187	36.0916	57	45.0581	37.2783
3532	true	true	true	13	1	0.0307692	1.78462	0.328098	0.32315	0.800894	0.783453	13	0.4	72.26	23.2	13	4.26527	1.51346	13	4.20095	1.48829	13	10.4116	8.53363	13	10.1849	8.33372
3533	true	true	true	9	1	-0.844444	1.66667	0.357798	0.352058	0.821492	0.814721	9	-7.6	52.98	15	9	3.22018	1.22632	9	3.16853	1.19383	9	7.39343	6.15729	9	7.33249	6.05676
3545	true	true	true	18	1	-0.777778	2.53333	0.257326	0.257951	0.691414	0.7151	18	-14	205.26	45.6	18	4.63187	1.39206	18	4.64312	1.31381	18	12.4455	9.26097	18	12.8718	9.89848
3552	true	true	true	526	1	0.0197719	1.53574	0.353224	0.355624	0.803708	0.808115	526	10.4	2336.84	807.8	526	185.796	70.6344	526	187.058	71.573	526	422.75	349.812	526	425.069	354.591
3563	true	true	true	141	1	0.0404255	1.79362	0.333097	0.336941	0.785605	0.79572	141	5.7	865.85	252.9	141	46.9667	17.0258	141	47.5087	17.5259	141	110.77	90.7176	141	112.197	93.0608
3572	true	true	true	557	1	-0.0597846	1.80018	0.333912	0.336061	0.777376	0.780145	557	-33.3	3373.73	1002.7	556	185.655	67.8451	556	186.85	69.0328	556	432.221	349.385	556	433.761	353.728
3576	true	true	true	2	1	-0.25	2.05	0.442023	0.45045	0.799242	0.796865	2	-0.5	8.53	4.1	2	0.884047	0.391831	2	0.9009	0.406074	2	1.59848	1.31273	2	1.59373	1.31306
3583	true	true	true	14	1	0.864286	1.70714	0.344786	0.353251	0.802956	0.819526	14	12.1	87.07	23.9	14	4.827	1.75678	14	4.94551	1.85098	14	11.2414	9.10635	14	11.4734	9.49762
3591	true	true	true	38	1	0.421053	2.12105	0.277449	0.283395	0.655527	0.663077	38	16	262.48	80.6	38	10.5431	3.41737	38	10.769	3.5557	38	24.91	18.6023	38	25.1969	19.0266
3595	true	true	true	752	1	0.0283245	1.72141	0.344619	0.350639	0.790279	0.798756	752	21.3	4343.55	1294.5	752	259.154	98.0778	752	263.68	101.659	752	594.29	487.32	752	600.664	497.552
3611	true	true	true	11	1	-1.12727	2.32727	0.278521	0.273582	0.66751	0.666317	11	-12.4	99.18	25.6	11	3.06373	0.966394	11	3.0094	0.910255	11	7.34261	5.66845	11	7.32948	5.67327
3613	true	true	true	250	1	-0.1076	1.5196	0.354653	0.364713	0.806453	0.817701	250	-26.9	984.77	379.9	250	88.6632	33.6718	250	91.1783	35.8649	250	201.613	166.808	250	204.425	171.098
3616	true	true	true	231	1	-0.263203	1.41645	0.36846	0.376199	0.81089	0.817039	231	-60.8	905.34	327.2	231	85.1144	33.7966	231	86.9019	35.3553	231	187.316	156.905	231	188.736	158.995
3623	true	true	true	457	1	0.404376	1.80832	0.323968	0.322084	0.753944	0.756688	457	184.8	2777.1	826.4	450	145.785	52.4196	450	144.938	51.92	450	339.275	270.709	450	340.51	273.569
3624	true	true	true	17	1	-0.2	1.82353	0.328972	0.333276	0.781684	0.795816	17	-3.4	79.42	31	17	5.59252	1.98314	17	5.66569	1.99334	17	13.2886	10.6692	17	13.5289	11.0152
3625	true	true	true	43	1	0.316279	1.77209	0.284389	0.291163	0.724983	0.737241	43	13.6	242.16	76.2	42	11.9443	3.72288	42	12.2289	3.92528	42	30.4493	23.6397	42	30.9641	24.5509
3629	true	true	true	7	1	-1.57143	1.91429	0.321057	0.315303	0.705544	0.717834	7	-11	59.36	13.4	7	2.2474	0.76289	7	2.20712	0.744151	7	4.93881	3.73514	7	5.02484	3.86084
3642	true	true	true	15	1	-1.17333	2.32	0.338501	0.350591	0.817926	0.837791	15	-17.6	130.08	34.8	15	5.07751	1.78145	15	5.25887	1.93031	15	12.2689	10.0799	15	12.5669	10.6308
3648	true	true	true	1	1	0.7	0.7	0.501402	0.533286	0.8	0.771438	1	0.7	0.49	0.7	1	0.501402	0.251404	1	0.533286	0.284394	1	0.8	0.64	1	0.771438	0.595116
3649	true	true	true	37	1	0.0351351	1.53243	0.370714	0.370626	0.822611	0.829067	37	1.3	163.21	56.7	37	13.7164	5.4039	37	13.7132	5.43449	37	30.4366	25.4109	37	30.6755	25.9026
3652	true	true	true	193	1	0.702591	2.51503	0.293145	0.299366	0.720561	0.736923	193	135.6	1947.7	485.4	192	56.2839	18.2893	192	57.4782	18.9665	192	138.348	104.628	192	141.489	109.498
3654	true	true	true	20	1	-0.125	2.455	0.341472	0.35815	0.805474	0.818012	20	-2.5	196.49	49.1	20	6.82945	2.50579	20	7.163	2.73394	20	16.1095	13.1967	20	16.3602	13.5769
3659	true	true	true	55	1	0.121818	2.47818	0.350256	0.355725	0.777311	0.78264	55	6.7	519.97	136.3	55	19.2641	7.3972	55	19.5648	7.62588	55	42.7521	35.3794	55	43.0452	35.9265
3666	true	true	true	120	1	0.168333	2.075	0.337069	0.343432	0.756858	0.762191	120	20.2	866.6	249	120	40.4483	15.3365	120	41.2119	15.8111	120	90.823	72.9747	120	91.4629	73.8492
3671	true	true	true	248	1	0.0415323	1.37137	0.347563	0.352646	0.79329	0.800113	248	10.3	870.21	340.1	248	86.1956	32.2565	248	87.4561	33.2546	248	196.736	162.008	248	198.428	165.118
3681	true	true	true	760	1	-0.204079	1.85697	0.34559	0.353756	0.785163	0.793517	760	-155.1	4950.95	1411.3	760	262.648	99.8903	760	268.855	104.61	760	596.724	487.646	760	603.073	498.907
3686	true	true	true	18	1	0.0555556	1.54444	0.325956	0.334988	0.798868	0.810268	18	1	61.74	27.8	18	5.86721	2.01549	18	6.02978	2.13296	18	14.3796	11.744	18	14.5848	12.0868
3689	true	true	true	2	1	-1	1.9	0.269981	0.269481	0.6625	0.672387	2	-2	9.22	3.8	2	0.539961	0.173813	2	0.538962	0.173039	2	1.325	1.01562	2	1.34477	1.05237
3697	true	true	true	23	1	-0.191304	1.5913	0.337874	0.343956	0.775601	0.783371	23	-4.4	116.44	36.6	23	7.77111	2.89861	23	7.91099	3.00727	23	17.8388	14.6592	23	18.0175	15.0599
3698	true	true	true	625	1	-0.20048	2.12496	0.342814	0.347927	0.753948	0.759568	625	-125.3	5141.45	1328.1	622	213.23	80.8877	622	216.411	83.4479	622	468.956	371.516	622	472.451	377.335
3699	true	true	true	125	1	0.524	1.8392	0.339797	0.339968	0.77562	0.775164	125	65.5	750.93	229.9	124	42.1349	15.5331	124	42.156	15.6492	124	96.1769	78.073	124	96.1203	78.2354
3704	true	true	true	115	1	-0.327826	1.53826	0.348496	0.345247	0.823243	0.823023	115	-37.7	536.39	176.9	115	40.077	15.088	115	39.7034	14.862	115	94.673	79.4284	115	94.6476	79.6455
3708	true	true	true	447	1	-0.00246085	1.56488	0.339394	0.339113	0.787925	0.788163	447	-1.1	2214.65	699.5	446	151.37	55.9559	446	151.244	56.3878	446	351.414	287.567	446	351.521	288.642
3710	true	true	true	78	1	-0.0589744	1.52308	0.354697	0.356727	0.814736	0.826525	78	-4.6	282.5	118.8	78	27.6664	10.7154	78	27.8247	10.7774	78	63.5494	53.1498	78	64.4689	54.5979
3711	true	true	true	228	1	-0.100877	1.44035	0.3484	0.355032	0.802182	0.80934	228	-23	807.52	328.4	228	79.4352	29.2674	228	80.9473	30.4497	228	182.898	150.616	228	184.53	153.141
3713	true	true	true	156	1	-0.274359	1.45769	0.353184	0.357504	0.810346	0.815346	156	-42.8	583.44	227.4	156	55.0966	20.9288	156	55.7707	21.5275	156	126.414	105.41	156	127.194	107.116
3717	true	true	true	493	1	0.0401623	1.75051	0.345986	0.349132	0.784987	0.788916	493	19.8	2677.5	863	493	170.571	64.2005	493	172.122	65.486	493	386.999	316.069	493	388.936	320.188
3719	true	true	true	17	1	-0.635294	2.09412	0.306057	0.314965	0.691481	0.70188	17	-10.8	114.64	35.6	17	5.20297	1.71417	17	5.3544	1.83381	17	11.7552	9.30861	17	11.932	9.60066
3724	true	true	true	49	1	-0.726531	1.93469	0.358155	0.364601	0.772691	0.773025	49	-35.6	391.62	94.8	49	17.5496	6.83645	49	17.8655	7.1223	49	37.8619	30.1849	49	37.8782	30.4334
3730	true	true	true	48	1	-0.822917	1.52708	0.374332	0.378732	0.826418	0.825851	48	-39.5	267.19	73.3	48	17.9679	7.2861	48	18.1791	7.46073	48	39.6681	34.0211	48	39.6409	34.2692
3733	true	true	true	50	1	0.592	2.052	0.355786	0.361116	0.768478	0.77694	50	29.6	393.52	102.6	50	17.7893	6.87887	50	18.0558	7.08764	50	38.4239	31.2755	50	38.847	32.1186
3734	true	true	true	625	1	-0.15904	1.53696	0.35861	0.360454	0.797187	0.800981	625	-99.4	2858.1	960.6	625	224.131	87.3514	625	225.284	88.5264	625	498.242	410.322	625	500.613	414.923
3735	true	true	true	2	1	0.1	0.4	0.371413	0.364682	0.920833	0.888689	2	0.2	0.34	0.8	2	0.742826	0.279787	2	0.729365	0.271535	2	1.84167	1.70007	2	1.77738	1.59203
3737	true	true	true	8	1	-0.225	2.525	0.327019	0.331598	0.716559	0.725913	8	-1.8	61.4	20.2	8	2.61615	0.876604	8	2.65278	0.900252	8	5.73247	4.243	8	5.80731	4.34202
3738	true	true	true	5	1	-2.18	2.46	0.397772	0.411236	0.82658	0.842193	5	-10.9	39.57	12.3	5	1.98886	0.807797	5	2.05618	0.865153	5	4.1329	3.42378	5	4.21097	3.57309
3763	true	true	true	251	1	-0.0625498	1.38685	0.367955	0.372541	0.823474	0.827659	251	-15.7	915.39	348.1	251	92.3567	36.5954	251	93.5077	37.615	251	206.692	174.24	251	207.743	176.635
3764	true	true	true	14	1	-0.85	1.76429	0.301511	0.305376	0.74229	0.750911	14	-11.9	83.15	24.7	14	4.22115	1.44317	14	4.27526	1.4601	14	10.3921	8.58168	14	10.5128	8.7139
3776	true	true	true	97	1	0.119588	1.78969	0.329743	0.3257	0.774359	0.777077	97	11.6	597.82	173.6	96	31.6553	11.574	96	31.2672	11.2076	96	74.3385	60.5976	96	74.5994	61.2319
3782	true	true	true	10	1	-0.11	1.49	0.333833	0.356272	0.818782	0.845058	10	-1.1	34.63	14.9	10	3.33833	1.18312	10	3.56272	1.34797	10	8.18782	6.80637	10	8.45058	7.24642
3790	true	true	true	119	1	0.472269	2.19832	0.31174	0.315419	0.735856	0.751098	119	56.2	1047.04	261.6	118	36.7853	12.9282	118	37.2194	13.2921	118	86.831	69.4825	118	88.6296	72.8735
3794	true	true	true	196	1	-0.378061	1.76173	0.356541	0.365136	0.783672	0.794539	196	-74.1	1116.55	345.3	195	69.5255	27.1421	195	71.2015	28.4622	195	152.816	124.064	195	154.935	127.01
3802	true	true	true	84	1	0.272619	2.2131	0.303426	0.304672	0.723731	0.728924	84	22.9	762.03	185.9	83	25.1844	8.4001	83	25.2878	8.5069	83	60.0697	45.844	83	60.5007	46.5283
3817	true	true	true	1	1	-0.6	0.6	0.481159	0.481303	0.923077	0.923921	1	-0.6	0.36	0.6	1	0.481159	0.231514	1	0.481303	0.231653	1	0.923077	0.852071	1	0.923921	0.85363
3818	true	true	true	655	1	0.0763359	1.36885	0.356328	0.355919	0.805984	0.805637	655	50	2437.22	896.6	653	232.682	89.2588	653	232.415	89.4707	653	526.307	436.836	653	526.081	437.922
3827	true	true	true	1	1	0.7	0.7	0.501402	0.533286	0.8	0.771438	1	0.7	0.49	0.7	1	0.501402	0.251404	1	0.533286	0.284394	1	0.8	0.64	1	0.771438	0.595116
3843	true	true	true	158	1	-0.127848	2.12278	0.321004	0.323221	0.752369	0.759506	158	-20.2	1193.64	335.4	157	50.3977	17.5998	157	50.7457	17.9189	157	118.122	93.0189	157	119.242	94.691
3849	true	true	true	149	1	-0.0402685	1.78792	0.343947	0.351843	0.782316	0.787088	149	-6	873.4	266.4	149	51.2481	19.2038	149	52.4246	20.2653	149	116.565	94.5679	149	117.276	96.0651
3863	true	true	true	941	1	-0.110414	1.64857	0.349404	0.351039	0.792842	0.79499	941	-103.9	4733.05	1551.3	938	327.741	124.893	938	329.275	126.404	938	743.686	613.351	938	745.7	619.334
3869	true	true	true	1	1	-1.5	1.5	0.229359	0.250506	0.8	0.841522	1	-1.5	2.25	1.5	1	0.229359	0.0526057	1	0.250506	0.0627534	1	0.8	0.64	1	0.841522	0.708159
3874	true	true	true	1311	1	-0.071701	1.69138	0.348071	0.352205	0.791455	0.796728	1311	-94	7124	2217.4	1309	455.626	173.035	1309	461.036	177.338	1309	1036.01	852.965	1309	1042.92	866.389
3875	true	true	true	5	1	-4.22	4.22	0.316871	0.339778	0.728854	0.772224	5	-21.1	109.59	21.1	5	1.58436	0.513259	5	1.69889	0.59226	5	3.64427	2.75288	5	3.86112	3.06756
3882	true	true	true	2	1	1.05	1.35	0.367719	0.369627	0.875	0.839679	2	2.1	5.85	2.7	2	0.735439	0.270812	2	0.739254	0.274064	2	1.75	1.53125	2	1.67936	1.41191
3885	true	true	true	283	1	0.512721	1.9318	0.329473	0.330466	0.766876	0.769921	283	145.1	2064.37	546.7	283	93.2408	33.7197	283	93.5218	34.0737	283	217.026	173.358	283	217.888	175.006
3890	true	true	true	160	1	0.33	1.8175	0.328598	0.333958	0.76526	0.773312	160	52.8	1072.26	290.8	160	52.5757	18.6568	160	53.4333	19.3977	160	122.442	98.0745	160	123.73	100.577
3898	true	true	true	8	1	-0.375	1.625	0.355565	0.364446	0.768465	0.793885	8	-3	23.86	13	8	2.84452	1.06659	8	2.91557	1.1139	8	6.14772	4.7539	8	6.35108	5.0739
3901	true	true	true	2	1	-0.65	1.55	0.36788	0.353223	0.8625	0.859236	2	-1.3	5.65	3.1	2	0.73576	0.271511	2	0.706446	0.251866	2	1.725	1.49562	2	1.71847	1.49114
3904	true	true	true	169	1	-0.498817	2.14615	0.319431	0.319761	0.757527	0.762085	169	-84.3	1351.73	362.7	169	53.9839	19.2851	169	54.0396	19.57	169	128.022	102.005	169	128.792	103.525
3905	true	true	true	29	1	-0.151724	1.17241	0.337661	0.347508	0.844428	0.851304	29	-4.4	66.88	34	29	9.79217	3.57042	29	10.0777	3.7561	29	24.4884	20.9459	29	24.6878	21.3002
3914	true	true	true	86	1	0.122093	1.62674	0.335381	0.333107	0.790143	0.793339	86	10.5	387.19	139.9	86	28.8427	10.5369	86	28.6472	10.3188	86	67.9523	55.7923	86	68.2272	56.2789
3915	true	true	true	3	1	0.533333	0.533333	0.335566	0.334022	0.841976	0.826085	3	1.6	0.98	1.6	3	1.0067	0.338041	3	1.00206	0.335594	3	2.52593	2.12896	3	2.47825	2.04857
3935	true	true	true	229	1	-0.139301	1.83886	0.349967	0.354651	0.789281	0.795361	229	-31.9	1332.63	421.1	229	80.1425	30.7878	229	81.215	31.5824	229	180.745	147.525	229	182.138	149.533
3937	true	true	true	238	1	-0.281933	1.74076	0.338034	0.340798	0.777201	0.781528	238	-67.1	1406.59	414.3	238	80.452	29.4244	238	81.11	30.0038	238	184.974	149.24	238	186.004	151.31
3940	true	true	true	7	1	0.828571	2.57143	0.328767	0.323459	0.796353	0.77672	7	5.8	79.24	18	7	2.30137	0.819651	7	2.26421	0.799833	7	5.57447	4.63903	7	5.43704	4.43365
3943	true	true	true	27	1	0.603704	1.65556	0.311142	0.314174	0.755457	0.769401	27	16.3	132.37	44.7	27	8.40085	2.92031	27	8.48269	2.9648	27	20.3973	16.0608	27	20.7738	16.7777
3955	true	true	true	16	1	-0.43125	2.26875	0.325622	0.333879	0.725834	0.736266	16	-6.9	149.31	36.3	16	5.20995	1.90902	16	5.34207	1.976	16	11.6133	9.12764	16	11.7802	9.41994
3959	true	true	true	1	1	-0.5	0.5	0.40101	0.401801	0.85	0.875	1	-0.5	0.25	0.5	1	0.40101	0.160809	1	0.401801	0.161444	1	0.85	0.7225	1	0.875	0.765625
3972	true	true	true	84	1	0.145238	1.94286	0.319087	0.316275	0.714606	0.71597	84	12.2	564.1	163.2	83	26.4842	9.50143	83	26.2508	9.38893	83	59.3123	46.8282	83	59.4255	47.2094
3974	true	true	true	3	1	-0.666667	1.4	0.41975	0.425375	0.91918	0.917054	3	-2	7.46	4.2	3	1.25925	0.550389	3	1.27613	0.561895	3	2.75754	2.53696	3	2.75116	2.52625
3975	true	true	true	16	1	-2.5375	3.4125	0.292105	0.296471	0.709636	0.73488	16	-40.6	292.46	54.6	16	4.67368	1.56673	16	4.74353	1.60858	16	11.3542	8.6164	16	11.7581	9.19338
3979	true	true	true	65	1	-0.176923	1.84769	0.33985	0.346144	0.793152	0.796283	65	-11.5	428.35	120.1	65	22.0902	8.02519	65	22.4994	8.3168	65	51.5549	41.8058	65	51.7584	42.0891
3981	true	true	true	143	1	-0.762238	1.8965	0.334967	0.348262	0.776967	0.792929	143	-109	924.4	271.2	143	47.9003	17.6058	143	49.8014	19.0301	143	111.106	89.0023	143	113.389	92.6738
3983	true	true	true	2	1	-0.75	1.45	0.424394	0.426178	0.8	0.772671	2	-1.5	5.33	2.9	2	0.848788	0.372081	2	0.852355	0.386199	2	1.6	1.28	2	1.54534	1.19405
3987	true	true	true	304	1	0.000657895	1.55592	0.334392	0.33334	0.788681	0.792566	304	0.2	1449.34	473	303	101.321	37.0175	303	101.002	36.8316	303	238.97	195.903	303	240.148	197.765
3990	true	true	true	32	1	-0.190625	2.13437	0.312696	0.316884	0.798491	0.81663	32	-6.1	227.51	68.3	32	10.0063	3.401	32	10.1403	3.4941	32	25.5517	20.9426	32	26.1322	21.9182
3996	true	true	true	520	1	-0.0251923	1.77096	0.338742	0.345865	0.793113	0.802469	520	-13.1	3010.11	920.9	519	175.807	64.3869	519	179.504	67.2605	519	411.626	337.197	519	416.482	344.48
3999	true	true	true	13	1	0.530769	2.1	0.317441	0.32581	0.746705	0.751956	13	6.9	93.81	27.3	13	4.12674	1.38638	13	4.23553	1.46563	13	9.70717	7.47924	13	9.77543	7.56529
4001	true	true	true	3	1	-3.36667	3.36667	0.403636	0.412398	0.900078	0.903074	3	-10.1	39.61	10.1	3	1.21091	0.503752	3	1.2372	0.52187	3	2.70023	2.4406	3	2.70922	2.45198
4006	true	true	true	123	1	-0.173984	1.84065	0.335564	0.344372	0.76927	0.779357	123	-21.4	767.48	226.4	123	41.2744	15.3378	123	42.3577	16.0945	123	94.6202	76.3255	123	95.8609	78.7568
4009	true	true	true	518	1	0.283591	1.70483	0.325009	0.321285	0.776079	0.776071	518	146.9	3018.23	883.1	516	167.704	59.8593	516	165.783	58.955	516	400.457	325.098	516	400.453	327.162
4022	true	true	true	1	1	-3.4	3.4	0.226795	0.198089	0.666667	0.609567	1	-3.4	11.56	3.4	1	0.226795	0.0514361	1	0.198089	0.0392392	1	0.666667	0.444444	1	0.609567	0.371572
4024	true	true	true	105	1	-0.0819048	1.90476	0.3086	0.308526	0.769919	0.771552	105	-8.6	702	200	104	32.0944	10.926	104	32.0867	11.0373	104	80.0716	64.0237	104	80.2414	64.4439
4026	true	true	true	2	1	-2.45	2.45	0.373407	0.382523	0.781669	0.80185	2	-4.9	15.65	4.9	2	0.746814	0.304139	2	0.765046	0.315628	2	1.56334	1.22793	2	1.6037	1.28905
4027	true	true	true	232	1	-0.0448276	1.70776	0.33623	0.3393	0.786209	0.79559	232	-10.4	1326.12	396.2	232	78.0054	28.6422	232	78.7176	29.1053	232	182.4	148.249	232	184.577	151.557
4028	true	true	true	509	1	-0.0671906	1.71434	0.34473	0.349501	0.786694	0.796346	509	-34.2	2827.04	872.6	508	175.123	65.8576	508	177.547	67.5195	508	399.64	325.857	508	404.544	334.159
4034	true	true	true	3	1	-1.53333	3.73333	0.307558	0.30626	0.7	0.700813	3	-4.6	61.94	11.2	3	0.922673	0.353703	3	0.918779	0.347272	3	2.1	1.61	3	2.10244	1.61293
4043	true	true	true	7	1	0.3	0.9	0.376474	0.370148	0.860516	0.864909	7	2.1	13.39	6.3	7	2.63532	1.03326	7	2.59104	1.01598	7	6.02361	5.25148	7	6.05436	5.31194
4051	true	true	true	5	1	-0.14	2.78	0.368639	0.378986	0.76534	0.779587	5	-0.7	45.67	13.9	5	1.8432	0.758209	5	1.89493	0.786499	5	3.8267	3.02832	5	3.89793	3.12763
4054	true	true	true	205	1	-0.532683	1.63902	0.351903	0.358448	0.798155	0.806375	205	-109.2	1051.62	336	205	72.1401	27.3085	205	73.4819	28.4909	205	163.622	134.013	205	165.307	137.094
4058	true	true	true	65	1	-0.732308	1.96	0.347567	0.350507	0.807171	0.809151	65	-47.6	397.8	127.4	65	22.5919	8.48073	65	22.7829	8.61512	65	52.4661	43.0244	65	52.5948	43.2837
4061	true	true	true	251	1	-0.212749	1.65498	0.353621	0.361509	0.80445	0.815786	251	-53.4	1265.32	415.4	250	88.4053	33.9241	250	90.3773	35.4713	250	201.112	166.999	250	203.947	171.888
4066	true	true	true	1	1	6.4	6.4	0.151387	0.192264	0.423077	0.485724	1	6.4	40.96	6.4	1	0.151387	0.0229179	1	0.192264	0.0369655	1	0.423077	0.178994	1	0.485724	0.235928
4068	true	true	true	207	1	-0.141063	1.95652	0.330157	0.333216	0.743107	0.746598	207	-29.2	1302.62	405	206	68.0123	24.9742	206	68.6424	25.5155	206	153.08	120.286	206	153.799	121.451
4077	true	true	true	23	1	-0.578261	2.11739	0.346412	0.361278	0.807906	0.817	23	-13.3	145.11	48.7	23	7.96748	2.85799	23	8.30941	3.10788	23	18.5818	15.4736	23	18.791	16.1411
4079	true	true	true	9	1	-1.26667	2.15556	0.307546	0.300902	0.728916	0.742211	9	-11.4	67.68	19.4	9	2.76791	0.889541	9	2.70812	0.858219	9	6.56024	4.89671	9	6.6799	5.08358
4087	true	true	true	22	1	0.75	2.60455	0.304032	0.306189	0.72783	0.733927	22	16.5	218.37	57.3	22	6.68871	2.25443	22	6.73616	2.28911	22	16.0123	12.2921	22	16.1464	12.5809
4098	true	true	true	4	1	2.9	2.9	0.25961	0.257617	0.759795	0.768222	4	11.6	45.86	11.6	4	1.03844	0.280287	4	1.03047	0.282454	4	3.03918	2.31718	4	3.07289	2.38347
4099	true	true	true	2	1	1.35	1.35	0.403676	0.413179	0.928409	0.944089	2	2.7	4.05	2.7	2	0.807353	0.326378	2	0.826357	0.342765	2	1.85682	1.72391	2	1.88818	1.78261
4102	true	true	true	11	1	0.645455	1.77273	0.313219	0.319906	0.778164	0.787011	11	7.1	52.29	19.5	11	3.44541	1.19347	11	3.51896	1.23473	11	8.55981	6.96671	11	8.65712	7.09474
4104	true	true	true	2	1	1.35	2.15	0.358866	0.366636	0.65	0.654826	2	2.7	12.89	4.3	2	0.717732	0.263805	2	0.733273	0.276936	2	1.3	0.89	2	1.30965	0.905535
4110	true	true	true	667	1	-0.02009	1.38171	0.359393	0.358228	0.808055	0.807678	667	-13.4	2424.74	921.6	666	239.355	94.1016	666	238.58	94.1155	666	538.165	449.395	666	537.913	450.921
4112	true	true	true	195	1	0.36	1.62462	0.321925	0.31884	0.744982	0.740236	195	70.2	1144.86	316.8	194	62.4534	22.3079	194	61.855	21.9764	194	144.526	115.117	194	143.606	115.084
4124	true	true	true	128	1	-0.078125	1.79062	0.312291	0.317986	0.730002	0.74073	128	-10	713.82	229.2	128	39.9732	13.7168	128	40.7022	14.2011	128	93.4402	72.3568	128	94.8134	74.4569
4125	true	true	true	193	1	-0.167358	1.90207	0.337773	0.346797	0.784058	0.792936	193	-32.3	1156.83	367.1	193	65.1902	24.1368	193	66.9318	25.4928	193	151.323	124.286	193	153.037	126.884
4127	true	true	true	191	1	-0.504188	1.99215	0.321075	0.328108	0.750556	0.758563	191	-96.3	1344.41	380.5	191	61.3254	21.8828	191	62.6687	23.0728	191	143.356	113.611	191	144.885	116.38
4130	true	true	true	5	1	-1.3	1.3	0.35828	0.360036	0.76485	0.768104	5	-6.5	13.09	6.5	5	1.7914	0.728931	5	1.80018	0.731652	5	3.82425	3.01268	5	3.84052	3.02828
4134	true	true	true	400	1	-0.3235	1.5205	0.349444	0.352114	0.786084	0.791471	400	-129.4	1511.44	608.2	400	139.777	52.8671	400	140.846	53.586	400	314.434	256.863	400	316.588	260.163
4137	true	true	true	113	1	-0.176106	1.69646	0.336377	0.340799	0.763222	0.772943	113	-19.9	579.47	191.7	112	37.6742	13.6643	112	38.1695	14.0066	112	85.4809	67.1745	112	86.5696	68.7853
4143	true	true	true	12	1	-0.308333	2.05833	0.298541	0.304885	0.809836	0.810431	12	-3.7	60.27	24.7	12	3.58249	1.18529	12	3.65862	1.23725	12	9.71803	8.17669	12	9.72518	8.17938
4147	true	true	true	44	1	0.520455	1.95227	0.319879	0.316296	0.768657	0.768973	44	22.9	276.25	85.9	44	14.0747	4.96686	44	13.917	4.81101	44	33.8209	27.0199	44	33.8348	27.2959
4151	true	true	true	191	1	-0.531937	2.20419	0.334464	0.337108	0.752141	0.759171	191	-101.6	1562.28	421	189	63.2136	23.6865	189	63.7135	24.0722	189	142.155	112.632	189	143.483	115.082
4160	true	true	true	34	1	0.0823529	2.47647	0.288268	0.308398	0.711969	0.745937	34	2.8	296.16	84.2	34	9.8011	3.00559	34	10.4855	3.41764	34	24.207	18.0015	34	25.3618	19.6925
4161	true	true	true	324	1	-0.412346	1.78333	0.339358	0.341688	0.777308	0.778903	324	-133.6	1918.86	577.8	323	109.613	40.8075	323	110.365	41.5061	323	251.071	203.281	323	251.586	205.135
4167	true	true	true	7	1	-2.7	2.92857	0.363654	0.386321	0.832431	0.870694	7	-18.9	80.07	20.5	7	2.54557	0.952023	7	2.70425	1.08635	7	5.82701	4.88232	7	6.09486	5.33252
4170	true	true	true	106	1	0.0235849	1.79717	0.34673	0.346885	0.771689	0.770161	106	2.5	645.81	190.5	106	36.7533	13.9075	106	36.7698	14.0166	106	81.799	66.5252	106	81.637	66.9697
4173	true	true	true	199	1	0.145729	1.88643	0.345093	0.347274	0.775633	0.785256	199	29	1186.1	375.4	199	68.6735	26.0956	199	69.1075	26.3159	199	154.351	124.71	199	156.266	128.167
4175	true	true	true	1	1	-3.1	3.1	0.258616	0.257955	0.658537	0.66447	1	-3.1	9.61	3.1	1	0.258616	0.0668821	1	0.257955	0.0665409	1	0.658537	0.43367	1	0.66447	0.441521
4178	true	true	true	110	1	0.133636	2.04636	0.310606	0.321333	0.734846	0.748922	110	14.7	758.95	225.1	110	34.1666	11.8452	110	35.3466	12.6357	110	80.833	62.1865	110	82.3814	64.4574
4182	true	true	true	10	1	0.23	1.15	0.379158	0.389419	0.799638	0.804231	10	2.3	25.73	11.5	10	3.79158	1.54022	10	3.89419	1.61188	10	7.99638	6.57737	10	8.04231	6.64748
4187	true	true	true	155	1	0.0696774	1.76	0.335468	0.341301	0.792514	0.803553	155	10.8	844.3	272.8	154	51.662	18.8689	154	52.5603	19.454	154	122.047	99.4266	154	123.747	102.069
4192	true	true	true	103	1	0.104854	1.7301	0.309963	0.314667	0.747681	0.755876	103	10.8	596.06	178.2	103	31.9262	10.8074	103	32.4107	11.1487	103	77.0112	60.0542	103	77.8553	61.3285
4193	true	true	true	5	1	-0.06	1.14	0.349445	0.385719	0.846254	0.868533	5	-0.3	9.09	5.7	5	1.74722	0.645084	5	1.92859	0.789245	5	4.23127	3.64718	5	4.34267	3.85093
4199	true	true	true	28	1	-0.171429	1.77143	0.351437	0.352288	0.802303	0.805509	28	-4.8	162.54	49.6	28	9.84023	3.6824	28	9.86408	3.71777	28	22.4645	18.4601	28	22.5543	18.5723
4206	true	true	true	23	1	-0.582609	2.29565	0.302006	0.302357	0.717617	0.719885	23	-13.4	207.16	52.8	23	6.94614	2.3129	23	6.95422	2.32791	23	16.5052	12.7387	23	16.5573	12.7064
4210	true	true	true	10	1	1.17	3.07	0.307911	0.325728	0.775856	0.80281	10	11.7	127.45	30.7	10	3.07911	1.07536	10	3.25728	1.19391	10	7.75856	6.34247	10	8.0281	6.77279
4215	true	true	true	19	1	-0.210526	1.45263	0.351637	0.358824	0.819258	0.830648	19	-4	80.88	27.6	19	6.68109	2.52947	19	6.81765	2.60518	19	15.5659	13.0863	19	15.7823	13.4661
4226	true	true	true	14	1	0.785714	1.65714	0.33035	0.330368	0.816874	0.817174	14	11	64.86	23.2	14	4.6249	1.57952	14	4.62515	1.61586	14	11.4362	9.46913	14	11.4404	9.47794
4227	true	true	true	3	1	0.566667	1.9	0.179336	0.176477	0.506393	0.510161	3	1.7	16.01	5.7	3	0.538007	0.0975064	3	0.529432	0.0943136	3	1.51918	0.806585	3	1.53048	0.843901
4231	true	true	true	852	1	-0.439202	2.10164	0.339539	0.348481	0.772068	0.783962	852	-374.2	6643.24	1790.6	851	288.948	107.174	851	296.558	113.339	851	657.03	526.338	851	667.152	543.525
4233	true	true	true	2	1	-2.3	2.3	0.440693	0.444631	0.855533	0.871549	2	-4.6	13.46	4.6	2	0.881387	0.392494	2	0.889263	0.39946	2	1.71107	1.46463	2	1.7431	1.52101
4241	true	true	true	1	1	-1.5	1.5	0.229359	0.250506	0.8	0.841522	1	-1.5	2.25	1.5	1	0.229359	0.0526057	1	0.250506	0.0627534	1	0.8	0.64	1	0.841522	0.708159
4244	true	true	true	11	1	-0.272727	1.90909	0.382496	0.392363	0.840699	0.833917	11	-3	75.82	21	11	4.20746	1.74734	11	4.316	1.84261	11	9.24769	7.85546	11	9.17308	7.74529
4249	true	true	true	17	1	0.588235	1.82353	0.318463	0.331831	0.794423	0.811081	17	10	88.52	31	17	5.41387	1.82311	17	5.64113	2.001	17	13.5052	10.9498	17	13.7884	11.4103
4252	true	true	true	289	1	-0.0304498	1.80069	0.339363	0.343076	0.788941	0.792017	289	-8.8	1779.32	520.4	287	97.3972	36.0345	287	98.4628	37.0241	287	226.426	185.65	287	227.309	187.225
4253	true	true	true	15	1	-0.513333	2.06	0.331272	0.335508	0.804635	0.818697	15	-7.7	115.27	30.9	15	4.96908	1.77165	15	5.03262	1.80663	15	12.0695	9.90167	15	12.2805	10.2
4271	true	true	true	149	1	-0.34094	1.51544	0.387634	0.394467	0.823663	0.82825	149	-50.8	665.76	225.8	149	57.7575	23.9615	149	58.7756	24.7927	149	122.726	104.854	149	123.409	106.038
4279	true	true	true	125	1	-0.28	1.9056	0.32251	0.328358	0.758411	0.764909	125	-35	805.52	238.2	125	40.3137	14.3141	125	41.0448	14.8521	125	94.8014	75.4356	125	95.6136	77.3909
4282	true	true	true	558	1	-0.074552	1.6319	0.345114	0.349434	0.791434	0.798757	558	-41.6	2842.6	910.6	558	192.574	72.7184	558	194.984	74.6022	558	441.62	362.544	558	445.706	369.306
4291	true	true	true	109	1	-0.13578	2.15963	0.325151	0.327051	0.753666	0.761183	109	-14.8	921.48	235.4	108	35.1163	12.9794	108	35.3215	13.1197	108	81.3959	63.792	108	82.2078	65.1439
4302	true	true	true	44	1	0.868182	2.30455	0.290548	0.29257	0.71416	0.727861	44	38.2	402.84	101.4	43	12.4935	4.10505	43	12.5805	4.07755	43	30.7089	23.0143	43	31.298	23.7971
4303	true	true	true	71	1	0.0802817	1.6831	0.331016	0.334335	0.789848	0.788954	71	5.7	376.51	119.5	71	23.5021	8.59	71	23.7378	8.75187	71	56.0792	45.935	71	56.0158	46.4108
4319	true	true	true	13	1	-1.2	1.75385	0.310165	0.319947	0.752879	0.771123	13	-15.6	114.2	22.8	13	4.03215	1.38334	13	4.15931	1.4632	13	9.78743	8.12073	13	10.0246	8.50366
4325	true	true	true	5	1	-1.12	1.84	0.37285	0.375373	0.920075	0.931195	5	-5.6	19.9	9.2	5	1.86425	0.697213	5	1.87686	0.705859	5	4.60038	4.23889	5	4.65597	4.33989
4329	true	true	true	3	1	1.16667	1.23333	0.26976	0.286673	0.743104	0.769776	3	3.5	6.81	3.7	3	0.80928	0.232155	3	0.86002	0.263774	3	2.22931	1.66169	3	2.30933	1.78291
4335	true	true	true	101	1	0.0178218	1.82772	0.341869	0.346109	0.765396	0.768764	101	1.8	631.38	184.6	101	34.5287	13.2624	101	34.9571	13.5279	101	77.305	63.3122	101	77.6452	64.1974
4336	true	true	true	100	1	-0.001	1.725	0.311583	0.315757	0.771738	0.778278	100	-0.1	532.75	172.5	100	31.1583	10.5795	100	31.5757	10.9111	100	77.1738	61.7489	100	77.8278	62.8828
4338	true	true	true	20	1	-0.65	1.86	0.357814	0.365511	0.817207	0.826099	20	-13	129.42	37.2	20	7.15628	2.6682	20	7.31022	2.77609	20	16.3441	13.5094	20	16.522	13.8135
4340	true	true	true	147	1	0.0931973	2.18844	0.332655	0.332286	0.753387	0.755764	147	13.7	1315.73	321.7	147	48.9002	17.5329	147	48.846	17.6695	147	110.748	88.0696	147	111.097	88.8352
4342	true	true	true	305	1	-0.23541	2.05311	0.321367	0.329337	0.747157	0.757684	305	-71.8	2257.56	626.2	305	98.0168	34.4398	305	100.448	36.0634	305	227.883	178.552	305	231.094	183.893
4344	true	true	true	18	1	-0.383333	1.78333	0.349601	0.360198	0.803322	0.81078	18	-6.9	90.75	32.1	18	6.29282	2.34642	18	6.48356	2.51499	18	14.4598	11.8861	18	14.594	12.1463
4360	true	true	true	228	1	0.219298	1.98158	0.320793	0.323408	0.738135	0.748048	228	50	1632.68	451.8	228	73.1407	25.7674	228	73.737	26.4099	228	168.295	130.637	228	170.555	134.105
4362	true	true	true	47	1	-0.0382979	1.28936	0.38395	0.393126	0.791143	0.804031	47	-1.8	138.02	60.6	47	18.0456	7.44854	47	18.4769	7.88799	47	37.1837	30.5243	47	37.7894	31.4787
4366	true	true	true	386	1	0.0145078	1.90363	0.337164	0.339682	0.781226	0.786745	386	5.6	2527.32	734.8	384	129.471	47.8873	384	130.438	48.5843	384	299.991	242.556	384	302.11	246.749
4367	true	true	true	7	1	0.428571	1.8	0.247699	0.266982	0.415104	0.446835	7	3	53.02	12.6	7	1.73389	0.532906	7	1.86887	0.640582	7	2.90573	2.25875	7	3.12784	2.5031
4368	true	true	true	1221	1	-0.156757	1.55921	0.3611	0.366187	0.799373	0.804817	1221	-191.4	5741.54	1903.8	1220	440.542	171.663	1220	446.748	176.984	1220	975.235	807.201	1220	981.877	819.857
4370	true	true	true	6	1	-0.433333	3.03333	0.264594	0.247567	0.616912	0.579708	6	-2.6	61.58	18.2	6	1.58756	0.481273	6	1.4854	0.429542	6	3.70147	2.68078	6	3.47825	2.42437
4375	true	true	true	100	1	-0.76	1.926	0.354643	0.366798	0.806617	0.819653	100	-76	771.6	192.6	100	35.4643	13.7454	100	36.6798	14.6915	100	80.6617	67.0078	100	81.9653	69.1991
4378	true	true	true	19	1	0.178947	2.53684	0.299049	0.304705	0.697527	0.706559	19	3.4	209.88	48.2	19	5.68193	1.87495	19	5.7894	1.97241	19	13.253	10.229	19	13.4246	10.6328
4380	true	true	true	251	1	-0.0984064	2.25378	0.307957	0.312405	0.72754	0.735585	251	-24.7	1995.37	565.7	251	77.2973	26.7785	251	78.4136	27.6941	251	182.612	143.466	251	184.632	147.733
4383	true	true	true	178	1	0.0769663	1.85449	0.325311	0.328294	0.740015	0.743633	178	13.7	1226.17	330.1	178	57.9054	21.0011	178	58.4362	21.4989	178	131.723	103.213	178	132.367	105.042
4391	true	true	true	2	1	0.15	1.15	0.326744	0.356139	0.881307	0.918767	2	0.3	2.69	2.3	2	0.653488	0.21393	2	0.712277	0.253706	2	1.76261	1.56835	2	1.83753	1.69242
4394	true	true	true	76	1	-0.0342105	1.78421	0.310443	0.314301	0.756369	0.765641	76	-2.6	469.28	135.6	76	23.5937	8.20128	76	23.8869	8.50563	76	57.484	45.343	76	58.1887	46.4493
4399	true	true	true	1	1	-0.3	0.3	0.415528	0.417355	0.966667	0.967726	1	-0.3	0.09	0.3	1	0.415528	0.172664	1	0.417355	0.174185	1	0.966667	0.934444	1	0.967726	0.936493
4405	true	true	true	1	1	0.1	0.1	0.308912	0.300668	0.666667	0.641647	1	0.1	0.01	0.1	1	0.308912	0.0954266	1	0.300668	0.0904012	1	0.666667	0.444444	1	0.641647	0.411711
4410	true	true	true	370	1	-0.111081	1.44243	0.364564	0.370653	0.813609	0.820341	370	-41.1	1501.89	533.7	370	134.889	53.0898	370	137.142	54.8302	370	301.035	251.611	370	303.526	256.354
4417	true	true	true	1	1	0.7	0.7	0.501402	0.533286	0.8	0.771438	1	0.7	0.49	0.7	1	0.501402	0.251404	1	0.533286	0.284394	1	0.8	0.64	1	0.771438	0.595116
4418	true	true	true	13	1	0.692308	2.01538	0.298439	0.299862	0.681119	0.684935	13	9	88.24	26.2	13	3.87971	1.28273	13	3.89821	1.32289	13	8.85455	6.41244	13	8.90416	6.55674
4421	true	true	true	251	1	-0.370518	1.651	0.363008	0.37133	0.823765	0.831726	251	-93	1287.68	414.4	251	91.1149	35.783	251	93.2037	37.4471	251	206.765	175.133	251	208.763	178.774
4439	true	true	true	7	1	-0.957143	1.07143	0.307186	0.309	0.776365	0.789565	7	-6.7	16.19	7.5	7	2.1503	0.698326	7	2.163	0.706921	7	5.43456	4.26236	7	5.52696	4.41381
4441	true	true	true	4	1	-2.525	3.725	0.361796	0.406313	0.633138	0.684955	4	-10.1	75.25	14.9	3	1.08539	0.44661	3	1.21894	0.534852	3	1.89942	1.35515	3	2.05487	1.51783
4445	true	true	true	197	1	-0.375127	1.7467	0.338839	0.340977	0.803114	0.806396	197	-73.9	1177.05	344.1	196	66.4125	24.5811	196	66.8314	24.9638	196	157.41	129.703	196	158.054	131.368
4453	true	true	true	29	1	0.00689655	2.04828	0.342925	0.347954	0.741419	0.742721	29	0.2	205.42	59.4	29	9.94481	3.98914	29	10.0907	4.04668	29	21.5012	17.4273	29	21.5389	17.716
4456	true	true	true	233	1	-0.139485	1.62532	0.352024	0.359198	0.797018	0.804936	233	-32.5	1186.25	378.7	232	81.6695	31.5331	232	83.3338	32.8036	232	184.908	153.397	232	186.745	156.381
4462	true	true	true	20	1	0.025	1.335	0.333821	0.342465	0.837379	0.851749	20	0.5	63.99	26.7	20	6.67642	2.32764	20	6.84931	2.45914	20	16.7476	14.1912	20	17.035	14.6772
4464	true	true	true	20	1	1.255	2.505	0.30833	0.290194	0.683823	0.672574	20	25.1	236.39	50.1	20	6.1666	2.33036	20	5.80387	2.04399	20	13.6765	11.0309	20	13.4515	11.0016
4466	true	true	true	2	1	-0.8	0.8	0.431118	0.439873	0.956522	0.970089	2	-1.6	1.28	1.6	2	0.862236	0.371725	2	0.879747	0.386977	2	1.91304	1.82987	2	1.94018	1.88215
4468	true	true	true	20	1	0.815	2.965	0.287693	0.281215	0.65923	0.66097	20	16.3	249.35	59.3	20	5.75386	1.79723	20	5.6243	1.77721	20	13.1846	9.69044	20	13.2194	10.0622
4473	true	true	true	265	1	-0.173208	1.83962	0.328117	0.334965	0.765943	0.775495	265	-45.9	1574.67	487.5	264	86.6229	30.9887	264	88.4308	32.2266	264	202.209	161.624	264	204.731	165.696
4474	true	true	true	22	1	0.690909	2.01818	0.341854	0.345489	0.800576	0.817597	22	15.2	135.06	44.4	22	7.52078	2.686	22	7.60075	2.73686	22	17.6127	14.3498	22	17.9871	14.9039
4478	true	true	true	3	1	-0.533333	1.4	0.259753	0.254121	0.665567	0.663602	3	-1.6	9.5	4.2	3	0.779258	0.220607	3	0.762364	0.211403	3	1.9967	1.43495	3	1.9908	1.42579
4482	true	true	true	23	1	-0.0304348	2.43043	0.336362	0.342795	0.733014	0.739726	23	-0.7	223.75	55.9	23	7.73632	2.83372	23	7.88428	2.90443	23	16.8593	12.9805	23	17.0137	13.2376
4485	true	true	true	2	1	0.8	0.8	0.442601	0.440693	0.9625	0.972283	2	1.6	1.3	1.6	2	0.885202	0.397673	2	0.881386	0.394106	2	1.925	1.85563	2	1.94457	1.89221
4493	true	true	true	7	1	0.842857	1.07143	0.414785	0.433576	0.832426	0.850617	7	5.9	19.69	7.5	7	2.9035	1.27732	7	3.03503	1.40056	7	5.82698	4.93806	7	5.95432	5.13951
4495	true	true	true	306	1	-0.479085	1.71569	0.343713	0.347495	0.785555	0.79162	306	-146.6	1672.9	525	304	104.489	39.4684	304	105.639	40.5219	304	238.809	195.388	304	240.653	199.142
4503	true	true	true	1	1	1.2	1.2	0.221188	0.224575	0.454545	0.48022	1	1.2	1.44	1.2	1	0.221188	0.0489243	1	0.224575	0.0504339	1	0.454545	0.206612	1	0.48022	0.230611
4506	true	true	true	222	1	-0.031982	1.77793	0.33023	0.336031	0.779534	0.785744	222	-7.1	1335.97	394.7	222	73.3111	26.5644	222	74.5989	27.5121	222	173.056	141.077	222	174.435	143.454
4508	true	true	true	627	1	-0.14386	2.01467	0.321628	0.322312	0.751189	0.757123	627	-90.2	4522.56	1263.2	627	201.66	72.2189	627	202.09	72.6061	627	470.995	374.617	627	474.716	381.581
4521	true	true	true	400	1	-0.1485	1.815	0.335957	0.338145	0.767962	0.774689	400	-59.4	2434.68	726	398	133.711	49.3882	398	134.582	50.134	398	305.649	245.944	398	308.326	250.427
4528	true	true	true	1	1	-0.7	0.7	0.32847	0.344422	0.773585	0.787806	1	-0.7	0.49	0.7	1	0.32847	0.107893	1	0.344422	0.118626	1	0.773585	0.598434	1	0.787806	0.620638
4530	true	true	true	2	1	0.8	1.9	0.482654	0.443973	0.775176	0.766124	2	1.6	8.5	3.8	2	0.965308	0.46593	2	0.887945	0.398408	2	1.55035	1.20921	2	1.53225	1.18522
4533	true	true	true	33	1	-0.542424	1.37879	0.362125	0.372596	0.81049	0.829805	33	-17.9	123.23	45.5	33	11.9501	4.82486	33	12.2957	5.1037	33	26.7462	22.2198	33	27.3836	23.1517
4544	true	true	true	2	1	0.65	0.65	0.30905	0.287922	0.76236	0.741337	2	1.3	1.09	1.3	2	0.6181	0.19137	2	0.575845	0.166155	2	1.52472	1.16369	2	1.48267	1.1018
4545	true	true	true	7	1	-1.95714	2.72857	0.311516	0.331094	0.763713	0.797648	7	-13.7	86.07	19.1	7	2.18061	0.70324	7	2.31765	0.783499	7	5.34599	4.14061	7	5.58353	4.50563
4546	true	true	true	52	1	-0.45	1.86923	0.304218	0.317432	0.751371	0.770404	52	-23.4	283.3	97.2	51	15.5151	5.07809	51	16.189	5.52712	51	38.3199	29.5452	51	39.2906	30.9724
4553	true	true	true	167	1	-0.927545	3.25928	0.314622	0.317187	0.730119	0.740141	167	-154.9	2849.77	544.3	167	52.5419	18.5826	167	52.9702	18.8768	167	121.93	95.0963	167	123.604	97.3909
4560	true	true	true	7	1	-1.52857	2.55714	0.371076	0.367078	0.859752	0.851355	7	-10.7	78.71	17.9	7	2.59753	0.985825	7	2.56954	0.968498	7	6.01826	5.22866	7	5.95948	5.12659
4563	true	true	true	229	1	-0.00480349	1.55852	0.334502	0.336695	0.785359	0.794344	229	-1.1	1103.47	356.9	229	76.6009	27.7856	229	77.1031	28.142	229	179.847	146.307	229	181.905	149.807
4566	true	true	true	102	1	-0.330392	1.86569	0.34474	0.34921	0.758793	0.770084	102	-33.7	606.33	190.3	102	35.1634	13.4205	102	35.6195	13.7728	102	77.3969	62.4601	102	78.5486	64.3591
4576	true	true	true	23	1	0.521739	1.89565	0.307406	0.303699	0.756137	0.75578	23	12	146.94	43.6	23	7.07035	2.47367	23	6.98507	2.46998	23	17.3911	13.6449	23	17.3829	13.6281
4581	true	true	true	219	1	-0.358904	1.78447	0.366324	0.369799	0.803454	0.809987	219	-78.6	1214.02	390.8	219	80.225	31.4065	219	80.986	31.8319	219	175.957	146.101	219	177.387	148.622
4592	true	true	true	4	1	0.275	0.825	0.352915	0.361349	0.906609	0.909705	4	1.1	2.93	3.3	4	1.41166	0.50767	4	1.4454	0.531394	4	3.62644	3.3073	4	3.63882	3.3263
4603	true	true	true	317	1	-0.35205	1.89905	0.344859	0.350096	0.782802	0.785093	317	-111.6	1885.56	602	316	108.976	40.8729	316	110.63	42.2923	316	247.365	201.579	316	248.089	203.871
4606	true	true	true	5	1	-0.58	1.54	0.348209	0.362747	0.767255	0.781798	5	-2.9	30.53	7.7	5	1.74105	0.678519	5	1.81374	0.725416	5	3.83627	3.28142	5	3.90899	3.33712
4616	true	true	true	11	1	1.23636	1.89091	0.281261	0.264812	0.748847	0.729698	11	13.6	66.08	20.8	11	3.09387	0.996665	11	2.91293	0.877337	11	8.23732	6.5736	11	8.02668	6.33606
4626	true	true	true	4	1	0.05	1.6	0.307112	0.303621	0.705167	0.692109	4	0.2	15.82	6.4	4	1.22845	0.383594	4	1.21448	0.375469	4	2.82067	1.99656	4	2.76844	1.9289
4630	true	true	true	303	1	0.000330033	1.67492	0.357103	0.358669	0.808604	0.808249	303	0.1	1518.73	507.5	303	108.202	41.3291	303	108.677	41.8227	303	245.007	203.867	303	244.899	203.809
4634	true	true	true	243	1	-0.0102881	1.77819	0.340349	0.345484	0.784661	0.793711	243	-2.5	1509.71	432.1	243	82.7049	30.432	243	83.9525	31.4246	243	190.673	155.659	243	192.872	159.281
4636	true	true	true	4	1	-1	1.5	0.335018	0.349964	0.775724	0.791711	4	-4	11.62	6	4	1.34007	0.482056	4	1.39986	0.521034	4	3.1029	2.51076	4	3.16684	2.62415
4638	true	true	true	162	1	-0.327778	1.97963	0.327858	0.333198	0.768892	0.778873	162	-53.1	1091.81	320.7	162	53.113	18.9353	162	53.978	19.5844	162	124.561	98.9392	162	126.177	101.722
4639	true	true	true	237	1	0.263291	2.24135	0.315302	0.321595	0.735793	0.747926	237	62.4	1963.68	531.2	237	74.7266	26.1617	237	76.2181	27.0653	237	174.383	134.138	237	177.258	139.026
4640	true	true	true	1	1	0.6	0.6	0.400568	0.407544	0.964286	0.962447	1	0.6	0.36	0.6	1	0.400568	0.160455	1	0.407544	0.166092	1	0.964286	0.929847	1	0.962447	0.926304
4641	true	true	true	225	1	-0.0915556	1.78667	0.328821	0.331359	0.757251	0.762211	225	-20.6	1292.28	402	225	73.9848	26.8799	225	74.5559	27.3797	225	170.381	135.816	225	171.497	138.285
4647	true	true	true	54	1	-0.544444	1.2963	0.371234	0.370563	0.807975	0.805453	54	-29.4	174.78	70	54	20.0466	8.11567	54	20.0104	8.08032	54	43.6306	36.4812	54	43.4945	36.7521
4649	true	true	true	512	1	0.166016	1.81055	0.329634	0.333301	0.770608	0.775791	512	85	3041.24	927	510	168.113	60.8947	510	169.984	62.3847	510	393.01	315.679	510	395.653	321.159
4652	true	true	true	1	1	0.7	0.7	0.496829	0.494009	1	1	1	0.7	0.49	0.7	1	0.496829	0.246839	1	0.494009	0.244045	1	1	1	1	1	1
4656	true	true	true	96	1	-0.304167	1.73333	0.34562	0.354754	0.80776	0.821066	96	-29.2	523.26	166.4	95	32.8339	12.2416	95	33.7017	12.9884	95	76.7372	63.6928	95	78.0013	65.644
4657	true	true	true	35	1	0.497143	2.23429	0.307496	0.305727	0.735438	0.736137	35	17.4	280.84	78.2	35	10.7624	3.61792	35	10.7004	3.62965	35	25.7403	19.5256	35	25.7648	19.637
4662	true	true	true	143	1	-0.0741259	2.12028	0.305605	0.306419	0.746207	0.754057	143	-10.6	1067.18	303.2	143	43.7015	14.7883	143	43.8179	14.844	143	106.708	83.9607	143	107.83	86.0268
4667	true	true	true	4	1	0.3	1.3	0.324251	0.335459	0.791597	0.801362	4	1.2	7.86	5.2	4	1.29701	0.429815	4	1.34184	0.461107	4	3.16639	2.5267	4	3.20545	2.58825
4668	true	true	true	161	1	-0.270186	2.17081	0.326526	0.329484	0.746575	0.754698	161	-43.5	1216.25	349.5	161	52.5707	18.8805	161	53.0469	19.1173	161	120.199	94.7951	161	121.506	97.344
4669	true	true	true	36	1	0.283333	2.28333	0.31	0.30606	0.723083	0.720761	36	10.2	331.2	82.2	36	11.16	3.7885	36	11.0182	3.69652	36	26.031	19.6759	36	25.9474	19.7825
4674	true	true	true	150	1	-0.168	1.79867	0.335795	0.339909	0.774947	0.782986	150	-25.2	893.14	269.8	149	50.0334	18.352	149	50.6465	18.7076	149	115.467	92.6801	149	116.665	94.782
4676	true	true	true	6	1	1.01667	2.28333	0.318644	0.30987	0.710111	0.683893	6	6.1	49.07	13.7	6	1.91186	0.644368	6	1.85922	0.607454	6	4.26067	3.09661	6	4.10336	2.86657
4681	true	true	true	80	1	-0.48	1.8575	0.319863	0.326618	0.747385	0.762947	80	-38.4	477.18	148.6	80	25.589	9.21721	80	26.1294	9.55444	80	59.7908	46.5229	80	61.0357	48.2578
4688	true	true	true	95	1	0.129474	1.68947	0.315888	0.320075	0.76201	0.768231	95	12.3	530.85	160.5	94	29.6935	10.3212	94	30.0871	10.6577	94	71.629	56.8653	94	72.2137	58.0285
4689	true	true	true	27	1	-2.2	3.26667	0.313355	0.315288	0.704875	0.709858	27	-59.4	415.5	88.2	27	8.46058	3.00439	27	8.51278	3.05316	27	19.0316	14.3445	27	19.1662	14.4701
4691	true	true	true	159	1	-0.540252	1.97296	0.328656	0.330563	0.771227	0.780813	159	-85.9	1123.05	313.7	159	52.2564	18.9711	159	52.5595	19.0725	159	122.625	99.5431	159	124.149	102.017
4707	true	true	true	28	1	-0.578571	2.01429	0.354383	0.362419	0.803061	0.805171	28	-16.2	211.92	56.4	28	9.92271	3.77542	28	10.1477	3.93393	28	22.4857	18.4773	28	22.5448	18.4834
4709	true	true	true	275	1	-0.0836364	1.84	0.353077	0.354111	0.787934	0.788948	275	-23	1706.56	506	273	96.3901	36.9815	273	96.6724	37.2853	273	215.106	175.87	273	215.383	176.631
4711	true	true	true	12	1	-0.0166667	1.75	0.380542	0.381136	0.831658	0.829226	12	-0.2	86.46	21	12	4.5665	1.81093	12	4.57364	1.84838	12	9.9799	8.65771	12	9.95071	8.56561
4714	true	true	true	105	1	-0.386667	1.67238	0.350659	0.354894	0.795092	0.799415	105	-40.6	592.48	175.6	105	36.8192	13.8936	105	37.2639	14.3344	105	83.4847	67.8503	105	83.9386	69.0293
4718	true	true	true	369	1	-0.327642	2.14878	0.311715	0.320512	0.756363	0.766957	369	-120.9	3086.17	792.9	369	115.023	39.9582	369	118.269	42.4287	369	279.098	222.624	369	283.007	229.441
4736	true	true	true	541	1	-0.218484	1.99224	0.339395	0.344135	0.76692	0.773706	541	-118.2	3782.26	1077.8	540	183.273	68.3091	540	185.833	70.1967	540	414.137	332.383	540	417.801	338.964
4737	true	true	true	11	1	-1.52727	2.34545	0.349509	0.355239	0.818407	0.828995	11	-16.8	99.08	25.8	11	3.8446	1.48574	11	3.90763	1.53201	11	9.00248	7.41048	11	9.11895	7.60922
4739	true	true	true	10	1	-0.31	1.17	0.331735	0.338919	0.78644	0.789491	10	-3.1	27.33	11.7	10	3.31735	1.16611	10	3.38919	1.23121	10	7.8644	6.28608	10	7.89491	6.3748
4740	true	true	true	12	1	-0.966667	1.45	0.387757	0.405336	0.845899	0.859145	12	-11.6	46.96	17.4	12	4.65309	1.87456	12	4.86403	2.05057	12	10.1508	8.69866	12	10.3097	8.98366
4741	true	true	true	62	1	0.0709677	1.97097	0.311348	0.314661	0.724851	0.729632	62	4.4	427.22	122.2	60	18.6809	6.88502	60	18.8796	7.0665	60	43.491	34.4156	60	43.7779	35.1152
4749	true	true	true	12	1	1.19167	2.375	0.235372	0.239155	0.571092	0.582191	12	14.3	132.81	28.5	11	2.5891	0.681869	11	2.63071	0.706889	11	6.28201	3.88368	11	6.4041	4.02809
4759	true	true	true	7	1	-1.27143	2.15714	0.36519	0.374901	0.724763	0.733085	7	-8.9	62.91	15.1	7	2.55633	1.04376	7	2.62431	1.09241	7	5.07334	3.866	7	5.1316	3.94509
4760	true	true	true	3	1	3.93333	3.93333	0.206212	0.222657	0.588552	0.624026	3	11.8	59.32	11.8	3	0.618636	0.139637	3	0.66797	0.152771	3	1.76566	1.09878	3	1.87208	1.20363
4767	true	true	true	77	1	0.0922078	2.72338	0.307994	0.301894	0.733551	0.740704	77	7.1	805.79	209.7	77	23.7155	8.15224	77	23.2458	7.71762	77	56.4834	43.2324	77	57.0342	44.1692
4770	true	true	true	4	1	-0.7	1.4	0.295963	0.295705	0.790517	0.799576	4	-2.8	8.8	5.6	4	1.18385	0.364304	4	1.18282	0.360148	4	3.16207	2.51598	4	3.19831	2.57927
4776	true	true	true	797	1	-0.248683	1.56688	0.354841	0.359162	0.796801	0.799324	797	-198.2	3744.4	1248.8	797	282.808	109.783	797	286.252	112.607	797	635.051	522.913	797	637.061	527.467
4779	true	true	true	1	1	0.7	0.7	0.377937	0.290597	0.909091	0.75944	1	0.7	0.49	0.7	1	0.377937	0.142837	1	0.290597	0.0844465	1	0.909091	0.826446	1	0.75944	0.576749
4780	true	true	true	2	1	-0.2	0.2	0.271292	0.269375	0.747653	0.772977	2	-0.4	0.1	0.4	2	0.542584	0.151342	2	0.538751	0.146524	2	1.49531	1.13265	2	1.54595	1.19896
4782	true	true	true	35	1	0.0457143	2.74857	0.317012	0.323823	0.673811	0.698745	35	1.6	389.58	96.2	35	11.0954	4.27317	35	11.3338	4.37023	35	23.5834	18.2404	35	24.4561	19.4759
4789	true	true	true	79	1	-0.334177	1.48101	0.387296	0.389421	0.82576	0.831668	79	-26.4	302.34	117	79	30.5964	12.6642	79	30.7643	12.9051	79	65.235	55.0259	79	65.7018	55.8852
4793	true	true	true	1	1	-0.7	0.7	0.539528	0.53691	0.882353	0.870974	1	-0.7	0.49	0.7	1	0.539528	0.291091	1	0.53691	0.288273	1	0.882353	0.778547	1	0.870974	0.758596
4800	true	true	true	669	1	-0.236921	1.87339	0.32401	0.328121	0.773161	0.779875	669	-158.5	4406.69	1253.3	669	216.763	76.7085	669	219.513	78.8708	669	517.245	415.636	669	521.737	423.57
4802	true	true	true	1	1	-0.9	0.9	0.367679	0.368935	0.766234	0.76	1	-0.9	0.81	0.9	1	0.367679	0.135187	1	0.368935	0.136113	1	0.766234	0.587114	1	0.76	0.5776
4811	true	true	true	157	1	0.425478	2.07898	0.325269	0.331413	0.741194	0.754475	157	66.8	1096.54	326.4	156	50.7419	18.1843	156	51.7004	18.9099	156	115.626	91.3179	156	117.698	94.7088
4812	true	true	true	3	1	1.2	1.66667	0.28113	0.283311	0.687155	0.688489	3	3.6	12.38	5	3	0.843391	0.24342	3	0.849932	0.247348	3	2.06146	1.46919	3	2.06547	1.47539
4829	true	true	true	325	1	-0.214769	1.85538	0.340262	0.347781	0.788704	0.798451	325	-69.8	2000.94	603	325	110.585	40.8264	325	113.029	42.7141	325	256.329	209.164	325	259.497	214.457
4835	true	true	true	240	1	-0.22875	1.49708	0.350698	0.351382	0.811967	0.819536	240	-54.9	1088.53	359.3	240	84.1675	31.9459	240	84.3316	32.1876	240	194.872	162.682	240	196.689	165.844
4841	true	true	true	1	1	-2.9	2.9	0.151588	0.151585	0.4	0.400206	1	-2.9	8.41	2.9	1	0.151588	0.022979	1	0.151585	0.022978	1	0.4	0.16	1	0.400206	0.160165
4845	true	true	true	83	1	-0.333735	1.99639	0.34458	0.34485	0.788368	0.789031	83	-27.7	634.15	165.7	83	28.6002	10.7532	83	28.6226	10.7285	83	65.4346	53.6133	83	65.4896	53.581
4859	true	true	true	120	1	0.0983333	1.91667	0.322359	0.324624	0.757747	0.754159	120	11.8	810.58	230	120	38.6831	14.0118	120	38.9549	14.2141	120	90.9297	72.6493	120	90.4991	72.3473
4860	true	true	true	61	1	-0.188525	1.71311	0.340485	0.339749	0.801564	0.810766	61	-11.5	300.45	104.5	61	20.7696	7.6669	61	20.7247	7.62145	61	48.8954	39.9655	61	49.4567	40.8755
4866	true	true	true	12	1	-0.733333	1.8	0.300205	0.307281	0.773578	0.779082	12	-8.8	67.58	21.6	12	3.60246	1.09779	12	3.68737	1.15323	12	9.28294	7.2877	12	9.34899	7.39373
4868	true	true	true	1	1	-1.4	1.4	0.189561	0.200707	0.625	0.646525	1	-1.4	1.96	1.4	1	0.189561	0.0359335	1	0.200707	0.0402833	1	0.625	0.390625	1	0.646525	0.417995
4872	true	true	true	7	1	1.68571	2.05714	0.287379	0.298008	0.73843	0.746743	7	11.8	43.52	14.4	7	2.01165	0.639003	7	2.08605	0.694688	7	5.16901	3.92084	7	5.2272	3.99607
4879	true	true	true	13	1	-0.415385	1.36923	0.36353	0.345892	0.854433	0.857794	13	-5.4	47.18	17.8	13	4.72589	1.86655	13	4.4966	1.68205	13	11.1076	9.62968	13	11.1513	9.73466
4887	true	true	true	40	1	0.5675	2.5025	0.316696	0.314896	0.724626	0.73241	40	22.7	390.53	100.1	40	12.6678	4.39037	40	12.5958	4.32349	40	28.9851	22.03	40	29.2964	22.5013
4888	true	true	true	1	1	0.7	0.7	0.501402	0.533286	0.8	0.771438	1	0.7	0.49	0.7	1	0.501402	0.251404	1	0.533286	0.284394	1	0.8	0.64	1	0.771438	0.595116
4889	true	true	true	1	1	2.2	2.2	0.362542	0.388998	0.785714	0.81798	1	2.2	4.84	2.2	1	0.362542	0.131436	1	0.388998	0.151319	1	0.785714	0.617347	1	0.81798	0.66909
4892	true	true	true	91	1	-0.043956	2.30549	0.299327	0.312396	0.725407	0.747004	91	-4	823.74	209.8	91	27.2387	9.09692	91	28.4281	9.92325	91	66.0121	51.4369	91	67.9774	54.3893
4897	true	true	true	217	1	-0.202304	2.37465	0.315693	0.326399	0.730364	0.747013	217	-43.9	1917.55	515.3	217	68.5054	24.0291	217	70.8286	25.6404	217	158.489	121.478	217	162.102	127.556
4899	true	true	true	1	1	1	1	0.295903	0.274572	0.787879	0.777661	1	1	1	1	1	0.295903	0.0875585	1	0.274572	0.0753896	1	0.787879	0.620753	1	0.777661	0.604756
4902	true	true	true	54	1	-0.448148	2.58889	0.31181	0.320996	0.732319	0.739761	54	-24.2	571	139.8	54	16.8378	5.89919	54	17.3338	6.25128	54	39.5452	30.3006	54	39.9471	31.4359
4904	true	true	true	8	1	-0.15	0.6	0.39943	0.392047	0.822494	0.79835	8	-1.2	3.6	4.8	8	3.19544	1.40161	8	3.13637	1.42519	8	6.57995	5.46755	8	6.3868	5.17597
4905	true	true	true	200	1	0.079	1.87	0.332513	0.338369	0.773209	0.781998	200	15.8	1268.44	374	200	66.5026	24.4038	200	67.6738	25.3485	200	154.642	124.911	200	156.4	127.968
4907	true	true	true	2	1	0.35	3.65	0.281622	0.27311	0.670833	0.697583	2	0.7	26.89	7.3	2	0.563244	0.169241	2	0.546219	0.163614	2	1.34167	0.933403	2	1.39517	0.99843
4917	true	true	true	2	1	2.2	2.2	0.362542	0.388998	0.785714	0.81798	2	4.4	9.68	4.4	2	0.725083	0.262873	2	0.777996	0.302639	2	1.57143	1.23469	2	1.63596	1.33818
4920	true	true	true	4	1	-0.975	1.475	0.374068	0.370742	0.859333	0.860051	4	-3.9	13.25	5.9	4	1.49627	0.58935	4	1.48297	0.575501	4	3.43733	2.96083	4	3.4402	2.97087
4923	true	true	true	405	1	-0.0965432	1.67975	0.356602	0.361357	0.796047	0.800628	405	-39.1	2106.37	680.3	405	144.424	55.9693	405	146.349	57.4527	405	322.399	266.707	405	324.254	269.9
4934	true	true	true	142	1	-0.142958	2.06972	0.323971	0.328438	0.763675	0.76602	142	-20.3	1173.13	293.9	141	45.6799	16.2381	141	46.3097	16.7125	141	107.678	86.1034	141	108.009	86.9665
4937	true	true	true	62	1	0.0758065	1.44032	0.356507	0.362179	0.788574	0.790263	62	4.7	260.27	89.3	62	22.1034	8.61639	62	22.4551	8.93118	62	48.8916	40.0578	62	48.9963	40.2838
4943	true	true	true	163	1	-0.222699	1.62515	0.35278	0.362437	0.786419	0.793396	163	-36.3	791.83	264.9	163	57.5032	21.8937	163	59.0773	23.0995	163	128.186	105.012	163	129.324	106.783
4953	true	true	true	63	1	0.533333	1.94603	0.326905	0.330542	0.774868	0.780093	63	33.6	389.16	122.6	63	20.595	7.35544	63	20.8242	7.59491	63	48.8167	39.362	63	49.1459	40.1525
4958	true	true	true	488	1	-0.381762	1.84283	0.3324	0.334225	0.774922	0.782129	488	-186.3	3080.87	899.3	488	162.211	58.8867	488	163.102	59.6563	488	378.162	302.82	488	381.679	309.177
4979	true	true	true	5	1	0.82	1.5	0.409895	0.415905	0.839388	0.846943	5	4.1	18.21	7.5	5	2.04947	0.90104	5	2.07952	0.917708	5	4.19694	3.54429	5	4.23471	3.59153
4987	true	true	true	1	1	-2.5	2.5	0.210375	0.211609	0.680851	0.696113	1	-2.5	6.25	2.5	1	0.210375	0.0442577	1	0.211609	0.0447784	1	0.680851	0.463558	1	0.696113	0.484573
4991	true	true	true	150	1	0.12	1.66133	0.33821	0.340981	0.786899	0.790562	150	18	762.94	249.2	150	50.7315	18.702	150	51.1471	19.0865	150	118.035	95.8327	150	118.584	96.9822
4999	true	true	true	166	1	-0.0192771	1.40964	0.352718	0.356592	0.813121	0.816732	166	-3.2	660.4	234	166	58.5512	22.2963	166	59.1943	22.9535	166	134.978	112.946	166	135.577	114.028
5002	true	true	true	237	1	0.147257	1.71688	0.329136	0.332691	0.764807	0.77041	237	34.9	1307.35	406.9	237	78.0051	28.0954	237	78.8477	28.8635	237	181.259	146.428	237	182.587	148.705
5012	true	true	true	49	1	0.183673	1.46122	0.317783	0.322101	0.776838	0.793813	49	9	242.66	71.6	49	15.5714	5.52731	49	15.7829	5.7418	49	38.0651	31.9392	49	38.8969	33.3164
5013	true	true	true	240	1	-0.025	1.69833	0.333905	0.33389	0.786571	0.792666	240	-6	1326.92	407.6	240	80.1371	29.1564	240	80.1335	29.2235	240	188.777	154.296	240	190.24	156.843
5015	true	true	true	396	1	-0.0161616	1.81768	0.337391	0.34073	0.773164	0.776274	396	-6.4	2511.3	719.8	393	132.595	49.1722	393	133.907	50.4417	393	303.853	244.476	393	305.076	246.821
5016	true	true	true	9	1	-0.533333	1.24444	0.363871	0.372204	0.857724	0.866018	9	-4.8	20.78	11.2	9	3.27484	1.23431	9	3.34983	1.28967	9	7.71951	6.64879	9	7.79416	6.77756
5020	true	true	true	13	1	0.361538	2.1	0.280059	0.29293	0.723377	0.73805	13	4.7	95.77	27.3	13	3.64077	1.15086	13	3.8081	1.28903	13	9.4039	7.15705	13	9.59465	7.4391
5025	true	true	true	3	1	-1.23333	4.96667	0.226857	0.229333	0.541318	0.531325	3	-3.7	80.73	14.9	3	0.68057	0.172904	3	0.687999	0.180597	3	1.62395	0.921937	3	1.59398	0.886577
5034	true	true	true	99	1	0.189899	1.42626	0.367269	0.366082	0.826294	0.825235	99	18.8	404.4	141.2	99	36.3596	14.405	99	36.2421	14.4196	99	81.8031	69.1526	99	81.6982	69.3514
5043	true	true	true	463	1	0.0438445	1.61015	0.334883	0.338753	0.784755	0.790612	463	20.3	2399.37	745.5	462	154.716	56.5771	462	156.504	57.8246	462	362.557	295.566	462	365.263	300.211
5047	true	true	true	10	1	0.98	1.86	0.293706	0.291539	0.781697	0.782713	10	9.8	57.52	18.6	10	2.93706	0.929349	10	2.91539	0.916337	10	7.81697	6.2634	10	7.82713	6.31119
5049	true	true	true	10	1	0.19	1.37	0.348183	0.356177	0.8157	0.828805	10	1.9	31.05	13.7	10	3.48183	1.25533	10	3.56177	1.30258	10	8.157	6.76101	10	8.28805	6.99969
5067	true	true	true	29	1	0.665517	2.36897	0.326819	0.32489	0.749765	0.744043	29	19.3	241.33	68.7	29	9.47774	3.52907	29	9.4218	3.51227	29	21.7432	17.162	29	21.5772	17.21
5072	true	true	true	48	1	-0.01875	1.01042	0.373444	0.36521	0.859727	0.851204	48	-0.9	115.87	48.5	48	17.9253	7.16966	48	17.5301	6.88511	48	41.2669	35.9943	48	40.8578	35.6275
5080	true	true	true	20	1	-0.205	1.815	0.316137	0.316649	0.752625	0.76859	20	-4.1	120.25	36.3	20	6.32275	2.35351	20	6.33299	2.27998	20	15.0525	12.3553	20	15.3718	12.8283
5082	true	true	true	35	1	-0.208571	1.50571	0.296796	0.302794	0.701951	0.713782	35	-7.3	163.05	52.7	34	10.0911	3.34789	34	10.295	3.50238	34	23.8663	17.9886	34	24.2686	18.7206
5094	true	true	true	593	1	-0.093086	1.54671	0.349593	0.355465	0.799502	0.806153	593	-55.2	2783.34	917.2	593	207.309	78.5907	593	210.791	81.1598	593	474.105	393.148	593	478.049	399.606
5096	true	true	true	53	1	1.02453	2.32264	0.285056	0.293686	0.703077	0.720648	53	54.3	472.31	123.1	53	15.108	4.77107	53	15.5654	5.03784	53	37.2631	27.7701	53	38.1943	29.2764
5100	true	true	true	25	1	-0.244	1.668	0.34836	0.3617	0.816487	0.829949	25	-6.1	133.85	41.7	25	8.70899	3.20177	25	9.04249	3.44627	25	20.4122	16.8797	25	20.7487	17.5057
5101	true	true	true	218	1	-0.25367	1.52064	0.353208	0.36044	0.80043	0.805436	218	-55.3	902.37	331.5	218	76.9993	29.8252	218	78.576	30.9151	218	174.494	146.05	218	175.585	147.804
5102	true	true	true	1	1	0	0	0.277083	0.288167	0.818182	0.838486	1	0	0	0	1	0.277083	0.0767748	1	0.288167	0.0830402	1	0.818182	0.669421	1	0.838486	0.703059
5104	true	true	true	2	1	-4.95	4.95	0.325709	0.342817	0.793313	0.851194	2	-9.9	49.85	9.9	2	0.651418	0.223219	2	0.685635	0.239624	2	1.58663	1.27118	2	1.70239	1.45229
5108	true	true	true	30	1	-0.11	1.33667	0.363769	0.362059	0.829204	0.833488	30	-3.3	104.85	40.1	30	10.9131	4.33278	30	10.8618	4.2643	30	24.8761	21.2287	30	25.0046	21.4842
5112	true	true	true	378	1	-0.0328042	2.20794	0.319962	0.323403	0.758399	0.76503	378	-12.4	3217.86	834.6	378	120.946	42.311	378	122.246	43.3871	378	286.675	227.804	378	289.181	232.051
5122	true	true	true	2	1	-2.1	2.1	0.375522	0.387556	0.858333	0.901272	2	-4.2	13.94	4.2	2	0.751044	0.283333	2	0.775111	0.300805	2	1.71667	1.47361	2	1.80254	1.62596
5125	true	true	true	381	1	-0.18084	1.85118	0.324048	0.32666	0.759679	0.767315	381	-68.9	2405.31	705.3	378	122.49	43.7095	378	123.478	44.2712	378	287.159	228.068	378	290.045	232.733
5126	true	true	true	364	1	0.207143	1.8033	0.339011	0.344296	0.773855	0.782346	364	75.4	2187.86	656.4	362	122.722	45.5675	362	124.635	46.8664	362	280.135	225.036	362	283.209	230.228
5134	true	true	true	2	1	-1.55	2.65	0.299733	0.321941	0.698529	0.747632	2	-3.1	18.85	5.3	2	0.599466	0.19015	2	0.643883	0.214942	2	1.39706	1.0798	2	1.49526	1.18676
5141	true	true	true	67	1	-0.434328	1.64328	0.365067	0.373683	0.82437	0.832721	67	-29.1	345.55	110.1	67	24.4595	9.60186	67	25.0368	10.099	67	55.2328	46.5865	67	55.7923	47.5228
5143	true	true	true	184	1	0.0288043	1.8038	0.330702	0.340816	0.77609	0.794436	184	5.3	1060.17	331.9	184	60.8491	22.1071	184	62.7101	23.3564	184	142.801	114.978	184	146.176	119.519
5144	true	true	true	2	1	4.15	4.15	0.224092	0.223883	0.596726	0.59136	2	8.3	34.85	8.3	2	0.448183	0.106397	2	0.447766	0.102531	2	1.19345	0.739805	2	1.18272	0.706821
5149	true	true	true	150	1	-0.338667	2.11733	0.314006	0.313911	0.74662	0.749614	150	-50.8	1156.48	317.6	150	47.1009	16.3782	150	47.0866	16.4217	150	111.993	87.5282	150	112.442	89.3528
5156	true	true	true	4	1	-1.725	2.075	0.336845	0.334643	0.815927	0.819882	4	-6.9	20.87	8.3	4	1.34738	0.523506	4	1.33857	0.509717	4	3.26371	2.73406	4	3.27953	2.74959
5158	true	true	true	4	1	-3.875	4.025	0.275997	0.293901	0.753907	0.777569	4	-15.5	89.25	16.1	4	1.10399	0.316312	4	1.17561	0.375351	4	3.01563	2.30331	4	3.11028	2.48858
5160	true	true	true	1	1	0.5	0.5	0.327298	0.31201	0.875	0.809651	1	0.5	0.25	0.5	1	0.327298	0.107124	1	0.31201	0.0973502	1	0.875	0.765625	1	0.809651	0.655535
5162	true	true	true	208	1	-0.246154	1.7	0.317025	0.322719	0.773573	0.78152	208	-51.2	1113.44	353.6	208	65.9413	23.0531	208	67.1255	24.0446	208	160.903	128.642	208	162.556	131.568
5164	true	true	true	3	1	-0.133333	0.666667	0.379912	0.411945	0.785185	0.802923	3	-0.4	1.94	2	3	1.13974	0.484625	3	1.23584	0.552128	3	2.35556	1.86568	3	2.40877	1.93995
5179	true	true	true	1	1	-1.9	1.9	0.359776	0.361057	0.8	0.80794	1	-1.9	3.61	1.9	1	0.359776	0.129439	1	0.361057	0.130362	1	0.8	0.64	1	0.80794	0.652768
5192	true	true	true	1	1	-2.2	2.2	0.347387	0.319069	0.8	0.773905	1	-2.2	4.84	2.2	1	0.347387	0.120677	1	0.319069	0.101805	1	0.8	0.64	1	0.773905	0.598929
5195	true	true	true	13	1	-0.861538	1.6	0.375305	0.388549	0.799192	0.811443	13	-11.2	71.12	20.8	13	4.87896	1.95543	13	5.05114	2.07728	13	10.3895	8.39951	13	10.5488	8.69695
5199	true	true	true	128	1	-0.925781	1.91172	0.337532	0.342863	0.7694	0.778638	128	-118.5	918.13	244.7	128	43.2041	15.9554	128	43.8865	16.4109	128	98.4831	78.9646	128	99.6656	80.8393
5203	true	true	true	13	1	0.4	2.29231	0.301079	0.314089	0.764547	0.779279	13	5.2	116.6	29.8	13	3.91402	1.26604	13	4.08315	1.38074	13	9.93912	7.85777	13	10.1306	8.15828
5215	true	true	true	1	1	-0.3	0.3	0.177648	0.183037	0.694444	0.71096	1	-0.3	0.09	0.3	1	0.177648	0.0315588	1	0.183037	0.0335026	1	0.694444	0.482253	1	0.71096	0.505464
5216	true	true	true	561	1	-0.226381	1.89412	0.337134	0.343652	0.778064	0.784468	561	-127	3699.5	1062.6	560	188.795	70.0456	560	192.445	72.7593	560	435.716	353.454	560	439.302	359.469
5217	true	true	true	72	1	0.00833333	1.35556	0.343961	0.341338	0.786473	0.783147	72	0.6	264.06	97.6	72	24.7652	9.054	72	24.5763	8.94575	72	56.6261	45.926	72	56.3866	45.8111
5218	true	true	true	2	1	-3.2	3.2	0.379744	0.377587	0.860465	0.865778	2	-6.4	32	6.4	2	0.759488	0.329095	2	0.755174	0.321978	2	1.72093	1.51974	2	1.73156	1.53518
5227	true	true	true	17	1	-0.676471	1.20588	0.345839	0.351378	0.782749	0.794457	17	-11.5	62.05	20.5	17	5.87926	2.16135	17	5.97343	2.20738	17	13.3067	10.8639	17	13.5058	11.3648
5241	true	true	true	3	1	-1.53333	2	0.372444	0.377208	0.871242	0.892948	3	-4.6	25.58	6	3	1.11733	0.461517	3	1.13162	0.466744	3	2.61373	2.35313	3	2.67885	2.44218
5251	true	true	true	234	1	-0.124359	1.72179	0.347982	0.347115	0.781654	0.783048	234	-29.1	1305.09	402.9	232	80.7318	31.0654	232	80.5307	30.9186	232	181.344	147.001	232	181.667	148.4
5254	true	true	true	25	1	-0.172	2.476	0.293174	0.295147	0.618629	0.620106	25	-4.3	225.45	61.9	25	7.32936	2.4253	25	7.37866	2.47498	25	15.4657	10.804	25	15.5026	10.9611
5260	true	true	true	38	1	-0.184211	2.06316	0.327117	0.332278	0.740814	0.742987	38	-7	288.88	78.4	38	12.4305	4.5264	38	12.6266	4.67761	38	28.1509	22.5133	38	28.2335	22.6502
5267	true	true	true	23	1	0.365217	2.12174	0.298728	0.298152	0.676055	0.666517	23	8.4	163.84	48.8	23	6.87075	2.33302	23	6.8575	2.33869	23	15.5493	11.1521	23	15.3299	11.0441
5269	true	true	true	17	1	0.5	1.81765	0.373895	0.391975	0.814049	0.830103	17	8.5	94.75	30.9	17	6.35621	2.48077	17	6.66358	2.73348	17	13.8388	11.309	17	14.1117	11.7531
5273	true	true	true	11	1	1.65455	1.74545	0.280565	0.266986	0.700338	0.692146	11	18.2	56.3	19.2	11	3.08621	0.935755	11	2.93684	0.861882	11	7.70372	6.1478	11	7.61361	6.00398
5276	true	true	true	14	1	-0.00714286	2.22143	0.287118	0.29935	0.734483	0.758259	14	-0.1	94.37	31.1	14	4.01965	1.22084	14	4.19091	1.34605	14	10.2828	7.8565	14	10.6156	8.33961
5287	true	true	true	1	1	1.3	1.3	0.333946	0.362744	0.795455	0.866862	1	1.3	1.69	1.3	1	0.333946	0.11152	1	0.362744	0.131583	1	0.795455	0.632748	1	0.866862	0.75145
5288	true	true	true	389	1	-0.134704	1.44524	0.363161	0.364465	0.816241	0.81624	389	-52.4	1643.78	562.2	389	141.27	55.9172	389	141.777	56.6644	389	317.518	266.702	389	317.518	267.677
5292	true	true	true	65	1	0.163077	2.17231	0.311185	0.315855	0.735745	0.744187	65	10.6	554.5	141.2	65	20.227	6.92422	65	20.5306	7.14451	65	47.8234	37.5211	65	48.3722	38.6469
5293	true	true	true	75	1	0.0946667	1.43333	0.35479	0.353173	0.802297	0.803231	75	7.1	277.65	107.5	75	26.6092	10.3935	75	26.488	10.4112	75	60.1723	49.474	75	60.2423	49.6377
5295	true	true	true	231	1	-0.0519481	1.63896	0.344766	0.346022	0.78366	0.785804	231	-12	1158.68	378.6	231	79.6409	30.1733	231	79.9311	30.3884	231	181.026	147.352	231	181.521	148.945
5303	true	true	true	3	1	-0.7	1.96667	0.32923	0.329672	0.722944	0.742208	3	-2.1	17.93	5.9	3	0.987689	0.368486	3	0.989017	0.367613	3	2.16883	1.71682	3	2.22662	1.78773
5305	true	true	true	2	1	-0.65	1.55	0.36788	0.353223	0.8625	0.859236	2	-1.3	5.65	3.1	2	0.73576	0.271511	2	0.706446	0.251866	2	1.725	1.49562	2	1.71847	1.49114
5314	true	true	true	1	1	0.1	0.1	0.440588	0.453613	0.866667	0.86558	1	0.1	0.01	0.1	1	0.440588	0.194118	1	0.453613	0.205765	1	0.866667	0.751111	1	0.86558	0.749228
5319	true	true	true	1	1	-0.5	0.5	0.553643	0.611816	0.857143	0.92538	1	-0.5	0.25	0.5	1	0.553643	0.30652	1	0.611816	0.374319	1	0.857143	0.734694	1	0.92538	0.856329
5325	true	true	true	2	1	0.4	0.4	0.324748	0.306642	0.805921	0.757332	2	0.8	0.34	0.8	2	0.649495	0.210935	2	0.613283	0.188116	2	1.61184	1.30856	2	1.51466	1.15258
5331	true	true	true	1	1	-0.5	0.5	0.40101	0.401801	0.85	0.875	1	-0.5	0.25	0.5	1	0.40101	0.160809	1	0.401801	0.161444	1	0.85	0.7225	1	0.875	0.765625
5336	true	true	true	50	1	1.14	1.964	0.308337	0.307379	0.727486	0.730103	50	57	348.94	98.2	50	15.4169	5.4445	50	15.369	5.38191	50	36.3743	28.6716	50	36.5052	28.9548
5337	true	true	true	357	1	0.163305	1.49328	0.342297	0.343071	0.796221	0.799698	357	58.3	1548.01	533.1	357	122.2	45.9612	357	122.476	46.6382	357	284.251	234.15	357	285.492	236.54
5344	true	true	true	24	1	0.154167	1.2375	0.367004	0.362386	0.856857	0.85156	24	3.7	72.49	29.7	24	8.8081	3.34375	24	8.69727	3.32951	24	20.5646	17.7907	24	20.4374	17.6371
5345	true	true	true	1	1	0.7	0.7	0.501402	0.533286	0.8	0.771438	1	0.7	0.49	0.7	1	0.501402	0.251404	1	0.533286	0.284394	1	0.8	0.64	1	0.771438	0.595116
5350	true	true	true	102	1	-0.0186275	1.80098	0.325979	0.332118	0.779202	0.788296	102	-1.9	542.57	183.7	102	33.2498	11.7193	102	33.8761	12.1836	102	79.4786	64.6324	102	80.4062	66.1261
5352	true	true	true	34	1	0.632353	1.94412	0.318079	0.304952	0.727393	0.716633	34	21.5	212.49	66.1	34	10.8147	3.88955	34	10.3684	3.5454	34	24.7314	19.8531	34	24.3655	19.7107
5362	true	true	true	152	1	0.0309211	2.07961	0.304149	0.30692	0.722817	0.729697	152	4.7	1112.37	316.1	152	46.2306	15.4992	152	46.6518	15.8409	152	109.868	84.6605	152	110.914	86.5907
5365	true	true	true	109	1	0.0972477	1.60734	0.344866	0.350228	0.781837	0.79001	109	10.6	549.82	175.2	109	37.5904	14.2291	109	38.1748	14.6604	109	85.2202	69.09	109	86.1111	70.6059
5367	true	true	true	6	1	0.716667	2.15	0.256764	0.263482	0.606069	0.608619	6	4.3	46.77	12.9	6	1.54059	0.468797	6	1.58089	0.491188	6	3.63641	2.72794	6	3.65172	2.76194
5377	true	true	true	4	1	-0.225	0.775	0.326124	0.32774	0.813379	0.817263	4	-0.9	2.73	3.1	4	1.3045	0.427564	4	1.31096	0.431088	4	3.25352	2.6554	4	3.26905	2.69685
5381	true	true	true	141	1	-0.292908	2.47589	0.302147	0.311776	0.728505	0.741612	141	-41.3	1317.75	349.1	141	42.6027	14.5295	141	43.9605	15.338	141	102.719	79.1674	141	104.567	82.8361
5387	true	true	true	2	1	-0.35	1.05	0.345482	0.366997	0.7125	0.708981	2	-0.7	2.45	2.1	2	0.690963	0.287337	2	0.733993	0.324677	2	1.425	1.03062	2	1.41796	1.01311
5388	true	true	true	314	1	-0.298726	1.48344	0.346167	0.356654	0.800925	0.812806	314	-93.8	1294.24	465.8	314	108.696	40.3404	314	111.989	42.9105	314	251.49	207.96	314	255.221	213.854
5392	true	true	true	23	1	-0.00434783	1.77826	0.33748	0.334936	0.815959	0.801484	23	-0.1	114.23	40.9	23	7.76204	2.83643	23	7.70352	2.82716	23	18.767	15.5817	23	18.4341	15.0724
5393	true	true	true	7	1	-1.05714	2.05714	0.304823	0.317769	0.688302	0.712004	7	-7.4	37.4	14.4	7	2.13376	0.710491	7	2.22438	0.773697	7	4.81812	3.96418	7	4.98403	4.23014
5396	true	true	true	59	1	0.0457627	2.01864	0.335348	0.340238	0.763175	0.770714	59	2.7	467.13	119.1	59	19.7855	7.36242	59	20.0741	7.57635	59	45.0273	36.7003	59	45.4721	37.3595
5402	true	true	true	5	1	1.1	1.54	0.328725	0.337222	0.726341	0.753669	5	5.5	17.59	7.7	5	1.64363	0.584823	5	1.68611	0.615188	5	3.6317	2.67566	5	3.76835	2.87813
5403	true	true	true	266	1	0.138346	1.47368	0.371156	0.379338	0.827507	0.839377	266	36.8	1027.1	392	266	98.7274	38.9058	266	100.904	40.4417	266	220.117	185.107	266	223.274	190.292
5404	true	true	true	9	1	-0.677778	1.87778	0.315007	0.319871	0.77964	0.785421	9	-6.1	57.39	16.9	9	2.83506	0.932546	9	2.87884	0.98403	9	7.01676	5.72719	9	7.06879	5.86124
5408	true	true	true	322	1	0.0689441	1.47764	0.362834	0.367683	0.829195	0.835102	322	22.2	1386.44	475.8	321	116.47	45.4051	321	118.026	46.734	321	266.172	225.127	321	268.068	228.561
5409	true	true	true	16	1	0.60625	2.61875	0.262645	0.267971	0.57995	0.588998	16	9.7	175.75	41.9	16	4.20232	1.299	16	4.28754	1.37195	16	9.27921	6.12627	16	9.42397	6.36542
5416	true	true	true	5	1	-0.5	1.5	0.303422	0.305977	0.724893	0.733325	5	-2.5	17.19	7.5	5	1.51711	0.492083	5	1.52989	0.495854	5	3.62447	2.73585	5	3.66662	2.77571
5420	true	true	true	184	1	0.0222826	2.09728	0.313565	0.321949	0.73928	0.751959	184	4.1	1467.29	385.9	184	57.6959	19.7372	184	59.2387	20.7724	184	136.028	106.686	184	138.36	110.384
5423	true	true	true	193	1	0.565285	1.96839	0.326078	0.328683	0.753586	0.75485	193	109.1	1322.01	379.9	192	62.607	22.6337	192	63.1071	23.1513	192	144.688	114.778	192	144.931	115.472
5428	true	true	true	440	1	0.151818	1.83773	0.354275	0.358343	0.805996	0.811936	440	66.8	2425.96	808.6	440	155.881	59.7141	440	157.671	61.1356	440	354.638	294.842	440	357.252	299.865
5430	true	true	true	48	1	-0.5	1.67917	0.387186	0.393607	0.848497	0.851517	48	-24	235.44	80.6	48	18.5849	7.56907	48	18.8931	7.80406	48	40.7279	34.9007	48	40.8728	35.2193
5433	true	true	true	10	1	-0.22	1.76	0.327785	0.335421	0.722676	0.739286	10	-2.2	53.92	17.6	10	3.27785	1.1662	10	3.35421	1.22872	10	7.22676	5.33746	10	7.39286	5.60289
5435	true	true	true	93	1	-0.151613	1.76452	0.330026	0.334142	0.758798	0.764896	93	-14.1	580.65	164.1	93	30.6925	11.3635	93	31.0753	11.6302	93	70.5682	55.7382	93	71.1354	57.0576
5436	true	true	true	92	1	-0.341304	1.89348	0.332762	0.339593	0.769327	0.783104	92	-31.4	589.7	174.2	92	30.6141	11.2636	92	31.2425	11.6448	92	70.7781	56.4673	92	72.0456	58.4891
5440	true	true	true	130	1	0.22	2.27385	0.316475	0.318683	0.743077	0.75248	130	28.6	1102.1	295.6	130	41.1418	14.5015	130	41.4287	14.611	130	96.6	75.6608	130	97.8224	77.434
5444	true	true	true	1	1	-0.7	0.7	0.539528	0.53691	0.882353	0.870974	1	-0.7	0.49	0.7	1	0.539528	0.291091	1	0.53691	0.288273	1	0.882353	0.778547	1	0.870974	0.758596
5451	true	true	true	30	1	-0.436667	1.46333	0.374604	0.364848	0.804183	0.809333	30	-13.1	110.03	43.9	30	11.2381	4.53145	30	10.9454	4.21136	30	24.1255	19.7915	30	24.28	19.9652
5461	true	true	true	2	1	-2.15	2.15	0.224424	0.227693	0.643314	0.644184	2	-4.3	11.05	4.3	2	0.448847	0.101262	2	0.455386	0.104482	2	1.28663	0.862388	2	1.28837	0.858865
5467	true	true	true	25	1	0.996	1.468	0.340847	0.342812	0.763962	0.752205	25	24.9	139.49	36.7	25	8.52117	3.27289	25	8.57029	3.33886	25	19.0991	15.1835	25	18.8051	15.1498
5468	true	true	true	1	1	-2.1	2.1	0.407858	0.420648	0.6	0.610985	1	-2.1	4.41	2.1	1	0.407858	0.166348	1	0.420648	0.176945	1	0.6	0.36	1	0.610985	0.373303
5469	true	true	true	2	1	-0.5	2	0.257323	0.261886	0.59899	0.600955	2	-1	8.5	4	2	0.514645	0.133456	2	0.523772	0.13737	2	1.19798	0.718657	2	1.20191	0.72254
5471	true	true	true	170	1	0.172353	1.46529	0.340964	0.340393	0.804753	0.805676	170	29.3	828.65	249.1	169	57.623	21.5082	169	57.5264	21.7551	169	136.003	113.065	169	136.159	113.891
5499	true	true	true	29	1	0.0275862	2.30345	0.280383	0.295633	0.750129	0.77511	29	0.8	304.48	66.8	29	8.1311	2.4718	29	8.57336	2.79224	29	21.7537	16.8338	29	22.4782	17.9145
5507	true	true	true	2	1	-4.3	4.3	0.33192	0.355625	0.630952	0.63277	2	-8.6	42.1	8.6	2	0.66384	0.229247	2	0.71125	0.281797	2	1.2619	0.878118	2	1.26554	0.945151
5508	true	true	true	7	1	0.4	0.628571	0.37484	0.376461	0.875203	0.868663	7	2.8	3.64	4.4	7	2.62388	1.00201	7	2.63522	1.01501	7	6.12642	5.37193	7	6.08064	5.30195
5509	true	true	true	1	1	3.3	3.3	0.219018	0.230938	0.5	0.5	1	3.3	10.89	3.3	1	0.219018	0.0479687	1	0.230938	0.0533325	1	0.5	0.25	1	0.5	0.25
5510	true	true	true	3	1	-0.233333	0.766667	0.439426	0.443544	0.89366	0.89891	3	-0.7	1.77	2.3	3	1.31828	0.597802	3	1.33063	0.60697	3	2.68098	2.40262	3	2.69673	2.43183
5517	true	true	true	10	1	-0.87	2.05	0.299147	0.300898	0.78942	0.796586	10	-8.7	61.75	20.5	10	2.99147	1.01146	10	3.00898	1.02004	10	7.8942	6.3435	10	7.96586	6.44712
5531	true	true	true	1	1	0.8	0.8	0.362252	0.367365	0.733333	0.728767	1	0.8	0.64	0.8	1	0.362252	0.131226	1	0.367365	0.134957	1	0.733333	0.537778	1	0.728767	0.531102
5536	true	true	true	2	1	-1.4	1.4	0.414273	0.400186	0.861538	0.848913	2	-2.8	5.2	2.8	2	0.828546	0.352192	2	0.800372	0.333458	2	1.72308	1.49207	2	1.69783	1.45256
5538	true	true	true	12	1	1.225	2.09167	0.332884	0.3393	0.759766	0.77108	12	14.7	84.55	25.1	12	3.99461	1.43998	12	4.0716	1.49969	12	9.11719	7.31597	12	9.25296	7.61037
5540	true	true	true	32	1	-0.215625	1.92188	0.323293	0.32772	0.782613	0.791351	32	-6.9	190.61	61.5	32	10.3454	3.66913	32	10.487	3.74963	32	25.0436	20.1611	32	25.3232	20.5476
5545	true	true	true	1	1	1.8	1.8	0.224687	0.249755	0.741935	0.788446	1	1.8	3.24	1.8	1	0.224687	0.0504843	1	0.249755	0.0623777	1	0.741935	0.550468	1	0.788446	0.621647
5548	true	true	true	146	1	-0.183562	1.64795	0.326291	0.331215	0.75822	0.76723	146	-26.8	686.06	240.6	146	47.6385	16.9347	146	48.3575	17.4134	146	110.7	87.3401	146	112.016	89.4567
5550	true	true	true	12	1	-1.75833	2.50833	0.267941	0.277212	0.662534	0.68265	12	-21.1	143.51	30.1	11	2.94735	0.90749	11	3.04933	0.949453	11	7.28788	5.42966	11	7.50915	5.78945
5557	true	true	true	4	1	-0.075	0.325	0.3328	0.335152	0.843436	0.843327	4	-0.3	0.75	1.3	4	1.3312	0.450473	4	1.34061	0.455841	4	3.37374	2.85609	4	3.37331	2.85789
5562	true	true	true	2	1	-0.75	0.75	0.217251	0.231908	0.690549	0.710923	2	-1.5	1.97	1.5	2	0.434501	0.095929	2	0.463816	0.10951	2	1.3811	0.962309	2	1.42185	1.01912
5578	true	true	true	49	1	0.0938776	1.70612	0.333545	0.339842	0.771743	0.777262	49	4.6	276.6	83.6	49	16.3437	5.97957	49	16.6523	6.19834	49	37.8154	30.152	49	38.0859	30.5626
5592	true	true	true	772	1	-0.0733161	1.73808	0.34624	0.350994	0.784312	0.790089	772	-56.6	4280.08	1341.8	772	267.297	100.904	772	270.967	103.871	772	605.489	494.758	772	609.949	502.458
5596	true	true	true	105	1	0.0990476	1.56571	0.350001	0.34966	0.8004	0.798807	105	10.4	514.8	164.4	105	36.7501	14.0653	105	36.7143	14.1112	105	84.042	69.6813	105	83.8747	69.6552
5598	true	true	true	147	1	0.0789116	2.0449	0.296965	0.305977	0.70321	0.716296	147	11.6	1053.08	300.6	147	43.6538	14.697	147	44.9787	15.5407	147	103.372	78.9389	147	105.296	82.1441
5614	true	true	true	5	1	0.44	2.08	0.487233	0.488651	0.834866	0.825212	5	2.2	42.62	10.4	5	2.43616	1.26226	5	2.44325	1.27104	5	4.17433	3.58316	5	4.12606	3.52799
5616	true	true	true	31	1	-0.309677	2.71613	0.289031	0.297779	0.719183	0.727276	31	-9.6	371.3	84.2	31	8.95996	2.89925	31	9.23114	3.11539	31	22.2947	17.1537	31	22.5455	17.7527
5623	true	true	true	31	1	0.732258	2.75806	0.275001	0.28591	0.67807	0.691544	31	22.7	332.77	85.5	30	8.25004	2.60368	30	8.5773	2.80741	30	20.3421	15.0621	30	20.7463	15.867
5631	true	true	true	791	1	-0.238685	1.75626	0.343116	0.348619	0.776591	0.783102	791	-188.8	4664.8	1389.2	790	271.062	102.537	790	275.409	105.844	790	613.507	494.9	790	618.65	503.377
5633	true	true	true	4	1	-1.3	1.65	0.368029	0.386794	0.812047	0.828899	4	-5.2	16.78	6.6	4	1.47212	0.595724	4	1.54718	0.657526	4	3.24819	2.69667	4	3.3156	2.81452
5640	true	true	true	1	1	-7.1	7.1	0.181287	0.174544	0.6	0.602439	1	-7.1	50.41	7.1	1	0.181287	0.032865	1	0.174544	0.0304655	1	0.6	0.36	1	0.602439	0.362933
5641	true	true	true	409	1	0.116137	2.18802	0.315491	0.320533	0.743719	0.754029	409	47.5	3086.53	894.9	408	128.72	44.4257	408	130.778	45.7989	408	303.437	238.329	408	307.644	245.579
5643	true	true	true	185	1	-0.0302703	1.93946	0.308142	0.311985	0.750969	0.757774	185	-5.6	1278.7	358.8	185	57.0063	19.5609	185	57.7173	20.0914	185	138.929	109.552	185	140.188	112.217
5652	true	true	true	93	1	-0.0741935	1.64839	0.35028	0.353072	0.79819	0.796967	93	-6.9	531.77	153.3	93	32.5761	12.3515	93	32.8357	12.7112	93	74.2317	60.7537	93	74.1179	60.6891
5655	true	true	true	31	1	0.33871	1.45484	0.328641	0.323222	0.773167	0.775249	31	10.5	138.53	45.1	31	10.1879	3.65216	31	10.0199	3.58512	31	23.9682	19.249	31	24.0327	19.4851
5660	true	true	true	1	1	-0.7	0.7	0.32847	0.344422	0.773585	0.787806	1	-0.7	0.49	0.7	1	0.32847	0.107893	1	0.344422	0.118626	1	0.773585	0.598434	1	0.787806	0.620638
5685	true	true	true	56	1	-0.355357	2.37321	0.289817	0.2907	0.735439	0.747879	56	-19.9	511.07	132.9	56	16.2297	5.13148	56	16.2792	5.18022	56	41.1846	31.5133	56	41.8812	32.7652
5686	true	true	true	100	1	-0.474	1.728	0.362435	0.366632	0.81021	0.813744	100	-47.4	561.2	172.8	100	36.2435	14.135	100	36.6632	14.5597	100	81.021	67.2592	100	81.3744	68.103
5687	true	true	true	3	1	-1.66667	1.66667	0.376967	0.390765	0.848113	0.890772	3	-5	18.86	5	3	1.1309	0.453394	3	1.17229	0.475491	3	2.54434	2.18488	3	2.67232	2.39005
5692	true	true	true	205	1	0.119024	1.56	0.331415	0.333856	0.781315	0.786283	205	24.4	911.82	319.8	205	67.9401	24.5774	205	68.4404	24.9834	205	160.17	130.389	205	161.188	132.313
5693	true	true	true	383	1	-0.28094	1.71593	0.341027	0.34892	0.802503	0.812391	383	-107.6	2075.3	657.2	381	129.931	48.2648	381	132.939	50.4989	381	305.754	252.143	381	309.521	258.538
5695	true	true	true	2	1	-1.4	1.6	0.431021	0.341402	0.882353	0.885114	2	-2.8	9.04	3.2	2	0.862043	0.413212	2	0.682804	0.233413	2	1.76471	1.58478	2	1.77023	1.59325
5701	true	true	true	429	1	-0.11958	1.46783	0.357278	0.36326	0.803971	0.811156	429	-51.3	1781.69	629.7	429	153.272	59.2579	429	155.839	61.1407	429	344.904	285.74	429	347.986	290.918
5704	true	true	true	43	1	-0.15814	1.44186	0.332029	0.337715	0.829104	0.828788	43	-6.8	179.02	62	43	14.2772	5.00988	43	14.5217	5.21834	43	35.6515	30.2818	43	35.6379	30.6096
5713	true	true	true	226	1	-0.456195	1.94204	0.320682	0.32606	0.751493	0.756284	226	-103.1	1411.37	438.9	225	72.1534	26.0759	225	73.3635	26.9225	225	169.086	134.958	225	170.164	137.919
5715	true	true	true	6	1	1.53333	1.53333	0.325816	0.314529	0.775884	0.774957	6	9.2	29.44	9.2	6	1.9549	0.648072	6	1.88717	0.607064	6	4.6553	3.64223	6	4.64974	3.62807
5717	true	true	true	241	1	-0.287137	2.1527	0.320291	0.318642	0.738984	0.74384	241	-69.2	2015.68	518.8	241	77.19	27.2953	241	76.7927	26.9171	241	178.095	139.511	241	179.265	141.976
5726	true	true	true	49	1	-0.877551	2.0449	0.310921	0.313468	0.740043	0.751696	49	-43	340.36	100.2	49	15.2351	5.33498	49	15.3599	5.29671	49	36.2621	28.2515	49	36.8331	29.1247
5728	true	true	true	27	1	-0.781481	2.46296	0.323044	0.315965	0.712697	0.694127	27	-21.1	238.49	66.5	26	8.39914	2.93025	26	8.21508	2.84852	26	18.5301	13.9893	26	18.0473	13.7737
5734	true	true	true	3	1	1.46667	1.46667	0.309725	0.347406	0.735247	0.773258	3	4.4	11.62	4.4	3	0.929175	0.300241	3	1.04222	0.387784	3	2.20574	1.70501	3	2.31977	1.91167
5756	true	true	true	368	1	-0.380707	1.7894	0.331747	0.338219	0.780949	0.788648	368	-140.1	2096.01	658.5	366	121.419	44.1112	366	123.788	46.0127	366	285.827	231.593	366	288.645	236.652
5760	true	true	true	3	1	-2	2.06667	0.364937	0.370673	0.73306	0.756412	3	-6	25.46	6.2	3	1.09481	0.408998	3	1.11202	0.425137	3	2.19918	1.64	3	2.26923	1.73529
5762	true	true	true	7	1	0.0571429	2.45714	0.331452	0.341386	0.792083	0.818574	7	0.4	62.14	17.2	7	2.32016	0.880715	7	2.3897	0.916352	7	5.54458	4.47655	7	5.73002	4.75869
5765	true	true	true	438	1	-0.317352	1.73014	0.349325	0.354839	0.795943	0.801206	438	-139	2423.3	757.8	437	152.655	58.3507	437	155.064	60.3001	437	347.827	286.19	437	350.127	290.689
5766	true	true	true	25	1	-1.324	2.724	0.269572	0.282146	0.639081	0.661438	25	-33.1	298.73	68.1	25	6.7393	2.00811	25	7.05365	2.20329	25	15.977	11.4435	25	16.5359	12.1653
5772	true	true	true	83	1	-0.0277108	1.6253	0.356184	0.355426	0.802467	0.806582	83	-2.3	425.45	134.9	83	29.5633	11.5692	83	29.5003	11.5386	83	66.6047	55.3411	83	66.9463	55.8543
5774	true	true	true	4	1	0.1	1.6	0.265772	0.287764	0.657237	0.689029	4	0.4	18.12	6.4	4	1.06309	0.335773	4	1.15106	0.41037	4	2.62895	1.93854	4	2.75612	2.17484
5775	true	true	true	167	1	-0.502994	2.21317	0.329613	0.336406	0.76119	0.773301	167	-84	1411.78	369.6	167	55.0454	20.1185	167	56.1797	20.9458	167	127.119	100.391	167	129.141	103.255
5777	true	true	true	5	1	-1.28	1.44	0.30889	0.32128	0.662806	0.674834	5	-6.4	18.98	7.2	5	1.54445	0.611779	5	1.6064	0.635736	5	3.31403	2.78261	5	3.37417	2.87569
5779	true	true	true	1	1	-0.8	0.8	0.431118	0.439873	0.956522	0.970089	1	-0.8	0.64	0.8	1	0.431118	0.185863	1	0.439873	0.193489	1	0.956522	0.914934	1	0.970089	0.941073
5790	true	true	true	1314	1	-0.1379	1.78676	0.334286	0.338979	0.775356	0.781815	1314	-181.2	7881.74	2347.8	1310	437.915	161.625	1310	444.062	166.38	1310	1015.72	820.647	1310	1024.18	834.598
5797	true	true	true	86	1	-0.132558	2.04186	0.342328	0.342957	0.786745	0.791693	86	-11.4	614.08	175.6	86	29.4402	10.919	86	29.4943	11.0259	86	67.6601	54.8577	86	68.0856	55.6809
5799	true	true	true	81	1	0.248148	1.50988	0.361211	0.367789	0.806883	0.817914	81	20.1	368.77	122.3	81	29.2581	11.5093	81	29.7909	11.9302	81	65.3575	54.2161	81	66.251	55.4712
5805	true	true	true	267	1	0.0546816	1.72734	0.310215	0.315532	0.743247	0.750869	267	14.6	1410.5	461.2	267	82.8273	28.845	267	84.247	29.836	267	198.447	155.244	267	200.482	158.976
5807	true	true	true	1	1	-2.4	2.4	0.347633	0.35543	0.948718	0.947009	1	-2.4	5.76	2.4	1	0.347633	0.120849	1	0.35543	0.126331	1	0.948718	0.900066	1	0.947009	0.896827
5808	true	true	true	69	1	-0.0188406	1.96957	0.340203	0.343588	0.768117	0.780593	69	-1.3	526.85	135.9	69	23.474	8.81735	69	23.7075	8.96096	69	53.0001	42.5847	69	53.8609	43.8906
5810	true	true	true	2	1	-1.35	1.35	0.375289	0.377193	0.814394	0.819092	2	-2.7	5.85	2.7	2	0.750579	0.288525	2	0.754386	0.297794	2	1.62879	1.32719	2	1.63818	1.34183
5823	true	true	true	158	1	-0.00189873	1.88924	0.317019	0.322853	0.741767	0.753484	158	-0.3	1006.69	298.5	158	50.0891	17.8143	158	51.0107	18.4303	158	117.199	92.3678	158	119.05	95.3714
5828	true	true	true	101	1	-0.10198	2.00891	0.331498	0.336595	0.772243	0.779031	101	-10.3	754.99	202.9	101	33.4813	12.1355	101	33.9961	12.5535	101	77.9966	62.059	101	78.6821	63.2438
5830	true	true	true	2	1	-2.15	2.35	0.267671	0.279527	0.556497	0.584771	2	-4.3	20.29	4.7	2	0.535342	0.146024	2	0.559054	0.157461	2	1.11299	0.718982	2	1.16954	0.751963
5839	true	true	true	3	1	-1.43333	1.43333	0.351759	0.387688	0.853623	0.885285	3	-4.3	9.07	4.3	3	1.05528	0.389714	3	1.16306	0.4734	3	2.56087	2.20781	3	2.65586	2.36797
5842	true	true	true	13	1	-0.784615	1.61538	0.300466	0.310516	0.76647	0.768495	13	-10.2	45.66	21	13	3.90605	1.28145	13	4.03671	1.37099	13	9.96411	7.95482	13	9.99044	8.04043
5844	true	true	true	103	1	0.113592	2.03981	0.347406	0.355206	0.772903	0.789159	103	11.7	620.93	210.1	103	35.7829	13.6479	103	36.5862	14.1845	103	79.609	63.6519	103	81.2834	66.235
5855	true	true	true	644	1	0.00372671	1.66366	0.329901	0.333427	0.784291	0.789421	644	2.4	3515.48	1071.4	638	210.477	76.179	638	212.727	78.2669	638	500.378	408.581	638	503.65	415.529
5860	true	true	true	35	1	-0.717143	1.55143	0.339133	0.340757	0.800068	0.808705	35	-25.1	171.19	54.3	35	11.8697	4.24994	35	11.9265	4.30136	35	28.0024	22.82	35	28.3047	23.3696
5867	true	true	true	154	1	-0.225325	2.06818	0.317658	0.325393	0.757432	0.766377	154	-34.7	1099.59	318.5	154	48.9193	17.1925	154	50.1105	17.9301	154	116.645	94.1544	154	118.022	96.3945
5877	true	true	true	14	1	-0.00714286	3.02143	0.286166	0.287786	0.72658	0.732777	14	-0.1	173.37	42.3	14	4.00632	1.25423	14	4.029	1.2893	14	10.1721	7.66889	14	10.2589	7.8758
5880	true	true	true	18	1	0.172222	1.17222	0.325451	0.330221	0.784951	0.779003	18	3.1	43.69	21.1	18	5.85812	2.0642	18	5.94397	2.15579	18	14.1291	11.3724	18	14.022	11.3494
5882	true	true	true	34	1	0.432353	2.21471	0.318746	0.323622	0.742793	0.751003	34	14.7	268.65	75.3	33	10.5186	3.60143	33	10.6795	3.72159	33	24.5122	18.9325	33	24.7831	19.4049
5886	true	true	true	1	1	0.3	0.3	0.322198	0.301273	0.736842	0.705013	1	0.3	0.09	0.3	1	0.322198	0.103811	1	0.301273	0.0907655	1	0.736842	0.542936	1	0.705013	0.497043
5889	true	true	true	424	1	0.108726	2.09458	0.327754	0.336605	0.749664	0.762539	424	46.1	3050.07	888.1	420	137.657	49.5925	420	141.374	52.1041	420	314.859	248.347	420	320.266	256.732
5891	true	true	true	111	1	-0.296396	1.6964	0.327127	0.334288	0.778482	0.786787	111	-32.9	638.59	188.3	110	35.984	12.7305	110	36.7717	13.3299	110	85.6331	68.9836	110	86.5466	70.5311
5898	true	true	true	31	1	-0.241935	1.55161	0.368406	0.377739	0.82164	0.831568	31	-7.5	145.87	48.1	31	11.4206	4.51449	31	11.7099	4.69451	31	25.4709	21.4168	31	25.7786	21.8117
5900	true	true	true	1	1	-3.5	3.5	0.272314	0.266561	0.754386	0.730594	1	-3.5	12.25	3.5	1	0.272314	0.0741551	1	0.266561	0.0710547	1	0.754386	0.569098	1	0.730594	0.533768
5902	true	true	true	451	1	-0.0882483	1.93703	0.332437	0.338712	0.752896	0.760331	451	-39.8	3153.76	873.6	448	148.932	54.8983	448	151.743	57.23	448	337.298	270.967	448	340.628	276.868
5911	true	true	true	761	1	-0.280289	2.13837	0.321455	0.325577	0.751259	0.758087	761	-213.3	5863.17	1627.3	760	244.306	86.4338	760	247.438	88.6937	760	570.957	451.799	760	576.146	461.033
5912	true	true	true	68	1	0.0338235	1.55441	0.347516	0.351489	0.811042	0.81441	68	2.3	302.45	105.7	68	23.6311	8.87118	68	23.9013	9.19091	68	55.1509	46.3783	68	55.3799	46.9235
5914	true	true	true	31	1	0.193548	1.96129	0.339634	0.339829	0.7699	0.784815	31	6	198.82	60.8	31	10.5287	4.00542	31	10.5347	3.9139	31	23.8669	19.0658	31	24.3293	19.7399
5916	true	true	true	5	1	-1.04	1.2	0.399894	0.411266	0.837519	0.838775	5	-5.2	31.4	6	5	1.99947	0.832696	5	2.05633	0.881564	5	4.1876	3.52418	5	4.19388	3.53209
5918	true	true	true	2	1	0.05	0.35	0.0861943	0.0992883	0	0	2	0.1	0.25	0.7	2	0.172389	0.0159318	2	0.198577	0.019919	2	0	0	2	0	0
5923	true	true	true	67	1	-0.577612	1.98657	0.347503	0.351127	0.77141	0.77066	67	-38.7	483.59	133.1	67	23.2827	8.66582	67	23.5255	8.91908	67	51.6844	41.1809	67	51.6342	41.2491
5924	true	true	true	7	1	-0.814286	1.21429	0.390125	0.394351	0.861822	0.8659	7	-5.7	16.07	8.5	7	2.73088	1.14646	7	2.76045	1.16548	7	6.03276	5.31648	7	6.0613	5.37214
5936	true	true	true	7	1	-0.0142857	1.78571	0.263603	0.278443	0.669463	0.698374	7	-0.1	35.57	12.5	7	1.84522	0.497446	7	1.9491	0.556063	7	4.68624	3.24881	7	4.88862	3.53196
5944	true	true	true	34	1	-0.561765	1.60882	0.353792	0.356813	0.839739	0.841721	34	-19.1	139.25	54.7	34	12.0289	4.61587	34	12.1316	4.69547	34	28.5511	24.3941	34	28.6185	24.4908
5955	true	true	true	266	1	-0.317293	1.36316	0.351875	0.350509	0.800763	0.802339	266	-84.4	1132.64	362.6	266	93.5987	35.712	266	93.2354	35.6453	266	213.003	176.846	266	213.422	177.998
5956	true	true	true	1	1	0.8	0.8	0.362252	0.367365	0.733333	0.728767	1	0.8	0.64	0.8	1	0.362252	0.131226	1	0.367365	0.134957	1	0.733333	0.537778	1	0.728767	0.531102
5965	true	true	true	368	1	-0.05625	1.85299	0.340853	0.344836	0.790351	0.797964	368	-20.7	2283.61	681.9	368	125.434	46.274	368	126.9	47.4773	368	290.849	238.091	368	293.651	243.214
5966	true	true	true	3	1	1.3	1.36667	0.247519	0.248346	0.614826	0.631194	3	3.9	8.73	4.1	3	0.742558	0.219685	3	0.745037	0.219965	3	1.84448	1.35776	3	1.89358	1.44904
5977	true	true	true	15	1	-0.76	2.56	0.253836	0.263961	0.648827	0.664306	15	-11.4	133.34	38.4	15	3.80754	1.1266	15	3.95941	1.22419	15	9.7324	6.96121	15	9.96459	7.36791
5980	true	true	true	39	1	-0.471795	1.6	0.382531	0.3913	0.842091	0.847769	39	-18.4	228.28	62.4	39	14.9187	6.14485	39	15.2607	6.41989	39	32.8415	28.3644	39	33.063	28.9852
5981	true	true	true	683	1	-0.123133	1.52284	0.362602	0.369215	0.812564	0.817163	683	-84.1	3077.17	1040.1	682	247.295	96.3182	682	251.805	100.202	682	554.168	462.794	682	557.305	468.535
5984	true	true	true	201	1	0.151741	1.5408	0.366242	0.365743	0.819688	0.824278	201	30.5	936.37	309.7	201	73.6146	29.08	201	73.5144	29.1167	201	164.757	138.525	201	165.68	140.122
5985	true	true	true	60	1	-0.593333	1.95	0.364739	0.367982	0.808263	0.814681	60	-35.6	354.74	117	59	21.5196	8.23423	59	21.7109	8.4101	59	47.6875	39.3467	59	48.0662	39.9167
5994	true	true	true	18	1	-0.194444	1.29444	0.353382	0.349357	0.788468	0.790286	18	-3.5	47.69	23.3	18	6.36088	2.36334	18	6.28843	2.31462	18	14.1924	11.3096	18	14.2251	11.3538
6007	true	true	true	149	1	-0.0241611	1.58389	0.337482	0.34413	0.763916	0.771896	149	-3.6	728.32	236	149	50.2848	18.6695	149	51.2753	19.4614	149	113.823	90.7372	149	115.012	93.0298
6009	true	true	true	707	1	0.0653465	1.6017	0.34297	0.344208	0.788017	0.793955	707	46.2	3667.44	1132.4	704	241.451	90.4055	704	242.322	91.1437	704	554.764	457.835	704	558.944	465.569
6012	true	true	true	8	1	0.1875	1.1125	0.295973	0.283644	0.728092	0.717134	8	1.5	17.07	8.9	8	2.36778	0.797891	8	2.26915	0.754384	8	5.82473	4.5389	8	5.73708	4.39518
6013	true	true	true	190	1	-0.0789474	1.95053	0.334558	0.334578	0.754477	0.758085	190	-15	1399.82	370.6	190	63.566	23.9184	190	63.5699	23.9685	190	143.351	114.718	190	144.036	116.1
6015	true	true	true	64	1	-0.509375	2.20312	0.305949	0.31235	0.757216	0.77047	64	-32.6	513.2	141	64	19.5807	6.53209	64	19.9904	6.83635	64	48.4618	38.1556	64	49.3101	39.5013
6018	true	true	true	3	1	1.3	2.5	0.314164	0.280108	0.836627	0.780071	3	3.9	27.89	7.5	3	0.942492	0.301032	3	0.840325	0.247404	3	2.50988	2.09985	3	2.34021	1.84373
6029	true	true	true	48	1	-0.504167	2.26667	0.324295	0.329097	0.754076	0.762798	48	-24.2	466.4	108.8	48	15.5662	5.47157	48	15.7966	5.68024	48	36.1957	29.2695	48	36.6143	30.0055
6033	true	true	true	356	1	-0.233427	1.61264	0.344244	0.345049	0.792582	0.793078	356	-83.1	1727.29	574.1	355	122.206	45.8965	355	122.492	46.3567	355	281.367	230.236	355	281.543	231.36
6035	true	true	true	62	1	-0.120968	2.01774	0.320546	0.320618	0.739598	0.740172	62	-7.5	480.01	125.1	62	19.8739	6.95539	62	19.8783	7.08238	62	45.8551	35.5956	62	45.8907	35.9598
6039	true	true	true	3	1	0.0666667	0.466667	0.329681	0.337367	0.748435	0.7774	3	0.2	0.9	1.4	3	0.989042	0.343012	3	1.0121	0.355419	3	2.24531	1.69848	3	2.3322	1.82734
6041	true	true	true	29	1	0.224138	3.3	0.261087	0.269886	0.647753	0.664788	29	6.5	474.95	95.7	29	7.57152	2.28357	29	7.8267	2.49918	29	18.7848	13.7953	29	19.2788	14.6252
6050	true	true	true	69	1	0.13913	2.96522	0.293775	0.29628	0.720592	0.729236	69	9.6	855.74	204.6	69	20.2705	6.58542	69	20.4433	6.64924	69	49.7209	37.6431	69	50.3173	38.7197
6051	true	true	true	1	1	-5	5	0.200879	0.225328	0.75	0.776049	1	-5	25	5	1	0.200879	0.0403525	1	0.225328	0.0507728	1	0.75	0.5625	1	0.776049	0.602253
6061	true	true	true	40	1	0.1525	3.0275	0.292883	0.294313	0.709915	0.71627	40	6.1	489.99	121.1	40	11.7153	3.88773	40	11.7725	3.93872	40	28.3966	21.5208	40	28.6508	21.989
6062	true	true	true	184	1	-0.320652	1.77717	0.337406	0.339906	0.769381	0.769143	184	-59	1088.06	327	184	62.0827	22.8995	184	62.5427	23.3644	184	141.566	112.598	184	141.522	113.592
6077	true	true	true	63	1	-0.334921	1.80476	0.34303	0.349961	0.772465	0.781611	63	-21.1	383.59	113.7	63	21.6109	8.10785	63	22.0476	8.41661	63	48.6653	39.5023	63	49.2415	40.2541
6090	true	true	true	384	1	-0.102604	2.10365	0.317013	0.320988	0.750139	0.759652	384	-39.4	2892.86	807.8	380	120.465	41.9095	380	121.975	43.0008	380	285.053	223.912	380	288.668	229.789
6107	true	true	true	109	1	0.211009	2.66239	0.29514	0.298361	0.695813	0.70679	109	23	1202.22	290.2	109	32.1702	10.5127	109	32.5214	10.6949	109	75.8436	56.2361	109	77.0401	58.1158
6110	true	true	true	8	1	-0.475	2.4	0.408052	0.422396	0.811337	0.822936	8	-3.8	82.78	19.2	8	3.26442	1.40065	8	3.37917	1.4986	8	6.49069	5.56753	8	6.58349	5.79352
6116	true	true	true	131	1	-0.453435	2.03053	0.337979	0.341863	0.787284	0.791848	131	-59.4	899.12	266	131	44.2752	16.1331	131	44.7841	16.499	131	103.134	84.9962	131	103.732	86.452
6130	true	true	true	1	1	4.2	4.2	0.242075	0.274992	0.661017	0.748068	1	4.2	17.64	4.2	1	0.242075	0.0586003	1	0.274992	0.0756208	1	0.661017	0.436943	1	0.748068	0.559606
6132	true	true	true	3	1	-0.566667	1.5	0.420473	0.441509	0.752846	0.735782	3	-1.7	10.59	4.5	3	1.26142	0.56969	3	1.32453	0.635329	3	2.25854	1.71367	3	2.20735	1.63175
6139	true	true	true	22	1	-0.527273	1.41818	0.374964	0.388515	0.814989	0.837978	22	-11.6	72.02	31.2	22	8.2492	3.35634	22	8.54734	3.54258	22	17.9297	14.7625	22	18.4355	15.5439
6142	true	true	true	2	1	-0.4	0.4	0.525785	0.521797	0.761538	0.736157	2	-0.8	0.4	0.8	2	1.05157	0.556882	2	1.04359	0.547824	2	1.52308	1.21207	2	1.47231	1.15436
6146	true	true	true	3	1	-0.433333	2.3	0.29233	0.270453	0.650427	0.625613	3	-1.3	16.29	6.9	3	0.876989	0.296396	3	0.811358	0.258754	3	1.95128	1.49366	3	1.87684	1.42339
6161	true	true	true	529	1	0.238185	2.16106	0.316463	0.320828	0.744921	0.750592	529	126	3972.08	1143.2	527	166.776	58.4796	527	169.076	60.2414	527	392.573	308.569	527	395.562	313.928
6168	true	true	true	402	1	-0.325124	1.76194	0.341865	0.343623	0.780556	0.78656	402	-130.7	2297.13	708.3	400	136.746	51.4441	400	137.449	52.2762	400	312.222	253.969	400	314.624	259.349
6171	true	true	true	22	1	-9.08364e-17	1.59091	0.359575	0.366359	0.818173	0.819826	22	-1.9984e-15	97.08	35	22	7.91064	2.9825	22	8.05989	3.13858	22	17.9998	14.8715	22	18.0362	14.9845
6177	true	true	true	9	1	-0.744444	1.32222	0.35821	0.360821	0.801036	0.801177	9	-6.7	21.85	11.9	9	3.22389	1.25	9	3.24738	1.26541	9	7.20932	5.96838	9	7.21059	5.95657
6183	true	true	true	41	1	0.0902439	2.02195	0.331473	0.335307	0.753223	0.755419	41	3.7	309.53	82.9	41	13.5904	5.12049	41	13.7476	5.29332	41	30.8821	24.1352	41	30.9722	24.2534
6207	true	true	true	64	1	0.810937	2.43906	0.305378	0.302273	0.707221	0.707777	64	51.9	630.95	156.1	64	19.5442	6.7209	64	19.3455	6.53459	64	45.2621	34.5687	64	45.2977	35.4085
6216	true	true	true	1	1	-5.3	5.3	0.115695	0.13894	0.25	0.311472	1	-5.3	28.09	5.3	1	0.115695	0.0133853	1	0.13894	0.0193043	1	0.25	0.0625	1	0.311472	0.0970149
6218	true	true	true	6	1	0.7	0.733333	0.408573	0.429973	0.828794	0.827367	6	4.2	6.2	4.4	6	2.45144	1.04881	6	2.57984	1.16119	6	4.97276	4.14999	6	4.9642	4.13598
6226	true	true	true	15	1	-0.253333	1.62667	0.349243	0.349165	0.766649	0.769635	15	-3.8	64.32	24.4	15	5.23864	1.97091	15	5.23748	1.95348	15	11.4997	9.34366	15	11.5445	9.44535
6229	true	true	true	1	1	-0.6	0.6	0.481159	0.481303	0.923077	0.923921	1	-0.6	0.36	0.6	1	0.481159	0.231514	1	0.481303	0.231653	1	0.923077	0.852071	1	0.923921	0.85363
6240	true	true	true	8	1	0.15	1.075	0.340379	0.342943	0.7659	0.77764	8	1.2	23.9	8.6	7	2.38266	0.94124	7	2.4006	0.944541	7	5.3613	4.23672	7	5.44348	4.3407
6248	true	true	true	7	1	1.35714	1.87143	0.220222	0.206723	0.625129	0.599016	7	9.5	41.11	13.1	7	1.54155	0.35941	7	1.44706	0.31493	7	4.37591	2.83548	7	4.19311	2.59071
6253	true	true	true	940	1	-0.142979	1.83277	0.322305	0.326504	0.76892	0.775934	940	-134.4	5765	1722.8	939	302.644	107.555	939	306.588	110.936	939	722.016	579.214	939	728.602	591.155
6260	true	true	true	447	1	-0.182774	1.67763	0.34974	0.353352	0.796881	0.802522	447	-81.7	2491.27	749.9	447	156.334	59.4809	447	157.948	60.8346	447	356.206	291.777	447	358.728	296.119
6263	true	true	true	41	1	0.126829	2.13659	0.32468	0.331678	0.77598	0.775093	41	5.2	273.26	87.6	41	13.3119	4.69332	41	13.5988	4.88824	41	31.8152	25.5478	41	31.7788	25.4028
6264	true	true	true	133	1	-0.225564	2.45113	0.311765	0.316643	0.73793	0.746579	133	-30	1385.58	326	132	41.153	13.9695	132	41.7968	14.4858	132	97.4068	76.1226	132	98.5484	78.7167
6276	true	true	true	17	1	-0.0823529	1.27059	0.367633	0.367513	0.818523	0.816859	17	-1.4	45.8	21.6	17	6.24976	2.46042	17	6.24773	2.46238	17	13.9149	11.6879	17	13.8866	11.6275
6278	true	true	true	603	1	-0.0339967	1.68076	0.35376	0.358839	0.790971	0.795442	603	-20.5	3330.73	1013.5	602	212.964	82.2757	602	216.021	84.6006	602	476.165	390.896	602	478.856	396.044
6287	true	true	true	37	1	4.80096e-17	1.95135	0.332159	0.340898	0.790463	0.804055	37	1.77636e-15	277.3	72.2	37	12.2899	4.39808	37	12.6132	4.62046	37	29.2471	23.994	37	29.75	24.7125
6297	true	true	true	112	1	-0.824107	2.19732	0.331053	0.340954	0.761875	0.773202	112	-92.3	998.39	246.1	112	37.0779	13.4258	112	38.1868	14.2709	112	85.33	67.104	112	86.5986	69.2148
6299	true	true	true	148	1	0.275676	1.39324	0.354508	0.34913	0.792496	0.791686	148	40.8	545.76	206.2	148	52.4672	20.2065	148	51.6713	19.6755	148	117.289	96.725	148	117.17	97.2259
6302	true	true	true	8	1	-0.7625	1.2625	0.318234	0.330854	0.771142	0.791903	8	-6.1	26.57	10.1	8	2.54587	0.860491	8	2.64683	0.939613	8	6.16914	4.89254	8	6.33522	5.17586
6305	true	true	true	74	1	-0.662162	1.88108	0.340574	0.346026	0.789427	0.800668	74	-49	476.58	139.2	74	25.2025	9.4487	74	25.6059	9.74637	74	58.4176	48.594	74	59.2494	49.9205
6307	true	true	true	21	1	0.171429	1.4381	0.300044	0.313552	0.760254	0.77585	21	3.6	106.84	30.2	21	6.30092	2.14335	21	6.58459	2.34123	21	15.9653	12.8516	21	16.2929	13.3204
6310	true	true	true	319	1	-0.312539	1.86113	0.330311	0.332571	0.769416	0.772198	319	-99.7	2022.79	593.7	319	105.369	38.1478	319	106.09	38.8577	319	245.444	196.255	319	246.331	198.037
6312	true	true	true	19	1	0.278947	2.12105	0.278846	0.278816	0.682934	0.676195	19	5.3	149.85	40.3	19	5.29808	1.71145	19	5.2975	1.70183	19	12.9757	9.62151	19	12.8477	9.51091
6325	true	true	true	19	1	1.62632	2.45789	0.268703	0.275725	0.662741	0.677199	19	30.9	155.43	46.7	19	5.10536	1.57433	19	5.23877	1.64233	19	12.5921	9.3608	19	12.8668	9.76806
6333	true	true	true	5	1	-0.26	2.5	0.282661	0.292253	0.682856	0.695383	5	-1.3	41.49	12.5	5	1.41331	0.419682	5	1.46127	0.45144	5	3.41428	2.43592	5	3.47691	2.57476
6344	true	true	true	9	1	-0.422222	2.46667	0.286643	0.300683	0.728105	0.755693	9	-3.8	102.6	22.2	9	2.57978	0.764742	9	2.70615	0.849862	9	6.55295	4.9371	9	6.80123	5.33484
6345	true	true	true	96	1	-0.11875	2.27917	0.303997	0.310216	0.745627	0.754555	96	-11.4	822.82	218.8	96	29.1837	9.93181	96	29.7808	10.3029	96	71.5802	55.7977	96	72.4372	57.2905
6367	true	true	true	161	1	-0.809938	2.09193	0.296237	0.302116	0.732731	0.730924	161	-130.4	1205.72	336.8	161	47.6942	15.8949	161	48.6406	16.6369	161	117.97	91.8225	161	117.679	93.5332
6369	true	true	true	8	1	0.8125	1.8375	0.365888	0.389757	0.774214	0.802689	8	6.5	33.29	14.7	8	2.92711	1.15914	8	3.11806	1.28232	8	6.19371	4.91384	8	6.42151	5.25457
6376	true	true	true	4	1	0.525	1.825	0.260556	0.265844	0.669904	0.689577	4	2.1	24.47	7.3	4	1.04222	0.29485	4	1.06338	0.304027	4	2.67961	1.82361	4	2.75831	1.92138
6393	true	true	true	6	1	0.5	3.2	0.271376	0.281381	0.768958	0.78013	6	3	95.06	19.2	6	1.62825	0.512934	6	1.68828	0.558991	6	4.61375	3.70932	6	4.68078	3.8284
6396	true	true	true	70	1	-0.648571	1.66286	0.344686	0.359149	0.798135	0.818176	70	-45.4	374.38	116.4	70	24.128	9.0246	70	25.1404	9.74989	70	55.8694	45.5876	70	57.2723	47.9021
6397	true	true	true	135	1	0.0518519	1.61778	0.334406	0.336695	0.773938	0.782519	135	7	632.64	218.4	134	44.8104	16.8794	134	45.1171	17.0969	134	103.708	84.6748	134	104.858	86.6581
6401	true	true	true	40	1	-0.8175	2.1875	0.316729	0.325398	0.766773	0.779532	40	-32.7	324.79	87.5	40	12.6692	4.33315	40	13.0159	4.57179	40	30.6709	24.3787	40	31.1813	25.1172
6404	true	true	true	3	1	0.933333	1.8	0.31532	0.306597	0.789898	0.739748	3	2.8	16.22	5.4	3	0.945961	0.307397	3	0.919792	0.284274	3	2.36969	1.87312	3	2.21925	1.66368
6411	true	true	true	1	1	0.3	0.3	0.331767	0.336207	0.808824	0.812938	1	0.3	0.09	0.3	1	0.331767	0.110069	1	0.336207	0.113035	1	0.808824	0.654196	1	0.812938	0.660868
6418	true	true	true	2	1	-1.95	2.75	0.333794	0.341331	0.580952	0.589561	2	-3.9	22.73	5.5	2	0.667588	0.224457	2	0.682662	0.234369	2	1.1619	0.721451	2	1.17912	0.73392
6422	true	true	true	20	1	0.58	2.86	0.309868	0.31503	0.762217	0.771192	20	11.6	214.26	57.2	20	6.19737	2.13702	20	6.30061	2.19417	20	15.2443	12.071	20	15.4238	12.3369
6437	true	true	true	362	1	-0.180387	1.6268	0.326046	0.328028	0.785544	0.789046	362	-65.3	1979.95	588.9	362	118.029	42.065	362	118.746	42.9109	362	284.367	231.536	362	285.635	234.108
6444	true	true	true	114	1	-0.0438596	1.82281	0.334163	0.337454	0.785425	0.792748	114	-5	690.34	207.8	114	38.0945	14.1972	114	38.4698	14.4816	114	89.5385	73.9627	114	90.3733	75.8456
6445	true	true	true	59	1	-0.0847458	1.60678	0.313094	0.314102	0.738545	0.738294	59	-5	292.3	94.8	59	18.4725	6.50139	59	18.532	6.54066	59	43.5741	34.804	59	43.5593	35.422
6447	true	true	true	1	1	0.5	0.5	0.327298	0.31201	0.875	0.809651	1	0.5	0.25	0.5	1	0.327298	0.107124	1	0.31201	0.0973502	1	0.875	0.765625	1	0.809651	0.655535
6450	true	true	true	1	1	1	1	0.295903	0.274572	0.787879	0.777661	1	1	1	1	1	0.295903	0.0875585	1	0.274572	0.0753896	1	0.787879	0.620753	1	0.777661	0.604756
6454	true	true	true	1	1	-3.3	3.3	0.419711	0.407339	0.833333	0.824439	1	-3.3	10.89	3.3	1	0.419711	0.176157	1	0.407339	0.165925	1	0.833333	0.694444	1	0.824439	0.6797
6460	true	true	true	1	1	0.8	0.8	0.308861	0.306464	0.837838	0.85082	1	0.8	0.64	0.8	1	0.308861	0.0953948	1	0.306464	0.09392	1	0.837838	0.701972	1	0.85082	0.723895
6461	true	true	true	403	1	0.304963	1.39727	0.352644	0.349831	0.804301	0.800122	403	122.9	1607.23	563.1	403	142.115	54.8752	403	140.982	54.3452	403	324.133	269.407	403	322.449	268.152
6466	true	true	true	32	1	-0.75	1.95625	0.350455	0.358882	0.771414	0.785463	32	-24	213.42	62.6	32	11.2146	4.34663	32	11.4842	4.49848	32	24.6852	20.4216	32	25.1348	21.047
6479	true	true	true	1	1	1.3	1.3	0.333946	0.362744	0.795455	0.866862	1	1.3	1.69	1.3	1	0.333946	0.11152	1	0.362744	0.131583	1	0.795455	0.632748	1	0.866862	0.75145
6496	true	true	true	407	1	-0.258722	2.15405	0.350962	0.357794	0.787137	0.796505	407	-105.3	3321.53	876.7	407	142.841	54.6795	407	145.622	57.0314	407	320.365	260.731	407	324.178	267.038
6509	true	true	true	87	1	-0.4	2.02069	0.309144	0.30634	0.746269	0.749865	87	-34.8	653.18	175.8	87	26.8955	9.0589	87	26.6516	8.92114	87	64.9254	50.8698	87	65.2382	51.575
6510	true	true	true	119	1	0.157983	1.43025	0.340342	0.332076	0.766795	0.75624	119	18.8	533.8	170.2	119	40.5008	15.5244	119	39.5171	15.0434	119	91.2486	74.1359	119	89.9926	73.4848
6513	true	true	true	16	1	-1.025	2.3625	0.327438	0.324566	0.770106	0.76481	16	-16.4	139.18	37.8	16	5.239	1.85326	16	5.19305	1.82376	16	12.3217	9.74363	16	12.237	9.91038
6527	true	true	true	80	1	-0.67	2.165	0.346185	0.355903	0.785129	0.800973	80	-53.6	635.38	173.2	80	27.6948	10.4082	80	28.4723	10.9951	80	62.8103	51.2336	80	64.0778	53.1672
6533	true	true	true	573	1	-0.231065	1.62757	0.351638	0.355273	0.813823	0.818089	573	-132.4	2898.04	932.6	571	200.785	75.8825	571	202.861	78.0187	571	464.693	388.331	571	467.129	393.518
6535	true	true	true	3	1	-0.3	0.766667	0.39339	0.394795	0.931034	0.935789	3	-0.9	1.95	2.3	3	1.18017	0.485391	3	1.18439	0.486745	3	2.7931	2.62901	3	2.80737	2.65184
6536	true	true	true	44	1	-0.477273	2.06818	0.32002	0.312359	0.760233	0.755574	44	-21	295.44	91	44	14.0809	4.7794	44	13.7438	4.65213	44	33.4502	26.5452	44	33.2452	26.3752
6554	true	true	true	6	1	-1.26667	1.5	0.326604	0.330144	0.782721	0.781829	6	-7.6	22.88	9	6	1.95963	0.696226	6	1.98087	0.726854	6	4.69632	3.82921	6	4.69097	3.84164
6563	true	true	true	69	1	-0.511594	2.16957	0.303357	0.317756	0.754031	0.780145	69	-35.3	541.31	149.7	69	20.9316	7.0596	69	21.9252	7.65169	69	52.0281	40.8828	69	53.83	43.4663
6565	true	true	true	45	1	-0.0933333	2.16889	0.315069	0.319325	0.779846	0.786114	45	-4.2	378.82	97.6	45	14.1781	4.83621	45	14.3696	4.99807	45	35.0931	28.1799	45	35.3751	28.5859
6577	true	true	true	39	1	-0.253846	1.43333	0.359635	0.359277	0.84582	0.850147	39	-9.9	141.77	55.9	39	14.0258	5.32777	39	14.0118	5.29365	39	32.987	28.5254	39	33.1557	29.0851
6578	true	true	true	27	1	0.111111	2.77778	0.283734	0.290169	0.653373	0.666142	27	3	347.26	75	27	7.66083	2.4651	27	7.83455	2.58161	27	17.6411	12.9424	27	17.9858	13.4723
6581	true	true	true	38	1	0.715789	2.26842	0.288653	0.293332	0.701085	0.71102	38	27.2	348.18	86.2	38	10.9688	3.52654	38	11.1466	3.70973	38	26.6412	20.0122	38	27.0188	20.7368
6582	true	true	true	16	1	-0.3375	1.375	0.341978	0.349927	0.82569	0.830933	16	-5.4	71.4	22	16	5.47165	1.98298	16	5.59883	2.06269	16	13.211	11.0416	16	13.2949	11.1793
6589	true	true	true	489	1	-0.278323	1.51595	0.359126	0.365794	0.800985	0.805847	489	-136.1	2212.11	741.3	489	175.613	68.2957	489	178.873	70.7991	489	391.682	324.437	489	394.059	328.9
6622	true	true	true	6	1	-0.25	1.58333	0.40918	0.406731	0.755677	0.767162	6	-1.5	23.01	9.5	6	2.45508	1.13607	6	2.44038	1.13118	6	4.53406	3.55715	6	4.60297	3.62722
6624	true	true	true	3	1	1.86667	1.86667	0.270915	0.297634	0.795426	0.837169	3	5.6	13.58	5.6	3	0.812744	0.220827	3	0.892903	0.267244	3	2.38628	1.91009	3	2.51151	2.10897
6626	true	true	true	405	1	0.00691358	1.66173	0.345834	0.348098	0.789058	0.79037	405	2.8	2080.2	673	404	139.717	52.9526	404	140.632	53.9453	404	318.779	260.621	404	319.31	262.795
6627	true	true	true	199	1	0.28392	2.72714	0.296979	0.297591	0.699513	0.707747	199	56.5	2357.53	542.7	198	58.8019	19.8207	198	58.9231	19.9364	198	138.504	105.121	198	140.134	107.937
6632	true	true	true	22	1	-0.477273	2.63182	0.302089	0.317797	0.700483	0.727029	22	-10.5	261.31	57.9	21	6.34387	2.20274	21	6.67374	2.42068	21	14.7101	11.2977	21	15.2676	12.0542
6647	true	true	true	4	1	-0.075	0.575	0.461072	0.463193	0.835568	0.817836	4	-0.3	1.43	2.3	4	1.84429	0.87782	4	1.85277	0.895085	4	3.34227	2.81355	4	3.27135	2.70438
6656	true	true	true	157	1	0.198726	1.67389	0.352201	0.356245	0.772308	0.777687	157	31.2	821.16	262.8	157	55.2956	21.6817	157	55.9305	22.1636	157	121.252	100.278	157	122.097	102.055
6658	true	true	true	35	1	0.362857	2.28857	0.302938	0.304879	0.730356	0.73095	35	12.7	280.65	80.1	35	10.6028	3.67899	35	10.6708	3.75788	35	25.5625	19.6633	35	25.5832	20.0531
6663	true	true	true	9	1	-1.3	2.36667	0.279787	0.28472	0.713191	0.725597	9	-11.7	91.57	21.3	9	2.51809	0.825757	9	2.56248	0.844474	9	6.41872	4.87553	9	6.53037	5.02665
6667	true	true	true	9	1	-0.8	1.28889	0.415278	0.406735	0.790907	0.763059	9	-7.2	33.88	11.6	9	3.7375	1.63653	9	3.66061	1.62092	9	7.11816	5.85224	9	6.86753	5.6358
6676	true	true	true	124	1	0.282258	2.01129	0.33153	0.33541	0.765578	0.772635	124	35	922.28	249.4	123	40.7782	14.9417	123	41.2554	15.3371	123	94.1661	75.2415	123	95.0341	76.71
6677	true	true	true	43	1	0.206977	1.77442	0.336723	0.338636	0.77597	0.779004	43	8.9	249.37	76.3	43	14.4791	5.29506	43	14.5614	5.40074	43	33.3667	27.3656	43	33.4972	27.7458
6679	true	true	true	51	1	-0.815686	2.53333	0.287852	0.295539	0.745319	0.764186	51	-41.6	494.18	129.2	51	14.6805	4.70249	51	15.0725	4.9647	51	38.0113	29.105	51	38.9735	30.6841
6688	true	true	true	7	1	-0.228571	1.11429	0.382454	0.380871	0.801872	0.782991	7	-1.6	10.22	7.8	7	2.67718	1.04527	7	2.66609	1.0541	7	5.61311	4.63179	7	5.48094	4.62666
6689	true	true	true	309	1	-0.136246	2.03463	0.316733	0.32338	0.752915	0.765023	309	-42.1	2265.23	628.7	307	97.2372	33.8656	307	99.2777	35.2862	307	231.145	182.352	307	234.862	188.55
6691	true	true	true	30	1	-0.21	1.68333	0.318625	0.327162	0.75345	0.770292	30	-6.3	148.51	50.5	30	9.55874	3.39196	30	9.81485	3.5707	30	22.6035	17.7535	30	23.1087	18.4829
6693	true	true	true	9	1	0.322222	1.5	0.307017	0.322169	0.733574	0.742568	9	2.9	29.13	13.5	9	2.76315	0.91169	9	2.89952	0.993903	9	6.60217	4.99496	9	6.68312	5.0975
6718	true	true	true	128	1	-0.332813	1.82187	0.322777	0.32644	0.775995	0.784933	128	-42.6	782.26	233.2	127	40.9926	14.2824	127	41.4579	14.5249	127	98.5513	79.3111	127	99.6865	81.2227
6719	true	true	true	1	1	-1.3	1.3	0.419386	0.443061	0.894737	0.915569	1	-1.3	1.69	1.3	1	0.419386	0.175884	1	0.443061	0.196303	1	0.894737	0.800554	1	0.915569	0.838266
6730	true	true	true	211	1	-0.106635	1.79194	0.324484	0.328655	0.786673	0.796092	211	-22.5	1192.29	378.1	211	68.4661	24.4699	211	69.3462	25.0888	211	165.988	135.029	211	167.975	138.326
6733	true	true	true	40	1	-0.2825	1.8025	0.346935	0.34846	0.813495	0.814841	40	-11.3	240.17	72.1	40	13.8774	5.21574	40	13.9384	5.26394	40	32.5398	27.0754	40	32.5937	27.1866
6747	true	true	true	18	1	-0.0777778	1.77778	0.365261	0.376051	0.804058	0.821666	18	-1.4	99	32	18	6.5747	2.57532	18	6.76892	2.72141	18	14.473	11.9139	18	14.79	12.3691
6752	true	true	true	13	1	-0.284615	1.17692	0.385632	0.374651	0.848675	0.842591	13	-3.7	34.81	15.3	13	5.01321	2.10088	13	4.87046	2.00119	13	11.0328	9.67513	13	10.9537	9.51682
6765	true	true	true	5	1	0.32	1.52	0.307907	0.320829	0.735719	0.737575	5	1.6	17.38	7.6	5	1.53953	0.485833	5	1.60414	0.525714	5	3.67859	2.78277	5	3.68787	2.80293
6773	true	true	true	11	1	0.772727	1.62727	0.299893	0.305362	0.781368	0.791321	11	8.5	52.61	17.9	11	3.29882	1.15363	11	3.35898	1.18227	11	8.59504	7.01889	11	8.70453	7.16593
6777	true	true	true	1	1	1.1	1.1	0.372088	0.383785	0.926471	0.93318	1	1.1	1.21	1.1	1	0.372088	0.138449	1	0.383785	0.147291	1	0.926471	0.858348	1	0.93318	0.870825
6783	true	true	true	3	1	-2.23333	2.23333	0.427398	0.424586	0.881806	0.89676	3	-6.7	31.97	6.7	3	1.2822	0.552344	3	1.27376	0.545707	3	2.64542	2.33555	3	2.69028	2.41377
6789	true	true	true	8	1	-2.1875	2.8625	0.324522	0.331925	0.785771	0.812657	8	-17.5	95.13	22.9	8	2.59618	0.965764	8	2.6554	0.990726	8	6.28617	5.18602	8	6.50126	5.4971
6790	true	true	true	186	1	0.248925	1.51344	0.349932	0.352877	0.798765	0.804569	186	46.3	788.13	281.5	186	65.0873	24.8335	186	65.6351	25.1918	186	148.57	123.326	186	149.65	125.225
6791	true	true	true	57	1	-0.259649	2.92632	0.289276	0.291398	0.687081	0.695641	57	-14.8	722.88	166.8	57	16.4887	5.36051	57	16.6097	5.41788	57	39.1636	29.283	57	39.6515	30.082
6797	true	true	true	3	1	-1.1	1.1	0.249498	0.261391	0.723577	0.73837	3	-3.3	9.63	3.3	3	0.748495	0.186873	3	0.784173	0.204993	3	2.17073	1.57704	3	2.21511	1.64376
6798	true	true	true	300	1	-0.294667	1.50533	0.360922	0.368213	0.812421	0.820382	300	-88.4	1367.84	451.6	300	108.276	42.1631	300	110.464	43.9276	300	243.726	203.095	300	246.115	207.531
6800	true	true	true	65	1	-0.130769	1.78308	0.342706	0.347169	0.799624	0.804648	65	-8.5	331.03	115.9	63	21.5905	7.90235	63	21.8717	8.09106	63	50.3763	41.5558	63	50.6928	42.2302
6801	true	true	true	54	1	-0.216667	1.99815	0.318127	0.321827	0.754421	0.753691	54	-11.7	378.73	107.9	54	17.1788	6.12576	54	17.3787	6.27312	54	40.7388	31.8644	54	40.6993	31.7806
6806	true	true	true	309	1	-0.298382	2.13269	0.345902	0.34914	0.782007	0.786343	309	-92.2	2224.5	659	309	106.884	39.5532	309	107.884	40.3591	309	241.64	196.286	309	242.98	199.247
6809	true	true	true	1	1	-4	4	0.286784	0.264126	0.701754	0.719648	1	-4	16	4	1	0.286784	0.082245	1	0.264126	0.0697626	1	0.701754	0.492459	1	0.719648	0.517893
6814	true	true	true	5	1	-0.66	0.9	0.254216	0.251178	0.686672	0.684796	5	-3.3	5.31	4.5	5	1.27108	0.340775	5	1.25589	0.325567	5	3.43336	2.37076	5	3.42398	2.34978
6815	true	true	true	20	1	-1.115	1.915	0.314347	0.314488	0.710819	0.712109	20	-22.3	96.87	38.3	20	6.28694	2.13471	20	6.28975	2.16654	20	14.2164	10.6011	20	14.2422	10.8483
6818	true	true	true	1	1	0	0	0.277083	0.288167	0.818182	0.838486	1	0	0	0	1	0.277083	0.0767748	1	0.288167	0.0830402	1	0.818182	0.669421	1	0.838486	0.703059
6832	true	true	true	35	1	-1.46571	2.08857	0.326011	0.33696	0.733362	0.752016	35	-51.3	256.11	73.1	35	11.4104	4.12499	35	11.7936	4.43754	35	25.6677	20.5781	35	26.3205	21.5713
6842	true	true	true	16	1	-0.825	2.85	0.292158	0.291866	0.691011	0.724186	16	-13.2	200.46	45.6	16	4.67452	1.4651	16	4.66985	1.45685	16	11.0562	8.3436	16	11.587	8.98626
6843	true	true	true	22	1	0.477273	3.25909	0.278872	0.285382	0.680241	0.696865	22	10.5	338.03	71.7	22	6.13519	1.93084	22	6.27841	2.01698	22	14.9653	11.1387	22	15.331	11.6836
6853	true	true	true	2	1	0.55	0.55	0.334915	0.32756	0.789474	0.780339	2	1.1	0.73	1.1	2	0.66983	0.224659	2	0.655121	0.215974	2	1.57895	1.25208	2	1.56068	1.22921
6854	true	true	true	83	1	-0.638554	1.85301	0.339544	0.349222	0.806552	0.815668	83	-53	446.12	153.8	83	28.1821	10.2632	83	28.9854	10.8886	83	66.9438	55.3102	83	67.7004	56.4929
6855	true	true	true	33	1	-0.0939394	1.48182	0.336969	0.340548	0.790261	0.77945	33	-3.1	124.07	48.9	33	11.12	4.13076	33	11.2381	4.22886	33	26.0786	21.2933	33	25.7218	21.2865
6858	true	true	true	34	1	-0.00294118	2.05588	0.308818	0.324085	0.782021	0.805964	34	-0.1	223.63	69.9	34	10.4998	3.57203	34	11.0189	3.90981	34	26.5887	21.4761	34	27.4028	22.7136
6861	true	true	true	205	1	-0.0912195	1.56146	0.358634	0.361722	0.811518	0.813482	205	-18.7	929.95	320.1	205	73.5199	28.4774	205	74.153	29.0822	205	166.361	139.354	205	166.764	140.314
6865	true	true	true	1	1	0.5	0.5	0.327298	0.31201	0.875	0.809651	1	0.5	0.25	0.5	1	0.327298	0.107124	1	0.31201	0.0973502	1	0.875	0.765625	1	0.809651	0.655535
6867	true	true	true	74	1	-0.216216	1.59189	0.322269	0.32731	0.750227	0.752751	74	-16	364.12	117.8	74	23.8479	8.44833	74	24.2209	8.73373	74	55.5168	44.0412	74	55.7036	44.8442
6871	true	true	true	31	1	-0.503226	2.03226	0.342558	0.335941	0.794533	0.781601	31	-15.6	209.68	63	31	10.6193	4.01917	31	10.4142	3.87019	31	24.6305	20.1832	31	24.2296	19.7454
6874	true	true	true	76	1	-0.660526	2.42895	0.300055	0.309534	0.701947	0.719935	76	-50.2	711.76	184.6	76	22.8042	7.67251	76	23.5246	8.18384	76	53.348	40.4218	76	54.7151	42.6683
6875	true	true	true	8	1	-0.6	1.025	0.34678	0.375943	0.845048	0.877733	8	-4.8	15.74	8.2	8	2.77424	0.996253	8	3.00755	1.17734	8	6.76038	5.79272	8	7.02186	6.25675
6878	true	true	true	15	1	-0.373333	1.50667	0.369022	0.382057	0.791689	0.798053	15	-5.6	73.98	22.6	15	5.53532	2.23011	15	5.73086	2.40673	15	11.8753	9.92993	15	11.9708	10.0042
6880	true	true	true	37	1	-0.632432	2.23243	0.319421	0.318697	0.745375	0.753446	37	-23.4	302.08	82.6	37	11.8186	3.95875	37	11.7918	3.94504	37	27.5789	21.0443	37	27.8775	21.5162
6884	true	true	true	3	1	2.16667	2.23333	0.28478	0.2974	0.703238	0.730772	3	6.5	41.01	6.7	3	0.85434	0.274383	3	0.892199	0.28616	3	2.10971	1.60947	3	2.19232	1.70629
6898	true	true	true	355	1	0.0994366	2.15521	0.314903	0.320056	0.735803	0.74301	355	35.3	2857.87	765.1	354	111.476	39.3249	354	113.3	40.7716	354	260.474	204.473	354	263.026	208.937
6901	true	true	true	58	1	0.106897	1.51724	0.345233	0.353694	0.823029	0.836555	58	6.2	246.2	88	58	20.0235	7.4002	58	20.5143	7.78018	58	47.7357	40.0055	58	48.5202	41.2149
6902	true	true	true	292	1	0.57226	1.98253	0.32909	0.327566	0.760735	0.763599	292	167.1	2179.67	578.9	292	96.0944	35.4764	292	95.6493	35.3389	292	222.134	178.67	292	222.971	180.59
6913	true	true	true	115	1	0.0191304	1.72522	0.345674	0.349439	0.775183	0.784038	115	2.2	655.12	198.4	115	39.7525	15.3119	115	40.1854	15.743	115	89.146	72.6107	115	90.1643	74.2646
6914	true	true	true	2	1	0.2	1.2	0.273273	0.265345	0.75	0.752751	2	0.4	2.96	2.4	2	0.546546	0.159574	2	0.530689	0.147412	2	1.5	1.13281	2	1.5055	1.13597
6922	true	true	true	3	1	-0.366667	0.9	0.368485	0.393296	0.738492	0.766891	3	-1.1	2.85	2.7	3	1.10546	0.47368	3	1.17989	0.54956	3	2.21548	1.6631	3	2.30067	1.80542
6925	true	true	true	2	1	-0.9	0.9	0.386066	0.400147	0.962132	0.967211	2	-1.8	1.64	1.8	2	0.772131	0.302153	2	0.800293	0.323391	2	1.92426	1.85146	2	1.93442	1.87101
6936	true	true	true	42	1	-0.145238	1.50714	0.334116	0.333949	0.785798	0.785533	42	-6.1	184.03	63.3	42	14.0329	5.06195	42	14.0259	5.05274	42	33.0035	26.7743	42	32.9924	26.6504
6942	true	true	true	535	1	-0.16729	1.89215	0.340345	0.344956	0.767054	0.773778	535	-89.5	3743.07	1012.3	534	181.744	68.5626	534	184.207	70.4686	534	409.607	330.75	534	413.197	336.989
6948	true	true	true	234	1	-0.293162	1.45897	0.352937	0.357131	0.807589	0.816603	234	-68.6	879.24	341.4	234	82.5871	31.6856	234	83.5687	32.4011	234	188.976	157.138	234	191.085	160.178
6965	true	true	true	6	1	-0.15	2.05	0.286446	0.288106	0.681295	0.69843	6	-0.9	42.91	12.3	6	1.71868	0.598632	6	1.72863	0.595568	6	4.08777	2.87634	6	4.19058	2.98629
6968	true	true	true	113	1	-0.0734513	1.56903	0.36155	0.354591	0.790858	0.785721	113	-8.3	514.37	177.3	113	40.8552	16.0797	113	40.0688	15.6126	113	89.3669	72.7756	113	88.7865	72.6787
6975	true	true	true	44	1	-0.243182	1.125	0.373097	0.383525	0.848046	0.857118	44	-10.7	91.93	49.5	44	16.4163	6.5585	44	16.8751	6.93274	44	37.314	31.982	44	37.7132	32.6907
6981	true	true	true	239	1	-0.480335	2.00418	0.316977	0.320432	0.749453	0.759685	239	-114.8	1773.8	479	238	75.4404	26.7898	238	76.2628	27.5047	238	178.37	139.699	238	180.805	143.646
6984	true	true	true	264	1	0.101515	1.92121	0.327184	0.332862	0.764856	0.774461	264	26.8	1582.84	507.2	263	86.0495	30.6405	263	87.5428	31.7083	263	201.157	161.577	263	203.683	165.997
6986	true	true	true	407	1	-0.0444717	2.10639	0.326465	0.328807	0.75872	0.765866	407	-18.1	3186.59	857.3	406	132.545	47.7522	406	133.495	48.4155	406	308.04	245.188	406	310.942	250.299
6988	true	true	true	8	1	-0.35	1.4	0.340827	0.342233	0.831308	0.834012	8	-2.8	21.56	11.2	8	2.72662	0.968304	8	2.73786	0.980526	8	6.65047	5.63409	8	6.6721	5.66363
6994	true	true	true	6	1	-0.0166667	0.683333	0.329956	0.324088	0.781505	0.771608	6	-0.1	4.71	4.1	6	1.97974	0.698546	6	1.94453	0.674617	6	4.68903	3.97837	6	4.62965	3.86283
6997	true	true	true	1	1	-2.2	2.2	0.347387	0.319069	0.8	0.773905	1	-2.2	4.84	2.2	1	0.347387	0.120677	1	0.319069	0.101805	1	0.8	0.64	1	0.773905	0.598929
7004	true	true	true	157	1	-0.11465	1.52102	0.365224	0.366215	0.816281	0.830373	157	-18	754.3	238.8	157	57.3401	22.7296	157	57.4958	22.7427	157	128.156	107.275	157	130.369	111.131
7016	true	true	true	3	1	-0.333333	2.4	0.333336	0.334551	0.707516	0.699968	3	-1	21.66	7.2	3	1.00001	0.397136	3	1.00365	0.399688	3	2.12255	1.55193	3	2.0999	1.51378
7024	true	true	true	142	1	0.0112676	1.57465	0.339063	0.336076	0.792152	0.793108	142	1.6	702.32	223.6	142	48.1469	18.0885	142	47.7228	17.7388	142	112.486	92.8852	142	112.621	93.2212
7029	true	true	true	35	1	-0.137143	2.23429	0.311725	0.317343	0.739857	0.751828	35	-4.8	252.02	78.2	35	10.9104	3.79398	35	11.107	3.94959	35	25.895	20.3424	35	26.314	20.9517
7033	true	true	true	5	1	0.24	0.56	0.26468	0.270672	0.597378	0.598701	5	1.2	2.26	2.8	5	1.3234	0.437489	5	1.35336	0.45498	5	2.98689	2.52434	5	2.99351	2.57834
7050	true	true	true	4	1	1.3	1.3	0.307097	0.302655	0.682079	0.662088	4	5.2	14.7	5.2	4	1.22839	0.408154	4	1.21062	0.40853	4	2.72831	2.02508	4	2.64835	1.9565
7065	true	true	true	2	1	-1.65	3.85	0.359373	0.376736	0.761278	0.786846	2	-3.3	35.09	7.7	2	0.718746	0.258318	2	0.753472	0.284161	2	1.52256	1.16028	2	1.57369	1.24019
7067	true	true	true	118	1	-0.0338983	1.66949	0.331731	0.340695	0.790257	0.799629	118	-4	626.24	197	118	39.1443	14.2968	118	40.202	15.0916	118	93.2503	76.1914	118	94.3562	77.9905
7074	true	true	true	2	1	-1.75	2.25	0.28287	0.271575	0.78566	0.80433	2	-3.5	16.25	4.5	2	0.56574	0.160061	2	0.54315	0.147617	2	1.57132	1.2486	2	1.60866	1.30824
7076	true	true	true	33	1	0.0757576	1.74242	0.320834	0.322416	0.789932	0.788327	33	2.5	230.91	57.5	33	10.5875	3.751	33	10.6397	3.84993	33	26.0677	21.4293	33	26.0148	21.4308
7087	true	true	true	1	1	0.2	0.2	0.304605	0.303925	0.779661	0.769227	1	0.2	0.04	0.2	1	0.304605	0.092784	1	0.303925	0.0923704	1	0.779661	0.607871	1	0.769227	0.591711
7100	true	true	true	113	1	-0.219469	1.60708	0.340589	0.348037	0.794934	0.810632	113	-24.8	537.42	181.6	113	38.4865	14.3555	113	39.3282	14.9712	113	89.8275	74.1424	113	91.6014	76.4339
7110	true	true	true	24	1	-1.3	2.35833	0.296093	0.296047	0.666142	0.678131	24	-31.2	217.16	56.6	24	7.10622	2.44377	24	7.10512	2.42035	24	15.9874	12.4401	24	16.2751	12.8857
7119	true	true	true	23	1	-0.669565	1.43478	0.316951	0.317498	0.740687	0.745098	23	-15.4	110.18	33	23	7.28987	2.44665	23	7.30246	2.45174	23	17.0358	13.1043	23	17.1373	13.2301
7131	true	true	true	7	1	-0.542857	0.828571	0.395487	0.407772	0.880681	0.891724	7	-3.8	6	5.8	7	2.76841	1.16471	7	2.85441	1.23708	7	6.16477	5.43306	7	6.24207	5.57984
7133	true	true	true	26	1	-0.0807692	2.50385	0.29694	0.312843	0.702077	0.724594	26	-2.1	273.31	65.1	26	7.72043	2.55307	26	8.13391	2.83156	26	18.254	13.7561	26	18.8394	14.3859
7147	true	true	true	10	1	1.05	1.57	0.339669	0.353561	0.794735	0.826887	10	10.5	41.91	15.7	10	3.39669	1.18445	10	3.53561	1.28419	10	7.94735	6.42111	10	8.26887	6.93468
7150	true	true	true	2	1	1.45	1.75	0.378888	0.380013	0.843798	0.848073	2	2.9	10.33	3.5	2	0.757775	0.289797	2	0.760026	0.291609	2	1.6876	1.45418	2	1.69615	1.46709
7155	true	true	true	1	1	-3.7	3.7	0.350035	0.37331	0.866667	0.927544	1	-3.7	13.69	3.7	1	0.350035	0.122524	1	0.37331	0.13936	1	0.866667	0.751111	1	0.927544	0.860338
7175	true	true	true	97	1	0.230928	1.98763	0.300923	0.304404	0.730656	0.739002	97	22.4	664.1	192.8	96	28.8886	9.783	96	29.2228	9.93324	96	70.143	54.049	96	70.9442	55.5938
7176	true	true	true	28	1	-0.117857	1.39643	0.368794	0.368521	0.811637	0.821959	28	-3.3	101.59	39.1	28	10.3262	4.09203	28	10.3186	4.02179	28	22.7258	18.9174	28	23.0148	19.3429
7179	true	true	true	27	1	1.6037	2.81852	0.288682	0.289249	0.686162	0.694691	27	43.3	350.49	76.1	27	7.79441	2.60716	27	7.80972	2.6286	27	18.5264	14.2469	27	18.7567	14.5892
7181	true	true	true	1	1	4.3	4.3	0.285488	0.368694	0.733333	0.785992	1	4.3	18.49	4.3	1	0.285488	0.0815031	1	0.368694	0.135935	1	0.733333	0.537778	1	0.785992	0.617784
7187	true	true	true	1	1	-1.4	1.4	0.189561	0.200707	0.625	0.646525	1	-1.4	1.96	1.4	1	0.189561	0.0359335	1	0.200707	0.0402833	1	0.625	0.390625	1	0.646525	0.417995
7190	true	true	true	3	1	1.13333	1.13333	0.292983	0.293636	0.76918	0.754746	3	3.4	4.3	3.4	3	0.87895	0.279026	3	0.880909	0.285034	3	2.30754	1.86683	3	2.26424	1.82347
7214	true	true	true	273	1	0.203297	1.90952	0.32091	0.329121	0.754777	0.768281	273	55.5	1788.37	521.3	273	87.6085	31.2683	273	89.85	32.7527	273	206.054	163.737	273	209.741	169.328
7219	true	true	true	2	1	-1.35	1.35	0.26264	0.269234	0.821581	0.828985	2	-2.7	5.85	2.7	2	0.525281	0.152408	2	0.538468	0.159833	2	1.64316	1.38232	2	1.65797	1.40229
7221	true	true	true	2	1	-0.85	0.85	0.399398	0.404404	0.861378	0.865045	2	-1.7	1.45	1.7	2	0.798796	0.32105	2	0.808809	0.329602	2	1.72276	1.50205	2	1.73009	1.51867
7226	true	true	true	142	1	0.0478873	2.03803	0.331874	0.340007	0.786689	0.797033	142	6.8	1042.9	289.4	142	47.1262	17.106	142	48.281	17.9478	142	111.71	91.6993	142	113.179	94.028
7239	true	true	true	37	1	-0.637838	1.91892	0.279372	0.302791	0.70973	0.749054	37	-23.6	209.34	71	37	10.3368	3.15839	37	11.2033	3.653	37	26.26	19.7938	37	27.715	21.9623
7280	true	true	true	1	1	-4.8	4.8	0.5037	0.5037	0.75	0.75	1	-4.8	23.04	4.8	1	0.5037	0.253714	1	0.5037	0.253714	1	0.75	0.5625	1	0.75	0.5625
7284	true	true	true	12	1	-0.0666667	1.65	0.28727	0.293106	0.73061	0.755431	12	-0.8	58.08	19.8	12	3.44724	1.06128	12	3.51728	1.10904	12	8.76732	6.66724	12	9.06517	7.08691
7285	true	true	true	187	1	0.18984	1.63583	0.363942	0.371871	0.80801	0.811832	187	35.5	975.83	305.9	187	68.0572	26.5938	187	69.5399	27.7783	187	151.098	125.206	187	151.813	126.569
7289	true	true	true	376	1	0.0736702	1.73803	0.313558	0.31578	0.757468	0.762911	376	27.7	2190.71	653.5	374	117.271	40.8769	374	118.102	41.5445	374	283.293	224.058	374	285.329	227.864
7299	true	true	true	4	1	0.375	3.225	0.251122	0.264985	0.681156	0.713822	4	1.5	62.05	12.9	4	1.00449	0.280044	4	1.05994	0.301132	4	2.72462	1.97503	4	2.85529	2.13858
7325	true	true	true	100	1	0.107	1.373	0.341129	0.349574	0.787345	0.795329	100	10.7	362.83	137.3	99	33.7718	12.3335	99	34.6078	13.0233	99	77.9472	63.4633	99	78.7376	64.9673
7329	true	true	true	26	1	-0.0307692	1.7	0.312624	0.318923	0.732842	0.746656	26	-0.8	129.62	44.2	24	7.50296	2.64041	24	7.65414	2.77495	24	17.5882	14.3342	24	17.9197	14.9406
7332	true	true	true	3	1	1.46667	1.53333	0.301403	0.31578	0.781492	0.832254	3	4.4	11.58	4.6	3	0.90421	0.291859	3	0.947339	0.317986	3	2.34448	1.85776	3	2.49676	2.10262
7343	true	true	true	7	1	-0.985714	1.92857	0.346032	0.33296	0.801139	0.789847	7	-6.9	48.59	13.5	7	2.42222	0.8755	7	2.33072	0.814925	7	5.60797	4.56525	7	5.52893	4.45431
7354	true	true	true	582	1	-0.108763	1.63522	0.350107	0.35494	0.798622	0.805991	582	-63.3	2978.59	951.7	582	203.762	76.9192	582	206.575	79.3081	582	464.798	382.327	582	469.087	389.39
7355	true	true	true	472	1	-0.0697034	1.51419	0.332364	0.333935	0.775191	0.781472	472	-32.9	2096.11	714.7	472	156.876	57.2887	472	157.617	57.7385	472	365.89	294.517	472	368.855	299.545
7368	true	true	true	510	1	-0.0454902	1.58314	0.345548	0.347823	0.789992	0.792358	510	-23.2	2314.42	807.4	509	175.884	66.4501	509	177.042	67.4599	509	402.106	331.132	509	403.31	333.849
7370	true	true	true	41	1	0.182927	1.72439	0.336589	0.341842	0.776103	0.778185	41	7.5	194.51	70.7	41	13.8001	5.14691	41	14.0155	5.33905	41	31.8202	25.8698	41	31.9056	25.9983
7373	true	true	true	31	1	-0.435484	2.0871	0.322164	0.326219	0.756614	0.767595	31	-13.5	270.85	64.7	31	9.98708	3.56753	31	10.1128	3.66891	31	23.455	18.7915	31	23.7955	19.2532
7375	true	true	true	71	1	0.0112676	1.50423	0.350673	0.358974	0.795691	0.802295	71	0.8	260.66	106.8	71	24.8978	9.57957	71	25.4872	10.0066	71	56.494	46.9209	71	56.9629	47.6607
7384	true	true	true	110	1	-0.218182	1.56	0.34553	0.350394	0.811588	0.814502	110	-24	558.36	171.6	110	38.0083	14.1219	110	38.5433	14.5849	110	89.2747	74.5516	110	89.5952	75.3895
7389	true	true	true	14	1	-0.685714	3.14286	0.293025	0.311081	0.680723	0.706519	14	-9.6	187.64	44	14	4.10234	1.32152	14	4.35514	1.50138	14	9.53012	6.7325	14	9.89127	7.21896
7390	true	true	true	51	1	-0.14902	2.27843	0.323633	0.327553	0.784824	0.799285	51	-7.6	387.98	116.2	51	16.5053	5.87729	51	16.7052	6.00515	51	40.026	32.4857	51	40.7635	33.7
7392	true	true	true	16	1	1.59375	2.73125	0.279171	0.280753	0.700174	0.701731	16	25.5	171.63	43.7	16	4.46674	1.33292	16	4.49205	1.35145	16	11.2028	8.30939	16	11.2277	8.36736
7398	true	true	true	26	1	-0.738462	2.03077	0.345067	0.340549	0.759938	0.770046	26	-19.2	212.42	52.8	26	8.97175	3.4659	26	8.85429	3.33203	26	19.7584	15.7528	26	20.0212	15.9273
7405	true	true	true	81	1	-0.308642	2.05679	0.326587	0.330075	0.762062	0.760902	81	-25	666.1	166.6	81	26.4536	9.55557	81	26.7361	9.74604	81	61.727	50.6412	81	61.6331	50.5258
7413	true	true	true	293	1	0.0180887	2.08225	0.306016	0.30907	0.732605	0.738544	293	5.3	2280.15	610.1	292	89.3566	30.6616	292	90.2483	31.3123	292	213.921	167.48	292	215.655	171.248
7414	true	true	true	74	1	0.651351	1.69459	0.325726	0.324184	0.766924	0.768848	74	48.2	404.12	125.4	71	23.1265	8.3951	71	23.0171	8.38969	71	54.4516	44.3175	71	54.5882	44.5946
7419	true	true	true	4	1	0.125	1.325	0.403326	0.414894	0.81382	0.82081	4	0.5	10.21	5.3	4	1.6133	0.6651	4	1.65957	0.712427	4	3.25528	2.65349	4	3.28324	2.70938
7424	true	true	true	449	1	0.0200445	2.15501	0.325239	0.331266	0.752825	0.7618	449	9	3616.88	967.6	446	145.056	52.0444	446	147.745	53.9647	446	335.76	266.488	446	339.763	273.225
7430	true	true	true	190	1	0.381579	1.92474	0.335321	0.333841	0.750013	0.746459	190	72.5	1220.41	365.7	190	63.7109	23.3875	190	63.4298	23.1985	190	142.503	112.113	190	141.827	112.154
7432	true	true	true	16	1	-0.49375	1.51875	0.32809	0.322048	0.805663	0.794079	16	-7.9	98.53	24.3	16	5.24945	1.8453	16	5.15277	1.81527	16	12.8906	10.6728	16	12.7053	10.3684
7433	true	true	true	4	1	-3.95	3.95	0.295722	0.289136	0.629374	0.621985	4	-15.8	81.5	15.8	4	1.18289	0.408573	4	1.15655	0.380954	4	2.5175	2.1157	4	2.48794	2.06475
7436	true	true	true	126	1	-0.00396825	2.07698	0.340539	0.346114	0.772225	0.785171	126	-0.5	941.25	261.7	126	42.9079	15.8278	126	43.6103	16.3045	126	97.3003	78.3523	126	98.9316	81.1405
7444	true	true	true	1	1	0.1	0.1	0.147014	0.136687	0.636364	0.60284	1	0.1	0.01	0.1	1	0.147014	0.0216132	1	0.136687	0.0186834	1	0.636364	0.404959	1	0.60284	0.363417
7449	true	true	true	2	1	-0.1	0.4	0.361604	0.351537	0.793421	0.790006	2	-0.2	0.34	0.8	2	0.723207	0.26462	2	0.703074	0.25221	2	1.58684	1.26544	2	1.58001	1.26267
7450	true	true	true	83	1	0.343373	1.65904	0.33334	0.339267	0.787596	0.790266	83	28.5	362.01	137.7	83	27.6672	10.0426	83	28.1591	10.409	83	65.3704	53.2382	83	65.5921	53.5824
7454	true	true	true	294	1	-0.134354	1.52959	0.346602	0.347659	0.806528	0.811445	294	-39.5	1283.47	449.7	294	101.901	38.0905	294	102.212	38.3158	294	237.119	196.835	294	238.565	199.413
7469	true	true	true	3	1	-0.0666667	0.4	0.31095	0.314866	0.822256	0.811981	3	-0.2	0.74	1.2	3	0.932851	0.291791	3	0.944599	0.299017	3	2.46677	2.03348	3	2.43594	1.97923
7483	true	true	true	84	1	-0.0833333	1.77381	0.318682	0.324621	0.788719	0.798962	84	-7	485.66	149	84	26.7693	9.38794	84	27.2682	9.95629	84	66.2524	53.5379	84	67.1128	54.977
7490	true	true	true	1	1	-0.6	0.6	0.481159	0.481303	0.923077	0.923921	1	-0.6	0.36	0.6	1	0.481159	0.231514	1	0.481303	0.231653	1	0.923077	0.852071	1	0.923921	0.85363
7497	true	true	true	341	1	-0.197361	2.08827	0.329752	0.334568	0.769596	0.779298	341	-67.3	2543.05	712.1	341	112.446	40.9225	341	114.088	42.1802	341	262.432	210.178	341	265.741	216.118
7501	true	true	true	1	1	-0.1	0.1	0.398349	0.39601	0.906977	0.937366	1	-0.1	0.01	0.1	1	0.398349	0.158682	1	0.39601	0.156824	1	0.906977	0.822607	1	0.937366	0.878654
7506	true	true	true	274	1	0.128102	2.01277	0.326152	0.332826	0.760635	0.773828	274	35.1	2014.19	551.5	274	89.3657	32.1349	274	91.1943	33.5663	274	208.414	165.546	274	212.029	170.788
7508	true	true	true	34	1	-0.0352941	2.28235	0.317047	0.312233	0.727223	0.723812	34	-1.2	298.8	77.6	34	10.7796	3.80909	34	10.6159	3.80327	34	24.7256	18.5958	34	24.6096	18.5393
7516	true	true	true	2	1	-0.6	0.6	0.481159	0.481303	0.923077	0.923921	2	-1.2	0.72	1.2	2	0.962319	0.463029	2	0.962606	0.463305	2	1.84615	1.70414	2	1.84784	1.70726
7518	true	true	true	71	1	-0.404225	1.42113	0.366272	0.375181	0.811122	0.820339	71	-28.7	285.61	100.9	71	26.0053	10.0656	71	26.6378	10.5162	71	57.5897	47.5217	71	58.2441	48.5698
7524	true	true	true	25	1	-0.124	2.06	0.296604	0.299033	0.72686	0.739048	25	-3.1	193.81	51.5	25	7.4151	2.45531	25	7.47582	2.51002	25	18.1715	13.6811	25	18.4762	14.1842
7542	true	true	true	1	1	0.7	0.7	0.501402	0.533286	0.8	0.771438	1	0.7	0.49	0.7	1	0.501402	0.251404	1	0.533286	0.284394	1	0.8	0.64	1	0.771438	0.595116
7551	true	true	true	25	1	-0.072	2.488	0.338375	0.346832	0.700667	0.714533	25	-1.8	240.56	62.2	25	8.45938	3.42292	25	8.67079	3.53188	25	17.5167	13.6436	25	17.8633	14.1602
7552	true	true	true	3	1	1.46667	1.46667	0.346913	0.351752	0.807359	0.82234	3	4.4	7.28	4.4	3	1.04074	0.365145	3	1.05526	0.380128	3	2.42208	1.95803	3	2.46702	2.03315
7561	true	true	true	26	1	0.0269231	2.79615	0.322071	0.32871	0.758053	0.759837	26	0.7	288.25	72.7	26	8.37384	2.89767	26	8.54646	3.01031	26	19.7094	15.6147	26	19.7558	15.7132
7576	true	true	true	167	1	0.129341	2.12695	0.319872	0.315346	0.744752	0.751342	167	21.6	1295.54	355.2	167	53.4187	18.865	167	52.6627	18.2479	167	124.374	97.8109	167	125.474	100.07
7578	true	true	true	5	1	-1.2	2.2	0.37063	0.378571	0.860686	0.878619	5	-6	28.04	11	5	1.85315	0.691614	5	1.89285	0.718397	5	4.30343	3.71689	5	4.39309	3.87168
7579	true	true	true	104	1	-0.313462	2.08462	0.327476	0.33873	0.733408	0.750557	104	-32.6	776.3	216.8	104	34.0575	12.6286	104	35.228	13.54	104	76.2744	60.3971	104	78.0579	63.0722
7580	true	true	true	273	1	-0.507326	2.18864	0.303064	0.309049	0.736227	0.748184	273	-138.5	2215.13	597.5	273	82.7364	27.5794	273	84.3702	28.6486	273	200.99	155.641	273	204.254	160.96
7581	true	true	true	97	1	-0.939175	3.06082	0.270453	0.277963	0.696399	0.714895	97	-91.1	1313.05	296.9	97	26.234	7.63491	97	26.9624	8.04883	97	67.5507	49.8611	97	69.3448	52.585
7582	true	true	true	20	1	-0.415	1.675	0.337887	0.350001	0.787549	0.80559	20	-8.3	105.27	33.5	20	6.75775	2.38154	20	7.00003	2.54657	20	15.751	12.6398	20	16.1118	13.2643
7596	true	true	true	19	1	-0.0947368	1.36842	0.346863	0.33787	0.725716	0.734928	19	-1.8	74.84	26	19	6.59039	2.60869	19	6.41954	2.43493	19	13.7886	11.1636	19	13.9636	11.5795
7600	true	true	true	1	1	3	3	0.233014	0.239559	0.75	0.728078	1	3	9	3	1	0.233014	0.0542957	1	0.239559	0.0573883	1	0.75	0.5625	1	0.728078	0.530098
7610	true	true	true	72	1	-0.622222	1.70278	0.336994	0.336504	0.784079	0.78573	72	-44.8	375.98	122.6	72	24.2635	8.87121	72	24.2283	8.90503	72	56.4537	45.9825	72	56.5726	46.4002
7618	true	true	true	37	1	0.389189	3.53514	0.266092	0.270648	0.632853	0.646842	37	14.4	689.26	130.8	37	9.84541	2.98899	37	10.014	3.13432	37	23.4156	16.7345	37	23.9332	17.7613
7619	true	true	true	65	1	-0.464615	1.74462	0.333262	0.331176	0.7581	0.760664	65	-30.2	349.12	113.4	65	21.662	7.96736	65	21.5264	7.96255	65	49.2765	38.9712	65	49.4432	39.1561
7621	true	true	true	118	1	-0.465254	1.96356	0.327852	0.335883	0.763293	0.77651	118	-54.9	797.15	231.7	118	38.6865	14.1669	118	39.6341	14.8714	118	90.0685	72.5687	118	91.6281	75.2221
7625	true	true	true	150	1	0.156	2.03333	0.334679	0.335133	0.777802	0.781111	150	23.4	1057.78	305	150	50.2019	18.4737	150	50.2699	18.6255	150	116.67	94.5604	150	117.167	95.4849
7627	true	true	true	9	1	-0.711111	0.933333	0.395792	0.394539	0.812092	0.826692	9	-6.4	16.78	8.4	9	3.56213	1.54407	9	3.55085	1.51284	9	7.30883	6.08831	9	7.44023	6.29874
7633	true	true	true	535	1	-0.136262	1.68916	0.336183	0.342375	0.782832	0.788532	535	-72.9	2712.81	903.7	535	179.858	65.8734	535	183.171	68.3467	535	418.815	340.662	535	421.865	346.722
7638	true	true	true	19	1	0.505263	2.78947	0.282637	0.291341	0.705812	0.725997	19	9.6	216.98	53	18	5.08746	1.67884	18	5.24414	1.77334	18	12.7046	9.39687	18	13.0679	9.92658
7640	true	true	true	251	1	-0.173705	1.651	0.334735	0.340398	0.782308	0.788219	251	-43.6	1213.56	414.4	251	84.0184	30.2201	251	85.44	31.1801	251	196.359	158.294	251	197.843	160.467
7644	true	true	true	356	1	-0.243539	1.61882	0.360041	0.362863	0.81023	0.812932	356	-86.7	1762.71	576.3	355	127.815	49.785	355	128.816	50.4773	355	287.632	240.017	355	288.591	242.409
7668	true	true	true	15	1	0.0333333	1.56667	0.360919	0.372858	0.822543	0.841097	15	0.5	66.65	23.5	15	5.41379	2.02411	15	5.59286	2.16633	15	12.3381	10.468	15	12.6165	10.8116
7673	true	true	true	1	1	-3	3	0.286707	0.329102	0.764706	0.770228	1	-3	9	3	1	0.286707	0.0822011	1	0.329102	0.108308	1	0.764706	0.584775	1	0.770228	0.593252
7674	true	true	true	1	1	2.4	2.4	0.381437	0.389824	0.875	0.809803	1	2.4	5.76	2.4	1	0.381437	0.145494	1	0.389824	0.151963	1	0.875	0.765625	1	0.809803	0.655781
7676	true	true	true	24	1	-0.375	1.18333	0.447904	0.459357	0.830641	0.823146	24	-9	65.54	28.4	24	10.7497	4.94991	24	11.0246	5.2365	24	19.9354	16.8545	24	19.7555	16.6351
7680	true	true	true	51	1	0.0627451	2.09804	0.305963	0.305914	0.724852	0.733834	51	3.2	418.96	107	51	15.6041	5.33568	51	15.6016	5.34005	51	36.9675	28.9247	51	37.4255	29.7337
7681	true	true	true	288	1	-0.0722222	1.71181	0.346599	0.346834	0.774713	0.778535	288	-20.8	1546.76	493	288	99.8206	37.7505	288	99.8881	37.908	288	223.117	179.187	288	224.218	181.764
7685	true	true	true	170	1	0.434118	2.25059	0.304724	0.304623	0.724552	0.731014	170	73.8	1456.44	382.6	168	51.1937	17.3075	168	51.1767	17.2725	168	121.725	93.7079	168	122.81	95.5316
7695	true	true	true	9	1	0.0111111	2.83333	0.328091	0.339816	0.75849	0.773423	9	0.1	122.51	25.5	9	2.95282	0.988568	9	3.05834	1.05799	9	6.82641	5.39875	9	6.96081	5.54196
7698	true	true	true	102	1	0.291176	1.78529	0.345332	0.353035	0.78855	0.798592	102	29.7	643.55	182.1	102	35.2239	13.4835	102	36.0096	14.1393	102	80.4321	66.23	102	81.4563	68.0405
7699	true	true	true	1	1	-0.5	0.5	0.40101	0.401801	0.85	0.875	1	-0.5	0.25	0.5	1	0.40101	0.160809	1	0.401801	0.161444	1	0.85	0.7225	1	0.875	0.765625
7701	true	true	true	67	1	-0.308955	2.05224	0.321337	0.322589	0.727436	0.720167	67	-20.7	432.99	137.5	66	21.2083	7.14719	66	21.2909	7.24846	66	48.0108	35.9063	66	47.531	35.6516
7709	true	true	true	1	1	2.2	2.2	0.362542	0.388998	0.785714	0.81798	1	2.2	4.84	2.2	1	0.362542	0.131436	1	0.388998	0.151319	1	0.785714	0.617347	1	0.81798	0.66909
7714	true	true	true	1464	1	-0.0413251	1.83135	0.332348	0.335525	0.766736	0.771843	1464	-60.5	8993.21	2681.1	1463	486.225	176.572	1463	490.873	180.324	1463	1121.74	897.78	1463	1129.21	911.504
7721	true	true	true	14	1	0.407143	1.45	0.343401	0.360122	0.780846	0.814062	14	5.7	50.91	20.3	14	4.80761	1.73588	14	5.0417	1.90493	14	10.9318	8.70667	14	11.3969	9.46295
7725	true	true	true	14	1	0.664286	2.26429	0.270456	0.266995	0.641639	0.622251	14	9.3	93.63	31.7	14	3.78638	1.05916	14	3.73794	1.04045	14	8.98294	6.28706	14	8.71151	6.07336
7729	true	true	true	177	1	-0.627684	2.0096	0.327547	0.329276	0.749183	0.76151	177	-111.1	1266.05	355.7	176	57.6482	20.7625	176	57.9526	20.8603	176	131.856	105.659	176	134.026	109.404
7737	true	true	true	415	1	-0.106506	1.8988	0.339728	0.342664	0.782249	0.788386	415	-44.2	2695.7	788	414	140.648	52.0023	414	141.863	53.0972	414	323.851	262.226	414	326.392	266.975
7738	true	true	true	344	1	0.00261628	2.01657	0.330805	0.337221	0.764467	0.776531	344	0.9	2521.69	693.7	343	113.466	41.0926	343	115.667	42.548	343	262.212	211.335	343	266.35	218.262
7749	true	true	true	14	1	1.10714	2.02143	0.321363	0.328219	0.776672	0.782939	14	15.5	76.91	28.3	14	4.49908	1.48349	14	4.59507	1.54844	14	10.8734	8.59601	14	10.9611	8.74957
7760	true	true	true	6	1	0.266667	3.1	0.294124	0.307269	0.727595	0.734325	6	1.6	71.88	18.6	6	1.76474	0.54922	6	1.84361	0.602091	6	4.36557	3.31851	6	4.40595	3.38457
7763	true	true	true	1	1	-1.1	1.1	0.48582	0.489716	0.836066	0.841384	1	-1.1	1.21	1.1	1	0.48582	0.236021	1	0.489716	0.239822	1	0.836066	0.699006	1	0.841384	0.707928
7764	true	true	true	16	1	1.05	1.8375	0.307638	0.309178	0.721611	0.724286	16	16.8	96.66	29.4	16	4.92221	1.69127	16	4.94685	1.71657	16	11.5458	8.95634	16	11.5886	9.0583
7769	true	true	true	234	1	0.0662393	2.25085	0.318475	0.326674	0.751701	0.766812	234	15.5	1991.79	526.7	233	74.2047	25.9447	233	76.115	27.2606	233	175.146	137.965	233	178.667	143.036
7775	true	true	true	241	1	0.0539419	1.94025	0.340582	0.346232	0.752917	0.761096	241	13	1621.08	467.6	241	82.0804	30.5568	241	83.442	31.46	241	181.453	142.782	241	183.424	146.399
7806	true	true	true	9	1	-0.811111	2.63333	0.290033	0.306356	0.699427	0.722258	9	-7.3	95.85	23.7	9	2.6103	0.85736	9	2.7572	0.936743	9	6.29484	4.71388	9	6.50032	4.94642
7821	true	true	true	12	1	-1.375	2.25833	0.327192	0.322859	0.682377	0.679611	12	-16.5	133.49	27.1	12	3.9263	1.39113	12	3.87431	1.38396	12	8.18853	5.89871	12	8.15534	5.95073
7828	true	true	true	201	1	-0.152736	2.25721	0.3039	0.308618	0.736532	0.744324	201	-30.7	1761.73	453.7	201	61.084	20.6928	201	62.0322	21.4964	201	148.043	115.068	201	149.609	118.633
7830	true	true	true	192	1	-0.409375	1.51667	0.368359	0.376072	0.805083	0.811595	192	-78.6	815.42	291.2	192	70.725	28.0147	192	72.2059	29.2859	192	154.576	128.878	192	155.826	130.939
7836	true	true	true	4	1	0.375	2.375	0.329528	0.324764	0.806166	0.795222	4	1.5	42.17	9.5	4	1.31811	0.470317	4	1.29906	0.463818	4	3.22466	2.63615	4	3.18089	2.5837
7846	true	true	true	126	1	-0.215079	2.14048	0.318526	0.319201	0.75711	0.756899	126	-27.1	1061.39	269.7	126	40.1343	13.8174	126	40.2193	14.0334	126	95.3959	77.3753	126	95.3693	77.6361
7851	true	true	true	1	1	-4	4	0.286408	0.333911	0.738095	0.866862	1	-4	16	4	1	0.286408	0.0820294	1	0.333911	0.111497	1	0.738095	0.544785	1	0.866862	0.75145
7856	true	true	true	391	1	-0.238107	1.85038	0.340446	0.346177	0.773392	0.782066	391	-93.1	2601.35	723.5	391	133.115	49.6342	391	135.355	51.2768	391	302.396	244.458	391	305.788	249.344
7859	true	true	true	70	1	-0.181429	1.52714	0.335681	0.33142	0.782905	0.781754	70	-12.7	330.37	106.9	70	23.4976	8.55827	70	23.1994	8.47872	70	54.8033	44.6629	70	54.7228	44.6999
7861	true	true	true	85	1	0.0647059	1.44353	0.355591	0.364268	0.806473	0.812664	85	5.5	378.61	122.7	85	30.2252	11.4771	85	30.9628	12.209	85	68.5502	56.7476	85	69.0765	57.8257
7863	true	true	true	25	1	1.58	1.924	0.324559	0.303622	0.761564	0.760869	25	39.5	165.65	48.1	24	7.78943	2.85934	24	7.28692	2.44149	24	18.2775	14.7446	24	18.2609	14.9595
7867	true	true	true	447	1	-0.312975	1.91566	0.335194	0.338523	0.780483	0.784158	447	-139.9	2973.63	856.3	447	149.832	55.2837	447	151.32	56.4426	447	348.876	282.801	447	350.519	285.545
7887	true	true	true	112	1	-0.0446429	2.10536	0.346945	0.353919	0.777541	0.788809	112	-5	833.52	235.8	112	38.8579	14.7932	112	39.639	15.3593	112	87.0846	70.2233	112	88.3466	72.3012
7912	true	true	true	7	1	-1.3	2.52857	0.330999	0.343281	0.739686	0.755754	7	-9.1	59.15	17.7	7	2.31699	0.844413	7	2.40297	0.923428	7	5.17781	4.50101	7	5.29028	4.69722
7916	true	true	true	431	1	0.135499	2.10441	0.311161	0.314976	0.741011	0.748641	431	58.4	3434.08	907	431	134.11	46.3156	431	135.755	47.3482	431	319.376	250.106	431	322.664	255.777
7937	true	true	true	66	1	0.0212121	1.76667	0.328715	0.325712	0.749823	0.747328	66	1.4	360.14	116.6	66	21.6952	7.759	66	21.497	7.60945	66	49.4883	38.8596	66	49.3237	38.3895
7945	true	true	true	2	1	1.25	1.55	0.277363	0.281324	0.726577	0.735432	2	2.5	7.93	3.1	2	0.554727	0.19204	2	0.562648	0.195295	2	1.45315	1.17111	2	1.47086	1.18964
7969	true	true	true	5	1	0.9	3.22	0.29099	0.307671	0.668947	0.699177	5	4.5	86.97	16.1	5	1.45495	0.523915	5	1.53836	0.565067	5	3.34473	2.64125	5	3.49588	2.86651
7974	true	true	true	114	1	0.0938596	1.72193	0.338283	0.332979	0.778371	0.775697	114	10.7	626.81	196.3	114	38.5642	14.082	114	37.9596	13.7701	114	88.7343	71.552	114	88.4295	71.2882
7983	true	true	true	6	1	-1.41667	1.41667	0.313722	0.302874	0.643503	0.670439	6	-8.5	22.67	8.5	6	1.88233	0.683462	6	1.81725	0.657773	6	3.86102	2.62925	6	4.02263	2.84305
7986	true	true	true	285	1	-0.209825	1.62596	0.359493	0.362786	0.799379	0.80167	285	-59.8	1407.52	463.4	285	102.456	40.1216	285	103.394	41.0326	285	227.823	187.923	285	228.476	190.052
7993	true	true	true	109	1	0.00366972	1.53211	0.339686	0.340236	0.796382	0.801416	109	0.4	522.46	167	109	37.0258	13.9214	109	37.0857	14.0221	109	86.8056	71.8697	109	87.3544	73.0217
7994	true	true	true	2	1	-0.1	0.6	0.192635	0.179427	0.48545	0.490677	2	-0.2	0.74	1.2	2	0.38527	0.0745318	2	0.358853	0.0658579	2	0.970899	0.551111	2	0.981354	0.595699
8011	true	true	true	5	1	-0.32	1.56	0.28364	0.273652	0.70474	0.703373	5	-1.6	19.26	7.8	5	1.4182	0.427983	5	1.36826	0.41607	5	3.5237	2.6055	5	3.51687	2.58874
8013	true	true	true	160	1	-0.539375	1.76812	0.33404	0.339928	0.772421	0.77889	160	-86.3	910.89	282.9	160	53.4463	19.8589	160	54.3884	20.5311	160	123.587	100.144	160	124.622	102.379
8019	true	true	true	2	1	0.75	0.75	0.42954	0.430687	0.866667	0.864384	2	1.5	1.13	1.5	2	0.859081	0.378065	2	0.861374	0.379002	2	1.73333	1.53778	2	1.72877	1.5311
8020	true	true	true	9	1	-0.411111	0.988889	0.380698	0.424294	0.830862	0.87983	9	-3.7	13.25	8.9	9	3.42628	1.40637	9	3.81864	1.73726	9	7.47776	6.26228	9	7.91847	7.04034
8030	true	true	true	53	1	0.833962	2.71321	0.307727	0.314137	0.711109	0.725376	53	44.2	649.84	143.8	53	16.3095	5.56859	53	16.6493	5.7729	53	37.6888	28.761	53	38.4449	29.9347
8036	true	true	true	30	1	1.84667	3.20667	0.292338	0.275119	0.727037	0.743726	30	55.4	417.36	96.2	30	8.77013	2.92897	30	8.25358	2.50665	30	21.8111	17.2202	30	22.3118	17.8326
8038	true	true	true	2	1	-2	2	0.233118	0.249188	0.682065	0.723011	2	-4	8.72	4	2	0.466237	0.112483	2	0.498375	0.12889	2	1.36413	0.936939	2	1.44602	1.05719
8042	true	true	true	93	1	0.284946	1.19462	0.340018	0.340691	0.808215	0.805208	93	26.5	269.45	111.1	93	31.6217	11.7708	93	31.6843	11.8997	93	75.164	62.7224	93	74.8843	62.7688
8044	true	true	true	287	1	-0.179094	1.70244	0.345038	0.35103	0.785194	0.78847	287	-51.4	1497.94	488.6	287	99.026	37.0756	287	100.746	38.5316	287	225.351	184.134	287	226.291	186.253
8057	true	true	true	1	1	6.4	6.4	0.174706	0.171746	0.588235	0.626374	1	6.4	40.96	6.4	1	0.174706	0.0305223	1	0.171746	0.0294966	1	0.588235	0.346021	1	0.626374	0.392345
8060	true	true	true	13	1	-1.30769	1.76923	0.331477	0.353919	0.785234	0.805786	13	-17	87.74	23	13	4.30921	1.55611	13	4.60095	1.76842	13	10.208	8.52041	13	10.4752	8.9115
8070	true	true	true	19	1	-0.273684	1.57895	0.332488	0.316169	0.793959	0.785627	19	-5.2	104.4	30	19	6.31726	2.24178	19	6.00722	2.12604	19	15.0852	12.3009	19	14.9269	12.1676
8072	true	true	true	4	1	0.325	1.775	0.318648	0.327936	0.759296	0.773983	4	1.3	15.27	7.1	4	1.27459	0.443698	4	1.31175	0.471649	4	3.03718	2.49132	4	3.09593	2.59229
8081	true	true	true	243	1	-0.165432	1.99588	0.343773	0.348176	0.775021	0.779474	243	-40.2	1715.34	485	243	83.5367	31.6221	243	84.6067	32.3903	243	188.33	152.166	243	189.412	154.733
8095	true	true	true	8	1	1.4625	1.5375	0.430471	0.425996	0.870833	0.870966	8	11.7	63.87	12.3	8	3.44377	1.65593	8	3.40797	1.63916	8	6.96667	6.93444	8	6.96773	6.93649
8101	true	true	true	32	1	0.3875	1.59375	0.338649	0.344977	0.783483	0.78927	32	12.4	157.94	51	32	10.8368	4.15517	32	11.0393	4.28006	32	25.0715	20.3302	32	25.2566	20.7979
8114	true	true	true	38	1	-0.468421	1.83158	0.349313	0.362813	0.789687	0.805744	38	-17.8	217.72	69.6	38	13.2739	4.93203	38	13.7869	5.30809	38	30.0081	24.0436	38	30.6183	25.112
8126	true	true	true	5	1	-1.98	3.3	0.216154	0.176604	0.609524	0.484116	5	-9.9	58.77	16.5	5	1.08077	0.263804	5	0.883022	0.191665	5	3.04762	1.95465	5	2.42058	1.30373
8128	true	true	true	9	1	-0.366667	1.41111	0.379043	0.390367	0.850319	0.866126	9	-3.3	26.31	12.7	9	3.41139	1.34013	9	3.5133	1.40978	9	7.65287	6.55781	9	7.79513	6.79284
8137	true	true	true	15	1	-1.06	3.08667	0.317009	0.320993	0.724648	0.727642	15	-15.9	205.59	46.3	15	4.75514	1.72626	15	4.81489	1.78829	15	10.8697	8.66278	15	10.9146	8.76404
8147	true	true	true	2	1	-0.55	0.55	0.26743	0.298086	0.809083	0.847109	2	-1.1	1.01	1.1	2	0.53486	0.144049	2	0.596171	0.180157	2	1.61817	1.31485	2	1.69422	1.44549
8150	true	true	true	15	1	-1.34667	2.14667	0.279258	0.303444	0.687187	0.727305	15	-20.2	124.94	32.2	14	3.90961	1.21108	14	4.24822	1.43966	14	9.62062	7.02005	14	10.1823	7.82357
8160	true	true	true	605	1	0.107934	1.65769	0.34383	0.344392	0.789339	0.793054	605	65.3	3163.99	1002.9	605	208.017	78.451	605	208.357	78.991	605	477.55	392.505	605	479.798	397.053
8164	true	true	true	39	1	0.289744	2.38718	0.31245	0.316715	0.707465	0.723072	39	11.3	376.61	93.1	39	12.1856	4.25657	39	12.3519	4.37508	39	27.5911	21.5004	39	28.1998	22.4045
8169	true	true	true	40	1	-0.68	2.495	0.319331	0.323783	0.770165	0.782444	40	-27.2	386.18	99.8	40	12.7732	4.50604	40	12.9513	4.5424	40	30.8066	24.4422	40	31.2978	25.3799
8172	true	true	true	1	1	-0.8	0.8	0.382583	0.440756	0.911111	0.952143	1	-0.8	0.64	0.8	1	0.382583	0.146369	1	0.440756	0.194266	1	0.911111	0.830123	1	0.952143	0.906576
8173	true	true	true	1	1	2.2	2.2	0.362542	0.388998	0.785714	0.81798	1	2.2	4.84	2.2	1	0.362542	0.131436	1	0.388998	0.151319	1	0.785714	0.617347	1	0.81798	0.66909
8205	true	true	true	100	1	0.31	1.648	0.340396	0.342369	0.768976	0.771908	100	31	511.04	164.8	100	34.0396	12.5582	100	34.2369	12.6094	100	76.8976	62.6819	100	77.1908	63.1064
8211	true	true	true	1	1	-0.3	0.3	0.354002	0.349431	0.875	0.869555	1	-0.3	0.09	0.3	1	0.354002	0.125318	1	0.349431	0.122102	1	0.875	0.765625	1	0.869555	0.756127
8215	true	true	true	49	1	1.22449	2.65306	0.313645	0.314546	0.711098	0.721994	49	60	539.62	130	49	15.3686	5.65658	49	15.4128	5.68158	49	34.8438	27.484	49	35.3777	28.2078
8219	true	true	true	1	1	-1.2	1.2	0.197746	0.248937	0.688889	0.771752	1	-1.2	1.44	1.2	1	0.197746	0.0391037	1	0.248937	0.0619695	1	0.688889	0.474568	1	0.771752	0.595601
8222	true	true	true	3	1	-0.0333333	2.23333	0.327569	0.345871	0.764118	0.784814	3	-0.1	18.29	6.7	3	0.982706	0.343436	3	1.03761	0.389617	3	2.29235	1.83673	3	2.35444	1.94874
8235	true	true	true	214	1	-0.129907	1.56168	0.372727	0.379599	0.813803	0.820471	214	-27.8	1020.74	334.2	214	79.7637	32.0962	214	81.2342	33.1554	214	174.154	145.918	214	175.581	148.709
8241	true	true	true	55	1	-0.945455	1.79636	0.338265	0.340234	0.796577	0.806429	55	-52	354.48	98.8	55	18.6045	7.0383	55	18.7129	7.0478	55	43.8117	36.2882	55	44.3536	37.0016
8243	true	true	true	11	1	1.17273	1.5	0.348857	0.347465	0.797475	0.794025	11	12.9	46.57	16.5	11	3.83743	1.46189	11	3.82211	1.4545	11	8.77222	7.28243	11	8.73427	7.20263
8245	true	true	true	1	1	-0.1	0.1	0.24494	0.263109	0.756098	0.77532	1	-0.1	0.01	0.1	1	0.24494	0.0599955	1	0.263109	0.0692263	1	0.756098	0.571684	1	0.77532	0.601121
8248	true	true	true	43	1	-0.693023	2.27907	0.359896	0.363279	0.791735	0.801591	43	-29.8	405.28	98	43	15.4755	6.09622	43	15.621	6.1993	43	34.0446	28.1834	43	34.4684	28.8025
8260	true	true	true	58	1	-1.53134e-17	1.74483	0.349796	0.354785	0.78966	0.789029	58	-8.88178e-16	285.96	101.2	58	20.2882	7.82539	58	20.5776	8.05032	58	45.8003	37.5994	58	45.7637	37.7833
8264	true	true	true	34	1	0.194118	2.33529	0.304264	0.292232	0.669198	0.650282	34	6.6	295.02	79.4	33	10.0407	3.32198	33	9.64366	2.98833	33	22.0835	16.1871	33	21.4593	15.8566
8280	true	true	true	244	1	-0.238525	1.99426	0.337105	0.341859	0.772742	0.781592	244	-58.2	1780.56	486.6	242	81.5793	30.4818	242	82.7299	31.1996	242	187.003	151.908	242	189.145	155.651
8286	true	true	true	14	1	1.47143	2.24286	0.324078	0.313288	0.770969	0.784058	14	20.6	112.68	31.4	14	4.53709	1.59489	14	4.38603	1.43184	14	10.7936	8.58661	14	10.9768	8.85888
8287	true	true	true	3	1	-3.43333	3.43333	0.262484	0.261492	0.738889	0.731186	3	-10.3	40.17	10.3	3	0.787451	0.221228	3	0.784475	0.220375	3	2.21667	1.64694	3	2.19356	1.62659
8288	true	true	true	9	1	-0.255556	2.27778	0.265834	0.265178	0.573009	0.581659	9	-2.3	59.09	20.5	9	2.39251	0.731145	9	2.3866	0.718961	9	5.15708	3.4668	9	5.23493	3.67521
8297	true	true	true	65	1	-0.109231	1.66	0.344536	0.346386	0.822267	0.821854	65	-7.1	285.39	107.9	65	22.3948	8.3952	65	22.5151	8.49106	65	53.4473	44.964	65	53.4205	44.9053
8299	true	true	true	10	1	0.68	3.22	0.343818	0.339676	0.778128	0.771077	10	6.8	151.74	32.2	10	3.43818	1.30147	10	3.39676	1.27558	10	7.78128	6.34177	10	7.71077	6.26329
8306	true	true	true	5	1	-2.34	2.42	0.374207	0.319678	0.786667	0.781793	5	-11.7	59.95	12.1	5	1.87104	0.779904	5	1.59839	0.543501	5	3.93333	3.23111	5	3.90897	3.18458
8314	true	true	true	48	1	-0.497917	2.02708	0.303517	0.297834	0.700669	0.68695	48	-23.9	310.57	97.3	48	14.5688	5.01309	48	14.2961	4.83441	48	33.6321	26.2556	48	32.9736	25.6931
8323	true	true	true	187	1	0.0208556	1.50963	0.342641	0.347064	0.803544	0.812259	187	3.9	722.33	282.3	187	64.0739	23.63	187	64.901	24.292	187	150.263	123.351	187	151.893	126.22
8325	true	true	true	48	1	-0.0354167	1.47292	0.356869	0.354948	0.791274	0.795407	48	-1.7	217.15	70.7	48	17.1297	6.60408	48	17.0375	6.51768	48	37.9811	30.876	48	38.1796	31.276
8334	true	true	true	344	1	0.00552326	1.74797	0.337067	0.337658	0.782192	0.783038	344	1.9	1985.33	601.3	344	115.951	43.0904	344	116.154	43.378	344	269.074	220.007	344	269.365	220.853
8336	true	true	true	266	1	-0.289098	2.05977	0.328829	0.335902	0.761928	0.773425	266	-76.9	2020.47	547.9	266	87.4686	31.6363	266	89.35	32.871	266	202.673	162.49	266	205.731	167.889
8337	true	true	true	514	1	-0.0663424	1.97568	0.328087	0.329512	0.764097	0.768452	514	-34.1	3758.81	1015.5	513	168.308	61.1845	513	169.039	61.9473	513	391.982	314.939	513	394.216	320.165
8342	true	true	true	3	1	-0.533333	0.533333	0.438376	0.435247	0.722513	0.716323	3	-1.6	1.02	1.6	3	1.31513	0.658561	3	1.30574	0.647102	3	2.16754	1.60803	3	2.14897	1.59165
8343	true	true	true	1	1	-5.6	5.6	0.327766	0.414029	0.866667	0.970089	1	-5.6	31.36	5.6	1	0.327766	0.107431	1	0.414029	0.17142	1	0.866667	0.751111	1	0.970089	0.941073
8363	true	true	true	4	1	-1.35	1.6	0.270461	0.276678	0.804173	0.807616	4	-5.4	15.46	6.4	4	1.08184	0.304195	4	1.10671	0.319095	4	3.21669	2.65239	4	3.23046	2.67204
8365	true	true	true	23	1	0.791304	2.30435	0.281328	0.291871	0.669918	0.678877	23	18.2	200.52	53	23	6.47054	2.2578	23	6.71303	2.4126	23	15.4081	11.5058	23	15.6142	12.1826
8366	true	true	true	1038	1	-0.00626204	1.71956	0.3253	0.328005	0.77042	0.775479	1038	-6.5	5902.53	1784.9	1033	336.034	119.901	1033	338.829	122.074	1033	795.844	640.295	1033	801.069	651.194
8368	true	true	true	42	1	0.0238095	2.14762	0.3119	0.309582	0.754641	0.755202	42	1	322.96	90.2	42	13.0998	4.58631	42	13.0024	4.51536	42	31.6949	25.0945	42	31.7185	25.2805
8375	true	true	true	8	1	-0.2375	0.6875	0.320519	0.315961	0.750767	0.71476	8	-1.9	5.37	5.5	8	2.56415	0.924855	8	2.52769	0.907838	8	6.00613	4.72395	8	5.71808	4.53052
8383	true	true	true	8	1	-0.8625	2.5375	0.283499	0.297486	0.724349	0.732526	8	-6.9	84.11	20.3	8	2.26799	0.718995	8	2.37989	0.796451	8	5.79479	4.87532	8	5.86021	4.98872
8385	true	true	true	63	1	-0.0142857	1.54127	0.318711	0.318978	0.794263	0.798073	63	-0.9	319.55	97.1	63	20.0788	6.97851	63	20.0956	7.00016	63	50.0386	41.1728	63	50.2786	41.5365
8388	true	true	true	10	1	-0.55	1.43	0.325777	0.336634	0.705005	0.706896	10	-5.5	38.37	14.3	10	3.25777	1.30814	10	3.36634	1.35528	10	7.05005	6.41401	10	7.06896	6.43853
8389	true	true	true	1	1	0.5	0.5	0.278956	0.279024	0.869565	0.889012	1	0.5	0.25	0.5	1	0.278956	0.0778163	1	0.279024	0.0778545	1	0.869565	0.756144	1	0.889012	0.790342
8394	true	true	true	43	1	-0.00232558	1.63953	0.339455	0.35055	0.807515	0.818108	43	-0.1	208.71	70.5	43	14.5966	5.46362	43	15.0736	5.81132	43	34.7231	30.1312	43	35.1786	31.1584
8397	true	true	true	90	1	0.162222	1.90889	0.335799	0.33462	0.759758	0.759711	90	14.6	542.1	171.8	89	29.8861	11.1127	89	29.7812	11.0722	89	67.6185	54.0962	89	67.6143	54.2499
8401	true	true	true	1	1	0.7	0.7	0.34868	0.348648	0.666667	0.667715	1	0.7	0.49	0.7	1	0.34868	0.121578	1	0.348648	0.121555	1	0.666667	0.444444	1	0.667715	0.445843
8406	true	true	true	427	1	0.0672131	2.27658	0.307988	0.314171	0.716702	0.729901	427	28.7	3698.87	972.1	424	130.587	44.7836	424	133.208	46.4363	424	303.882	232.07	424	309.478	241.48
8417	true	true	true	138	1	-0.158696	1.89783	0.317382	0.321774	0.747946	0.754798	138	-21.9	856.57	261.9	137	43.4814	15.0652	137	44.0831	15.49	137	102.469	80.6753	137	103.407	82.2292
8435	true	true	true	55	1	-0.287273	1.85455	0.311542	0.322614	0.762507	0.780318	55	-15.8	281.96	102	54	16.8233	5.67286	54	17.4212	6.08595	54	41.1754	32.4634	54	42.1372	34.0111
8437	true	true	true	57	1	0.136842	1.43158	0.355899	0.346447	0.797917	0.794224	57	7.8	239.28	81.6	57	20.2862	7.83934	57	19.7475	7.41773	57	45.4813	37.0417	57	45.2708	36.9725
8446	true	true	true	303	1	-0.0537954	1.84653	0.345854	0.34886	0.785888	0.786378	303	-16.3	1946.29	559.5	303	104.794	39.1475	303	105.705	40.1215	303	238.124	193.618	303	238.273	194.917
8463	true	true	true	1	1	-0.8	0.8	0.431118	0.439873	0.956522	0.970089	1	-0.8	0.64	0.8	1	0.431118	0.185863	1	0.439873	0.193489	1	0.956522	0.914934	1	0.970089	0.941073
8466	true	true	true	5	1	1.36	2.8	0.276064	0.27007	0.742961	0.741388	5	6.8	50.14	14	5	1.38032	0.398209	5	1.35035	0.386479	5	3.7148	2.79476	5	3.70694	2.779
8477	true	true	true	10	1	1.65	1.91	0.325806	0.326075	0.782489	0.77523	10	16.5	71.63	19.1	10	3.25806	1.15763	10	3.26075	1.16998	10	7.82489	6.41869	10	7.7523	6.30331
8478	true	true	true	7	1	-0.657143	1.54286	0.451476	0.452619	0.89023	0.891147	7	-4.6	38.88	10.8	7	3.16033	1.45693	7	3.16833	1.46152	7	6.23161	5.56234	7	6.23803	5.57936
8479	true	true	true	131	1	-0.177099	1.56794	0.351395	0.356485	0.797997	0.806675	131	-23.2	623.54	205.4	131	46.0328	17.3058	131	46.6996	17.9349	131	104.538	86.6567	131	105.674	88.9522
8489	true	true	true	1	1	-1.8	1.8	0.366279	0.341024	0.83871	0.817813	1	-1.8	3.24	1.8	1	0.366279	0.13416	1	0.341024	0.116297	1	0.83871	0.703434	1	0.817813	0.668818
8490	true	true	true	2	1	-2.35	2.35	0.278881	0.265339	0.740426	0.735009	2	-4.7	11.09	4.7	2	0.557762	0.164935	2	0.530678	0.146583	2	1.48085	1.10356	2	1.47002	1.0835
8501	true	true	true	314	1	0.00987261	1.88503	0.324159	0.329154	0.773457	0.781733	314	3.1	2017.39	591.9	314	101.786	35.8197	314	103.354	37.0241	314	242.866	195.321	314	245.464	199.793
8521	true	true	true	189	1	0.117989	1.90635	0.337072	0.335642	0.763913	0.758965	189	22.3	1290.77	360.3	189	63.7067	23.7331	189	63.4363	23.7454	189	144.38	116.742	189	143.444	117.189
8525	true	true	true	91	1	-0.0571429	2.13407	0.32078	0.321042	0.750654	0.749834	91	-5.2	735	194.2	91	29.191	10.3021	91	29.2148	10.3895	91	68.3095	54.2172	91	68.2349	54.6574
8529	true	true	true	1	1	-3.3	3.3	0.419711	0.407339	0.833333	0.824439	1	-3.3	10.89	3.3	1	0.419711	0.176157	1	0.407339	0.165925	1	0.833333	0.694444	1	0.824439	0.6797
8531	true	true	true	20	1	-0.455	2.145	0.327951	0.344366	0.753989	0.781957	20	-9.1	154.59	42.9	20	6.55902	2.35127	20	6.88732	2.56971	20	15.0798	11.776	20	15.6391	12.5315
8533	true	true	true	154	1	-0.117532	2.08117	0.303001	0.309234	0.74198	0.756531	154	-18.1	1253.71	320.5	152	46.0562	15.462	152	47.0036	16.2033	152	112.781	88.7098	152	114.993	92.1955
8543	true	true	true	10	1	-0.49	2.19	0.284242	0.30252	0.751587	0.791415	10	-4.9	72.55	21.9	10	2.84242	0.875455	10	3.0252	0.980512	10	7.51587	5.97248	10	7.91415	6.51093
8544	true	true	true	2	1	1.25	2.15	0.298892	0.281125	0.734969	0.734486	2	2.5	12.37	4.3	2	0.597785	0.188136	2	0.562251	0.173484	2	1.46994	1.08231	2	1.46897	1.08024
8545	true	true	true	130	1	0.129231	2.25538	0.320249	0.325405	0.762063	0.774673	130	16.8	1119.6	293.2	130	41.6323	14.6936	130	42.3027	15.1162	130	99.0681	78.1995	130	100.707	80.7359
8546	true	true	true	68	1	-0.307353	2.21618	0.307223	0.307755	0.719699	0.730857	68	-20.9	589.01	150.7	68	20.8912	7.07318	68	20.9274	7.04364	68	48.9395	37.9814	68	49.6983	39.0578
8555	true	true	true	5	1	-0.3	0.62	0.434619	0.439578	0.857768	0.856872	5	-1.5	2.29	3.1	5	2.17309	0.975128	5	2.19789	0.992822	5	4.28884	3.71521	5	4.28436	3.70606
8558	true	true	true	626	1	-0.0875399	1.98307	0.33563	0.342146	0.759049	0.764967	626	-54.8	4474.74	1241.4	625	209.769	77.1453	625	213.841	80.7225	625	474.406	377.656	625	478.104	385.848
8584	true	true	true	1	1	-0.6	0.6	0.481159	0.481303	0.923077	0.923921	1	-0.6	0.36	0.6	1	0.481159	0.231514	1	0.481303	0.231653	1	0.923077	0.852071	1	0.923921	0.85363
8594	true	true	true	174	1	0.141954	2.2477	0.312012	0.321143	0.737961	0.748708	174	24.7	1289.65	391.1	174	54.29	18.826	174	55.8788	19.9044	174	128.405	99.0513	174	130.275	102.506
8595	true	true	true	37	1	-0.627027	1.64324	0.337128	0.334372	0.800415	0.788667	37	-23.2	207.42	60.8	37	12.4738	4.62632	37	12.3717	4.6474	37	29.6154	24.0398	37	29.1807	23.3736
8598	true	true	true	21	1	-1.48095	1.69048	0.364084	0.352759	0.827064	0.831899	21	-31.1	111.05	35.5	21	7.64576	3.02173	21	7.40794	2.79789	21	17.3683	14.7637	21	17.4699	14.9143
8605	true	true	true	12	1	-0.333333	1.65	0.348422	0.331951	0.770555	0.745221	12	-4	57.68	19.8	12	4.18106	1.50922	12	3.98341	1.35005	12	9.24666	7.20509	12	8.94265	7.00635
8611	true	true	true	23	1	-0.0652174	1.56087	0.339408	0.338986	0.800261	0.804417	23	-1.5	85.05	35.9	23	7.80639	2.85841	23	7.79668	2.83811	23	18.406	15.2731	23	18.5016	15.5252
8614	true	true	true	392	1	-0.234694	2.01378	0.343346	0.350164	0.765738	0.773575	392	-92	2941.26	789.4	392	134.592	51.0949	392	137.264	53.1564	392	300.169	241.288	392	303.241	246.52
8624	true	true	true	1	1	0.7	0.7	0.501402	0.533286	0.8	0.771438	1	0.7	0.49	0.7	1	0.501402	0.251404	1	0.533286	0.284394	1	0.8	0.64	1	0.771438	0.595116
8627	true	true	true	8	1	0.425	1.8	0.318272	0.320906	0.809987	0.812611	8	3.4	38.08	14.4	8	2.54618	0.861626	8	2.56725	0.87844	8	6.4799	5.40116	8	6.50089	5.40385
8637	true	true	true	206	1	-0.286408	1.82039	0.333038	0.336017	0.786408	0.79015	206	-59	1178.06	375	206	68.6059	24.9164	206	69.2195	25.5519	206	162	131.637	206	162.771	133.305
8639	true	true	true	20	1	-0.45	1.89	0.30337	0.304753	0.718265	0.708689	20	-9	139.46	37.8	20	6.06739	2.07082	20	6.09505	2.09814	20	14.3653	10.8833	20	14.1738	10.8716
8643	true	true	true	2	1	-0.8	0.8	0.221668	0.248571	0.699553	0.746786	2	-1.6	1.36	1.6	2	0.443336	0.10759	2	0.497142	0.137853	2	1.39911	1.03157	2	1.49357	1.17462
8646	true	true	true	25	1	-0.26	2.028	0.315664	0.325855	0.681938	0.705856	25	-6.5	204.11	50.7	25	7.89161	2.92013	25	8.14638	3.11571	25	17.0485	12.571	25	17.6464	13.3167
8648	true	true	true	1	1	0.7	0.7	0.496829	0.494009	1	1	1	0.7	0.49	0.7	1	0.496829	0.246839	1	0.494009	0.244045	1	1	1	1	1	1
8653	true	true	true	89	1	-0.0202247	2.83371	0.317076	0.320068	0.691349	0.695629	89	-1.8	1050.7	252.2	88	27.9027	10.1098	88	28.166	10.3767	88	60.8387	46.3891	88	61.2154	47.0118
8655	true	true	true	236	1	-0.0894068	2.21568	0.331346	0.331322	0.75192	0.75125	236	-21.1	1933.53	522.9	236	78.1977	28.652	236	78.1921	28.7649	236	177.453	139.469	236	177.295	140.603
8660	true	true	true	12	1	-0.116667	1.58333	0.339307	0.346719	0.770886	0.783622	12	-1.4	39.76	19	12	4.07169	1.51644	12	4.16062	1.59019	12	9.25063	7.39697	12	9.40347	7.62409
8665	true	true	true	45	1	-0.0933333	1.56	0.336942	0.343738	0.759802	0.760585	45	-4.2	255.06	70.2	45	15.1624	5.79937	45	15.4682	6.08032	45	34.1911	27.1921	45	34.2263	27.4674
8670	true	true	true	96	1	-0.759375	3.18229	0.313658	0.316248	0.743399	0.747528	96	-72.9	1327.41	305.5	96	30.1112	10.4163	96	30.3598	10.7262	96	71.3663	55.6739	96	71.7627	57.056
8674	true	true	true	27	1	-0.388889	1.22593	0.352155	0.375137	0.825647	0.851241	27	-10.5	68.79	33.1	27	9.50818	3.58484	27	10.1287	4.07831	27	22.2925	18.9441	27	22.9835	20.1577
8675	true	true	true	449	1	-0.226281	1.52606	0.352308	0.35485	0.803727	0.807272	449	-101.6	2018.64	685.2	449	158.186	60.2938	449	159.328	61.2385	449	360.873	298.539	449	362.465	300.888
8676	true	true	true	1	1	0.9	0.9	0.388373	0.387377	0.925	0.944567	1	0.9	0.81	0.9	1	0.388373	0.150834	1	0.387377	0.150061	1	0.925	0.855625	1	0.944567	0.892206
8709	true	true	true	284	1	-0.342254	1.96549	0.328934	0.334463	0.77607	0.783398	284	-97.2	1970.62	558.2	284	93.4174	33.9337	284	94.9874	35.2528	284	220.404	178.39	284	222.485	181.794
8713	true	true	true	1	1	0.3	0.3	0.362525	0.457432	0.863636	0.964107	1	0.3	0.09	0.3	1	0.362525	0.131424	1	0.457432	0.209244	1	0.863636	0.745868	1	0.964107	0.929503
8715	true	true	true	161	1	-1.8118	2.7882	0.330815	0.339172	0.760702	0.774187	161	-291.7	1984.51	448.9	160	52.9304	19.052	160	54.2676	20.1745	160	121.712	95.9377	160	123.87	99.6012
8724	true	true	true	6	1	0.216667	1.25	0.35804	0.350725	0.731086	0.73172	6	1.3	16.47	7.5	6	2.14824	0.861879	6	2.10435	0.839692	6	4.38651	3.50752	6	4.39032	3.50893
8725	true	true	true	393	1	0.26514	1.75318	0.333523	0.338738	0.769994	0.777395	393	104.2	2321.1	689	391	130.407	47.4951	391	132.447	49.1294	391	301.068	242.277	391	303.962	247.068
8733	true	true	true	2	1	-2	2	0.338875	0.315166	0.759968	0.756403	2	-4	16	4	2	0.677749	0.235099	2	0.630331	0.203869	2	1.51994	1.16188	2	1.51281	1.14699
8737	true	true	true	1	1	0.9	0.9	0.388373	0.387377	0.925	0.944567	1	0.9	0.81	0.9	1	0.388373	0.150834	1	0.387377	0.150061	1	0.925	0.855625	1	0.944567	0.892206
8742	true	true	true	43	1	0.0465116	1.91628	0.318849	0.319215	0.748061	0.753397	43	2	284.34	82.4	43	13.7105	4.97852	43	13.7263	4.96617	43	32.1666	25.1383	43	32.3961	25.5564
8748	true	true	true	2	1	0.15	2.35	0.361817	0.351521	0.842308	0.824382	2	0.3	11.09	4.7	2	0.723635	0.26224	2	0.703042	0.24924	2	1.68462	1.42254	2	1.64876	1.36431
8757	true	true	true	1	1	0.3	0.3	0.362525	0.457432	0.863636	0.964107	1	0.3	0.09	0.3	1	0.362525	0.131424	1	0.457432	0.209244	1	0.863636	0.745868	1	0.964107	0.929503
8762	true	true	true	67	1	0.368657	1.85224	0.31812	0.324904	0.764689	0.778357	67	24.7	393.45	124.1	67	21.3141	7.25157	67	21.7686	7.67041	67	51.2342	40.6784	67	52.1499	42.1094
8770	true	true	true	146	1	-0.117808	1.80548	0.337286	0.343733	0.774498	0.779686	146	-17.2	845.02	263.6	146	49.2437	18.0689	146	50.185	18.8473	146	113.077	90.4744	146	113.834	91.9675
8778	true	true	true	47	1	-0.738298	2.2234	0.339551	0.340037	0.755355	0.764207	47	-34.7	416.23	104.5	47	15.9589	6.09306	47	15.9817	6.10501	47	35.5017	28.1336	47	35.9177	28.7074
8781	true	true	true	2	1	-2.45	2.45	0.305569	0.31631	0.803571	0.828336	2	-4.9	16.81	4.9	2	0.611138	0.189322	2	0.632621	0.204314	2	1.60714	1.3074	2	1.65667	1.38571
8783	true	true	true	88	1	-0.218182	1.75909	0.328101	0.33715	0.750813	0.752919	88	-19.2	488.3	154.8	87	28.5448	10.3606	87	29.3321	10.8808	87	65.3207	51.3133	87	65.5039	52.3712
8786	true	true	true	5	1	0.92	2.48	0.312441	0.307736	0.773654	0.771801	5	4.6	40.58	12.4	5	1.5622	0.581601	5	1.53868	0.621226	5	3.86827	3.04289	5	3.85901	3.06636
8791	true	true	true	92	1	-0.25	1.91087	0.330135	0.337404	0.773972	0.786567	92	-23	584.28	175.8	92	30.3724	11.0649	92	31.0412	11.6276	92	71.2054	58.1591	92	72.3642	60.0666
8796	true	true	true	4	1	-2.975	3.525	0.378621	0.382275	0.893231	0.904335	4	-11.9	76.45	14.1	4	1.51448	0.603765	4	1.5291	0.610928	4	3.57292	3.21431	4	3.61734	3.29196
8818	true	true	true	204	1	0.145098	1.77843	0.326231	0.328808	0.762646	0.76609	204	29.6	1309.18	362.8	203	66.225	24.0076	203	66.7479	24.4978	203	154.817	125.753	203	155.516	127.77
8819	true	true	true	53	1	-0.107547	2.13774	0.315597	0.316934	0.71335	0.721712	53	-5.7	385.23	113.3	53	16.7266	6.10159	53	16.7975	6.13497	53	37.8076	29.6056	53	38.2507	30.6562
8828	true	true	true	12	1	-1.00833	2.00833	0.320109	0.347701	0.746825	0.779838	12	-12.1	88.91	24.1	11	3.5212	1.22879	11	3.82472	1.42663	11	8.21507	6.42811	11	8.57822	6.90472
8830	true	true	true	117	1	-0.107692	1.55897	0.332417	0.334541	0.79761	0.803125	117	-12.6	535.58	182.4	117	38.8928	13.8989	117	39.1412	14.16	117	93.3203	77.0579	117	93.9657	78.0175
8831	true	true	true	132	1	-0.183333	2.26212	0.30737	0.310233	0.755457	0.769134	132	-24.2	1116.52	298.6	131	40.2655	13.5213	131	40.6405	13.6341	131	98.9649	77.8193	131	100.757	80.4313
8844	true	true	true	31	1	1.16774	2.43871	0.282377	0.293218	0.6981	0.721789	31	36.2	311.2	75.6	31	8.75367	2.80113	31	9.08977	3.01636	31	21.6411	16.3983	31	22.3755	17.7746
8845	true	true	true	40	1	0.205	1.125	0.369289	0.374355	0.833463	0.833376	40	8.2	86.58	45	40	14.7715	5.77858	40	14.9742	6.00429	40	33.3385	28.3345	40	33.335	28.4039
8851	true	true	true	69	1	0.0246377	1.52319	0.320025	0.329232	0.792254	0.802814	69	1.7	286.11	105.1	69	22.0817	7.55595	69	22.717	7.96873	69	54.6655	44.4197	69	55.3942	45.6274
8870	true	true	true	3	1	-0.233333	0.3	0.397348	0.400064	0.81977	0.828495	3	-0.7	0.41	0.9	3	1.19204	0.488523	3	1.20019	0.496963	3	2.45931	2.05266	3	2.48549	2.11159
8879	true	true	true	14	1	-0.0642857	0.721429	0.376462	0.386678	0.852181	0.855068	14	-0.9	15.57	10.1	14	5.27047	2.09114	14	5.41349	2.20971	14	11.9305	10.3227	14	11.9709	10.4424
8882	true	true	true	1	1	-0.5	0.5	0.40101	0.401801	0.85	0.875	1	-0.5	0.25	0.5	1	0.40101	0.160809	1	0.401801	0.161444	1	0.85	0.7225	1	0.875	0.765625
8885	true	true	true	2	1	0	1	0.320325	0.298674	0.800189	0.783568	2	0	2	2	2	0.64065	0.206409	2	0.597347	0.179574	2	1.60038	1.28091	2	1.56714	1.22803
8886	true	true	true	4	1	-0.65	1.85	0.291897	0.302997	0.688235	0.715341	4	-2.6	18.14	7.4	4	1.16759	0.381573	4	1.21199	0.406519	4	2.75294	2.01559	4	2.86136	2.18452
8887	true	true	true	2	1	-1	1	0.290164	0.344846	0.8	0.861948	2	-2	2.08	2	2	0.580329	0.185473	2	0.689693	0.256235	2	1.6	1.30469	2	1.7239	1.50218
8908	true	true	true	27	1	-0.47037	2.96667	0.309879	0.320661	0.675669	0.697952	27	-12.7	328.73	80.1	27	8.36673	2.9595	27	8.65784	3.17066	27	18.2431	13.522	27	18.8447	14.198
8912	true	true	true	12	1	1.20833	1.95833	0.311068	0.321946	0.808371	0.806444	12	14.5	77.79	23.5	12	3.73281	1.22597	12	3.86335	1.33054	12	9.70045	7.93803	12	9.67733	7.91672
8913	true	true	true	1470	1	-0.00870748	1.97143	0.325678	0.330674	0.773118	0.781316	1470	-12.8	9814.78	2898	1468	478.096	169.803	1468	485.429	175.045	1468	1134.94	908.86	1468	1146.97	927.138
8914	true	true	true	1	1	-3.1	3.1	0.258616	0.257955	0.658537	0.66447	1	-3.1	9.61	3.1	1	0.258616	0.0668821	1	0.257955	0.0665409	1	0.658537	0.43367	1	0.66447	0.441521
8915	true	true	true	162	1	-0.199383	1.63272	0.344475	0.348094	0.780126	0.785142	162	-32.3	872.97	264.5	161	55.4604	21.0204	161	56.0431	21.3999	161	125.6	102.359	161	126.408	103.681
8935	true	true	true	53	1	-0.726415	2.11509	0.323677	0.331707	0.783135	0.794833	53	-38.5	341.11	112.1	53	17.1549	5.99836	53	17.5805	6.26235	53	41.5061	33.5744	53	42.1261	34.5111
8946	true	true	true	15	1	0.406667	2.23333	0.284104	0.284315	0.696059	0.706761	15	6.1	118.45	33.5	15	4.26156	1.3882	15	4.26472	1.39987	15	10.4409	8.02019	15	10.6014	8.26514
8960	true	true	true	1	1	-0.8	0.8	0.431118	0.439873	0.956522	0.970089	1	-0.8	0.64	0.8	1	0.431118	0.185863	1	0.439873	0.193489	1	0.956522	0.914934	1	0.970089	0.941073
8964	true	true	true	215	1	-0.48	1.94419	0.332288	0.337187	0.767052	0.773216	215	-103.2	1396.18	418	215	71.442	25.8319	215	72.4953	26.6822	215	164.916	132.451	215	166.241	135.245
8968	true	true	true	1	1	0.5	0.5	0.327298	0.31201	0.875	0.809651	1	0.5	0.25	0.5	1	0.327298	0.107124	1	0.31201	0.0973502	1	0.875	0.765625	1	0.809651	0.655535
8978	true	true	true	574	1	-0.274216	2.0878	0.33472	0.342589	0.769985	0.780573	574	-157.4	4471.18	1198.4	572	191.46	70.5517	572	195.961	73.8055	572	440.431	352.742	572	446.488	362.038
8981	true	true	true	85	1	-0.0152941	1.74941	0.320208	0.324466	0.749357	0.759922	85	-1.3	499.83	148.7	85	27.2177	9.8126	85	27.5796	10.1147	85	63.6953	50.6156	85	64.5934	52.1814
8984	true	true	true	301	1	0.09701	1.74884	0.327418	0.333017	0.769177	0.775477	301	29.2	1607.38	526.4	301	98.5527	35.5429	301	100.238	36.7903	301	231.522	185.783	301	233.419	189.05
8999	true	true	true	100	1	0.062	1.854	0.335294	0.339885	0.784574	0.785794	100	6.2	601.7	185.4	99	33.1941	12.0874	99	33.6486	12.3799	99	77.6728	63.4598	99	77.7936	64.0599
9001	true	true	true	318	1	-0.125472	1.63553	0.343228	0.342924	0.790538	0.796252	318	-39.9	1547.69	520.1	315	108.117	41.1876	315	108.021	41.1269	315	249.02	205.238	315	250.819	208.357
9002	true	true	true	1	1	-1	1	0.28992	0.333063	0.862069	0.918898	1	-1	1	1	1	0.28992	0.0840535	1	0.333063	0.110931	1	0.862069	0.743163	1	0.918898	0.844373
9011	true	true	true	29	1	0.255172	1.4069	0.349912	0.35122	0.819954	0.822555	29	7.4	155.8	40.8	29	10.1474	3.81614	29	10.1854	3.8383	29	23.7787	20.3042	29	23.8541	20.4579
9018	true	true	true	136	1	0.517647	1.80735	0.325827	0.329096	0.758195	0.76358	136	70.4	856.06	245.8	136	44.3125	15.8847	136	44.757	16.2808	136	103.114	82.1047	136	103.847	83.3328
9024	true	true	true	8	1	-0.5375	1.4875	0.395924	0.4065	0.883596	0.885681	8	-4.3	26.59	11.9	8	3.16739	1.331	8	3.252	1.41113	8	7.06877	6.28795	8	7.08545	6.33708
9039	true	true	true	65	1	-0.107692	2.09231	0.32103	0.324143	0.743123	0.749875	65	-7	475.84	136	65	20.8669	7.30306	65	21.0693	7.48375	65	48.303	38.1865	65	48.7419	38.9809
9042	true	true	true	2	1	4.15	4.15	0.224423	0.236823	0.607143	0.622906	2	8.3	42.05	8.3	2	0.448845	0.138885	2	0.473646	0.158485	2	1.21429	0.80102	2	1.24581	0.852131
9045	true	true	true	4	1	0.25	0.6	0.422738	0.413735	0.908088	0.872569	4	1	1.48	2.4	4	1.69095	0.752178	4	1.65494	0.727018	4	3.63235	3.3098	4	3.49028	3.06967
9048	true	true	true	8	1	-0.05	2.175	0.328452	0.325472	0.739321	0.746341	8	-0.4	55.08	17.4	8	2.62761	0.973123	8	2.60378	0.950993	8	5.91457	4.46786	8	5.97072	4.54575
9064	true	true	true	3	1	1.96667	1.96667	0.365438	0.344609	0.875	0.827243	3	5.9	24.83	5.9	3	1.09631	0.416429	3	1.03383	0.393012	3	2.625	2.30118	3	2.48173	2.09246
9069	true	true	true	268	1	-0.0652985	1.57575	0.350271	0.35706	0.803506	0.814446	268	-17.5	1253.63	422.3	268	93.8727	35.4445	268	95.6921	36.8214	268	215.34	178.094	268	218.271	182.904
9070	true	true	true	7	1	0.328571	2.1	0.318928	0.306943	0.745802	0.747619	7	2.3	48.03	14.7	7	2.23249	0.749159	7	2.1486	0.705534	7	5.22061	4.00545	7	5.23333	4.02275
9098	true	true	true	1	1	2.4	2.4	0.381437	0.389824	0.875	0.809803	1	2.4	5.76	2.4	1	0.381437	0.145494	1	0.389824	0.151963	1	0.875	0.765625	1	0.809803	0.655781
9100	true	true	true	1	1	-3.2	3.2	0.580542	0.600036	0.927273	0.931633	1	-3.2	10.24	3.2	1	0.580542	0.337029	1	0.600036	0.360043	1	0.927273	0.859835	1	0.931633	0.867939
9146	true	true	true	7	1	0.214286	1.41429	0.383858	0.38402	0.861961	0.865206	7	1.5	23.39	9.9	7	2.68701	1.04841	7	2.68814	1.05352	7	6.03373	5.25134	7	6.05644	5.29447
9179	true	true	true	167	1	-0.271856	1.26707	0.347545	0.351821	0.81977	0.825138	167	-45.4	483.56	211.6	167	58.0401	21.8453	167	58.7541	22.2848	167	136.902	115.137	167	137.798	117.158
9190	true	true	true	2	1	-0.3	0.3	0.365925	0.37555	0.678571	0.571356	2	-0.6	0.26	0.6	2	0.73185	0.338278	2	0.7511	0.393719	2	1.35714	0.984694	2	1.14271	0.903562
9191	true	true	true	213	1	-0.029108	1.46479	0.352709	0.356774	0.810962	0.815983	213	-6.2	889.92	312	213	75.127	28.6579	213	75.993	29.2912	213	172.735	145.121	213	173.804	146.92
9198	true	true	true	109	1	-0.411009	1.80183	0.339001	0.347455	0.789555	0.801901	109	-44.8	672.36	196.4	109	36.9511	13.4732	109	37.8726	14.1007	109	86.0615	70.3683	109	87.4072	72.2711
9207	true	true	true	81	1	-0.887654	2.14198	0.306214	0.310259	0.701806	0.712764	81	-71.9	660.19	173.5	81	24.8033	8.60364	81	25.131	8.79994	81	56.8463	43.3559	81	57.7338	44.5496
9224	true	true	true	3	1	0.433333	2.96667	0.27765	0.257364	0.780089	0.734375	3	1.3	38.49	8.9	3	0.832951	0.232379	3	0.772092	0.205363	3	2.34027	1.83124	3	2.20313	1.62386
9228	true	true	true	21	1	0.828571	1.77143	0.277588	0.280654	0.689565	0.693577	21	17.4	103.3	37.2	21	5.82935	1.90347	21	5.89373	1.98602	21	14.4809	10.6929	21	14.5651	10.7939
9229	true	true	true	1	1	-3.4	3.4	0.226795	0.198089	0.666667	0.609567	1	-3.4	11.56	3.4	1	0.226795	0.0514361	1	0.198089	0.0392392	1	0.666667	0.444444	1	0.609567	0.371572
9233	true	true	true	3	1	-0.3	0.833333	0.397233	0.412446	0.825918	0.839546	3	-0.9	2.13	2.5	3	1.1917	0.506371	3	1.23734	0.534161	3	2.47776	2.05949	3	2.51864	2.13407
9236	true	true	true	57	1	-0.126316	2.28772	0.318103	0.326945	0.733131	0.75133	57	-7.2	427.38	130.4	57	18.1319	6.52097	57	18.6359	6.88546	57	41.7885	33.4562	57	42.8258	35.1829
9237	true	true	true	67	1	0.252239	1.67015	0.342082	0.340415	0.790999	0.797181	67	16.9	362.29	111.9	67	22.9195	8.65136	67	22.8078	8.54461	67	52.9969	43.3563	67	53.4111	43.978
9242	true	true	true	1	1	-1.3	1.3	0.241101	0.269963	0.76087	0.786702	1	-1.3	1.69	1.3	1	0.241101	0.0581299	1	0.269963	0.0728799	1	0.76087	0.578922	1	0.786702	0.6189
9245	true	true	true	66	1	-0.0136364	1.39848	0.364883	0.36091	0.800374	0.799307	66	-0.9	255.07	92.3	66	24.0823	9.54397	66	23.82	9.37863	66	52.8247	43.8811	66	52.7543	43.9618
9248	true	true	true	19	1	-0.105263	2	0.337069	0.336699	0.750257	0.735102	19	-2	108.12	38	19	6.4043	2.33054	19	6.39727	2.36331	19	14.2549	10.9792	19	13.9669	10.5894
9255	true	true	true	13	1	0.484615	2.00769	0.312412	0.312568	0.692231	0.70944	13	6.3	101.71	26.1	13	4.06135	1.45696	13	4.06339	1.47938	13	8.999	7.00391	13	9.22272	7.34591
9258	true	true	true	2	1	-1.6	1.6	0.216963	0.225355	0.5868	0.626185	2	-3.2	9.62	3.2	2	0.433927	0.0943016	2	0.450711	0.102188	2	1.1736	0.69997	2	1.25237	0.805123
9263	true	true	true	331	1	0.0942598	1.60242	0.353593	0.360922	0.80247	0.811879	331	31.2	1537.64	530.4	330	116.686	44.4984	330	119.104	46.2994	330	264.815	218.632	330	267.92	223.526
9265	true	true	true	1	1	1	1	0.295903	0.274572	0.787879	0.777661	1	1	1	1	1	0.295903	0.0875585	1	0.274572	0.0753896	1	0.787879	0.620753	1	0.777661	0.604756
9269	true	true	true	59	1	-0.298305	1.94576	0.313875	0.310382	0.772306	0.772147	59	-17.6	411.3	114.8	59	18.5186	6.27406	59	18.3125	6.24213	59	45.566	36.2052	59	45.5567	36.1174
9296	true	true	true	580	1	-0.419828	1.82672	0.339247	0.348897	0.787282	0.79982	580	-243.5	3578.89	1059.5	578	196.085	72.803	578	201.662	76.9236	578	455.049	371.181	578	462.296	382.298
9314	true	true	true	29	1	0.551724	1.48966	0.348589	0.354386	0.813089	0.820661	29	16	116.1	43.2	29	10.1091	3.88304	29	10.2772	4.04711	29	23.5796	19.6405	29	23.7992	20.034
9315	true	true	true	8	1	0.1625	1.6875	0.283136	0.289911	0.747531	0.774855	8	1.3	41.89	13.5	8	2.26509	0.674382	8	2.31929	0.701175	8	5.98025	4.55939	8	6.19884	4.88676
9319	true	true	true	31	1	-0.23871	1.28387	0.370003	0.376298	0.79437	0.802553	31	-7.4	99.3	39.8	31	11.4701	4.69512	31	11.6652	4.83425	31	24.6255	20.0498	31	24.8791	20.5601
9337	true	true	true	219	1	0.109132	2.31553	0.334896	0.334443	0.745724	0.744495	219	23.9	1901.49	507.1	219	73.3422	27.4019	219	73.2429	27.3983	219	163.314	128.784	219	163.044	129.219
9341	true	true	true	2	1	0.65	1.75	0.433628	0.43977	0.855533	0.825594	2	1.3	6.97	3.5	2	0.867257	0.381515	2	0.87954	0.391785	2	1.71107	1.46463	2	1.65119	1.36371
9347	true	true	true	36	1	0.566667	2.06111	0.3148	0.312864	0.744552	0.756166	36	20.4	219.56	74.2	36	11.3328	3.91699	36	11.2631	3.81579	36	26.8039	21.0286	36	27.222	21.7088
9352	true	true	true	1	1	0.5	0.5	0.327298	0.31201	0.875	0.809651	1	0.5	0.25	0.5	1	0.327298	0.107124	1	0.31201	0.0973502	1	0.875	0.765625	1	0.809651	0.655535
9357	true	true	true	79	1	0.892405	2.61392	0.298298	0.294045	0.697623	0.69455	79	70.5	829.91	206.5	79	23.5655	7.8512	79	23.2296	7.64544	79	55.1122	42.2483	79	54.8694	42.5713
9368	true	true	true	146	1	-0.230137	1.88767	0.34199	0.344832	0.786028	0.789788	146	-33.6	982.06	275.6	145	49.5885	18.4165	145	50.0006	18.6977	145	113.974	93.0662	145	114.519	94.241
9370	true	true	true	14	1	-0.771429	2.31429	0.315774	0.319419	0.739463	0.743152	14	-10.8	144.14	32.4	14	4.42083	1.43817	14	4.47187	1.47303	14	10.3525	8.02921	14	10.4041	8.17317
9371	true	true	true	9	1	-1.82222	2.06667	0.297909	0.283574	0.684706	0.680545	9	-16.4	57.1	18.6	9	2.68118	0.892271	9	2.55216	0.840484	9	6.16235	4.63963	9	6.1249	4.58549
9392	true	true	true	84	1	-0.263095	1.9631	0.342747	0.34823	0.768031	0.778686	84	-22.1	525.47	164.9	84	28.7908	10.8902	84	29.2513	11.2513	84	64.5146	52.688	84	65.4096	54.0207
9402	true	true	true	7	1	-0.685714	1.71429	0.319525	0.330515	0.758015	0.748376	7	-4.8	26.52	12	7	2.23667	0.786584	7	2.3136	0.843527	7	5.3061	4.17182	7	5.23863	4.31512
9420	true	true	true	1	1	-1.3	1.3	0.241101	0.269963	0.76087	0.786702	1	-1.3	1.69	1.3	1	0.241101	0.0581299	1	0.269963	0.0728799	1	0.76087	0.578922	1	0.786702	0.6189
9422	true	true	true	1	1	0.9	0.9	0.388373	0.387377	0.925	0.944567	1	0.9	0.81	0.9	1	0.388373	0.150834	1	0.387377	0.150061	1	0.925	0.855625	1	0.944567	0.892206
9427	true	true	true	78	1	0.167949	1.77821	0.321948	0.3244	0.755255	0.75828	78	13.1	418.13	138.7	78	25.1119	9.04201	78	25.3032	9.31452	78	58.9099	46.3548	78	59.1458	46.9324
9436	true	true	true	1	1	-2.2	2.2	0.347387	0.319069	0.8	0.773905	1	-2.2	4.84	2.2	1	0.347387	0.120677	1	0.319069	0.101805	1	0.8	0.64	1	0.773905	0.598929
9437	true	true	true	642	1	0.0152648	1.86044	0.322691	0.328333	0.770173	0.781809	642	9.8	4251.54	1194.4	642	207.167	73.031	642	210.79	75.7356	642	494.451	396.781	642	501.921	408.807
9442	true	true	true	22	1	-0.286364	1.62273	0.327852	0.338459	0.801484	0.816971	22	-6.3	101.73	35.7	22	7.21275	2.58368	22	7.44611	2.73891	22	17.6327	14.4781	22	17.9734	15.0575
9452	true	true	true	214	1	0.109813	1.99766	0.32511	0.333667	0.751741	0.763438	214	23.5	1500.45	427.5	212	68.9233	24.7169	212	70.7374	26.0903	212	159.369	126.216	212	161.849	130.367
9461	true	true	true	11	1	-0.563636	1.98182	0.27479	0.293344	0.67789	0.708676	11	-6.2	95.22	21.8	11	3.02269	0.916033	11	3.22679	1.01382	11	7.45679	5.46085	11	7.79544	5.77984
9486	true	true	true	21	1	0.795238	2.12857	0.313019	0.315111	0.739302	0.737289	21	16.7	161.31	44.7	21	6.57341	2.1776	21	6.61733	2.23085	21	15.5253	12.0486	21	15.4831	11.9908
9491	true	true	true	5	1	-0.52	1.2	0.354196	0.388289	0.782533	0.828483	5	-2.6	13.24	6	5	1.77098	0.644255	5	1.94145	0.780172	5	3.91266	3.26852	5	4.14242	3.5288
9494	true	true	true	29	1	-0.0413793	2.6	0.306244	0.315451	0.743056	0.735831	29	-1.2	275.62	75.4	29	8.88107	2.97806	29	9.14806	3.14818	29	21.5486	16.7219	29	21.3391	16.7877
9495	true	true	true	32	1	0.99375	2.14375	0.322142	0.310729	0.728348	0.718102	32	31.8	210.64	68.6	31	9.9864	3.59142	31	9.6326	3.33507	31	22.5788	17.5629	31	22.2612	17.359
9499	true	true	true	328	1	-0.0868902	1.52348	0.345286	0.348509	0.798494	0.802655	328	-28.5	1451.07	499.7	328	113.254	42.4839	328	114.311	43.2761	328	261.906	216.656	328	263.271	219.831
9501	true	true	true	4	1	-1.475	2.125	0.320527	0.322161	0.82343	0.825551	4	-5.9	26.83	8.5	4	1.28211	0.421683	4	1.28864	0.424145	4	3.29372	2.73149	4	3.30221	2.74015
9525	true	true	true	8	1	1.0875	2.0875	0.322816	0.335827	0.748614	0.778712	8	8.7	49.25	16.7	8	2.58253	0.924278	8	2.68662	0.990055	8	5.98891	4.72285	8	6.22969	5.03773
9528	true	true	true	230	1	-0.0304348	1.8887	0.334403	0.337499	0.76205	0.766592	230	-7	1503.98	434.4	230	76.9126	28.3195	230	77.6247	28.854	230	175.271	139.01	230	176.316	140.892
9537	true	true	true	160	1	-0.370625	1.90312	0.327094	0.337837	0.752066	0.761395	160	-59.3	1051.83	304.5	159	52.0079	19.1552	159	53.716	20.3154	159	119.579	95.5047	159	121.062	97.9632
9543	true	true	true	51	1	-0.586275	2.44118	0.352393	0.355215	0.75558	0.756479	51	-29.9	487.43	124.5	51	17.972	7.06799	51	18.1159	7.20356	51	38.5346	30.6014	51	38.5804	30.9548
9544	true	true	true	281	1	0.705694	2.82669	0.307657	0.312422	0.732527	0.741664	281	198.3	3424.29	794.3	281	86.4515	29.5925	281	87.7906	30.3912	281	205.84	162.027	281	208.408	166.564
9546	true	true	true	250	1	-0.1088	1.5624	0.351352	0.351213	0.792941	0.792081	250	-27.2	1177	390.6	250	87.8379	33.663	250	87.8032	33.8289	250	198.235	163.961	250	198.02	164.56
9547	true	true	true	28	1	0.275	2.20357	0.29351	0.301386	0.715456	0.732539	28	7.7	208.71	61.7	28	8.21829	2.68331	28	8.43881	2.82303	28	20.0328	14.8658	28	20.5111	15.5204
9548	true	true	true	41	1	-0.495122	2.09024	0.307462	0.312856	0.726325	0.740479	41	-20.3	299.37	85.7	40	12.2985	4.17239	40	12.5142	4.35625	40	29.053	22.1784	40	29.6191	23.116
9556	true	true	true	33	1	0.427273	2.3	0.263406	0.274582	0.720077	0.73662	33	14.1	293.13	75.9	33	8.69239	2.53558	33	9.06121	2.75553	33	23.7626	17.9032	33	24.3085	19.013
9572	true	true	true	18	1	-0.638889	1.89444	0.342236	0.363183	0.746561	0.76908	18	-11.5	110.05	34.1	18	6.16025	2.30317	18	6.5373	2.5609	18	13.4381	10.5926	18	13.8434	11.1926
9575	true	true	true	9	1	0.5	2.14444	0.322319	0.328603	0.759594	0.775095	9	4.5	55.79	19.3	9	2.90088	1.00336	9	2.95743	1.02674	9	6.83634	5.35087	9	6.97585	5.51473
9580	true	true	true	276	1	-0.151812	1.59094	0.342686	0.342364	0.785267	0.785072	276	-41.9	1374.45	439.1	276	94.5815	35.7845	276	94.4926	36.0383	276	216.734	176.491	276	216.68	177.796
9582	true	true	true	230	1	-0.0856522	1.64391	0.35597	0.359419	0.795975	0.798958	230	-19.7	1229.15	378.1	230	81.8731	31.4937	230	82.6663	32.2634	230	183.074	150.413	230	183.76	151.931
9589	true	true	true	34	1	0.402941	2.32059	0.308976	0.306252	0.755127	0.761018	34	13.7	347.73	78.9	33	10.1962	3.43087	33	10.1063	3.40608	33	24.9192	19.6432	33	25.1136	19.978
9607	true	true	true	40	1	0.0675	1.6325	0.301636	0.308975	0.765133	0.777054	40	2.7	176.73	65.3	40	12.0654	4.06021	40	12.359	4.2578	40	30.6053	24.448	40	31.0822	25.4402
9608	true	true	true	88	1	-0.310227	1.68977	0.333814	0.338177	0.778391	0.787684	88	-27.3	475.35	148.7	88	29.3757	10.4917	88	29.7596	10.8495	88	68.4984	54.8346	88	69.3162	56.0486
9610	true	true	true	45	1	0.0977778	1.78222	0.30898	0.312104	0.724395	0.728534	45	4.4	280.14	80.2	45	13.9041	4.86397	45	14.0447	5.0123	45	32.5978	25.7691	45	32.784	25.9476
9616	true	true	true	615	1	-0.327642	1.74163	0.348907	0.354341	0.788655	0.794799	615	-201.5	3444.11	1071.1	615	214.578	81.5044	615	217.92	84.234	615	485.023	396.747	615	488.802	404.181
9630	true	true	true	5	1	-1.84	1.84	0.348678	0.322935	0.768944	0.759235	5	-9.2	46.02	9.2	5	1.74339	0.650898	5	1.61467	0.586306	5	3.84472	3.04764	5	3.79617	2.94423
9652	true	true	true	68	1	-0.385294	1.68824	0.363262	0.366501	0.798963	0.80063	68	-26.2	364	114.8	68	24.7018	9.76957	68	24.922	10.1273	68	54.3295	44.65	68	54.4428	44.9638
9656	true	true	true	2	1	-0.9	0.9	0.387933	0.381325	0.884511	0.879782	2	-1.8	1.64	1.8	2	0.775865	0.304713	2	0.762649	0.297673	2	1.76902	1.57509	2	1.75956	1.56434
9665	true	true	true	11	1	-0.709091	0.909091	0.297056	0.305986	0.761977	0.786182	11	-7.8	16.28	10	11	3.26762	1.05488	11	3.36585	1.10536	11	8.38174	6.56597	11	8.648	6.93404
9676	true	true	true	228	1	-0.222807	2.25263	0.330482	0.334785	0.770229	0.780521	228	-50.8	1885.4	513.6	228	75.3498	27.3808	228	76.331	28.184	228	175.612	141.061	228	177.959	145.422
9681	true	true	true	1	1	0.3	0.3	0.362525	0.457432	0.863636	0.964107	1	0.3	0.09	0.3	1	0.362525	0.131424	1	0.457432	0.209244	1	0.863636	0.745868	1	0.964107	0.929503
9682	true	true	true	54	1	-0.522222	1.48519	0.347674	0.347765	0.803742	0.802292	54	-28.2	213.34	80.2	54	18.7744	6.95373	54	18.7793	6.98174	54	43.4021	35.9714	54	43.3238	35.996
9695	true	true	true	20	1	-0.495	1.865	0.341874	0.342137	0.772798	0.773792	20	-9.9	109.01	37.3	20	6.83748	2.50631	20	6.84273	2.51962	20	15.456	12.4116	20	15.4758	12.4662
9697	true	true	true	71	1	-0.239437	1.64507	0.342168	0.346205	0.797174	0.802183	71	-17	396.78	116.8	71	24.2939	8.89943	71	24.5806	9.13659	71	56.5993	46.3498	71	56.955	47.0138
9700	true	true	true	420	1	-0.0161905	1.76095	0.344047	0.349114	0.781147	0.790802	420	-6.8	2278.6	739.6	418	143.812	53.883	418	145.93	55.4014	418	326.52	265.354	418	330.555	271.964
9715	true	true	true	2	1	0.4	6	0.275706	0.291459	0.647709	0.688541	2	0.8	72.32	12	2	0.551413	0.182939	2	0.582918	0.189576	2	1.29542	0.939972	2	1.37708	1.03045
9716	true	true	true	1	1	-1.1	1.1	0.48582	0.489716	0.836066	0.841384	1	-1.1	1.21	1.1	1	0.48582	0.236021	1	0.489716	0.239822	1	0.836066	0.699006	1	0.841384	0.707928
9719	true	true	true	42	1	0.0619048	1.10952	0.340106	0.343332	0.733713	0.740322	42	2.6	85.94	46.6	42	14.2845	5.35101	42	14.4199	5.49103	42	30.8159	24.1052	42	31.0935	24.8333
9721	true	true	true	26	1	0.0538462	2.2	0.306148	0.319253	0.764591	0.772773	26	1.4	198.92	57.2	26	7.95985	2.7285	26	8.30058	3.01398	26	19.8794	15.7553	26	20.0921	16.1588
9727	true	true	true	336	1	-0.196429	2.05238	0.331388	0.338818	0.785061	0.795589	336	-66	2527.76	689.6	335	111.015	40.1794	335	113.504	42.073	335	262.995	215.772	335	266.522	221.605
9730	true	true	true	17	1	-0.552941	1.25882	0.365109	0.373746	0.786722	0.78832	17	-9.4	44.82	21.4	17	6.20685	2.46469	17	6.35368	2.59347	17	13.3743	10.6498	17	13.4014	10.7176
9744	true	true	true	406	1	-0.292365	1.99975	0.320592	0.325761	0.764119	0.775151	406	-118.7	2800.43	811.9	406	130.16	46.4157	406	132.259	47.5851	406	310.232	248.781	406	314.711	256.663
9754	true	true	true	39	1	0.607692	2.17692	0.351176	0.357316	0.807812	0.817441	39	23.7	321.81	84.9	39	13.6959	5.32238	39	13.9353	5.52139	39	31.5047	26.1314	39	31.8802	26.705
9764	true	true	true	3	1	1.5	1.5	0.308042	0.298963	0.74862	0.750226	3	4.5	12.29	4.5	3	0.924125	0.294244	3	0.896888	0.285363	3	2.24586	1.68717	3	2.25068	1.69461
9772	true	true	true	16	1	0.3125	1.75	0.315864	0.322822	0.759308	0.780549	16	5	92.44	28	14	4.42209	1.55055	14	4.5195	1.58255	14	10.6303	8.3058	14	10.9277	8.68636
9778	true	true	true	143	1	0.38951	2.14056	0.297086	0.299806	0.70621	0.717754	143	55.7	1187.15	306.1	143	42.4833	14.2638	143	42.8722	14.705	143	100.988	77.3564	143	102.639	80.2865
9782	true	true	true	189	1	-0.0677249	1.45503	0.35086	0.355721	0.786214	0.789314	189	-12.8	751.96	275	189	66.3126	25.2484	189	67.2312	26.0792	189	148.595	121.934	189	149.18	122.947
9794	true	true	true	5	1	0	0.56	0.500921	0.497804	0.866471	0.858873	5	0	1.76	2.8	5	2.50461	1.27095	5	2.48902	1.25398	5	4.33235	3.86105	5	4.29437	3.82496
9798	true	true	true	14	1	0.121429	1.76429	0.389584	0.38011	0.846128	0.840925	14	1.7	77.23	24.7	14	5.45418	2.26435	14	5.32153	2.20576	14	11.8458	10.2257	14	11.7729	10.1096
9801	true	true	true	23	1	-1.54783	2.53043	0.280084	0.285796	0.720414	0.744266	23	-35.6	243.82	58.2	23	6.44192	2.16657	23	6.57331	2.29633	23	16.5695	12.8601	23	17.1181	13.7456
9806	true	true	true	22	1	-0.0181818	1.79091	0.298762	0.30297	0.748074	0.749759	22	-0.4	121.24	39.4	22	6.57276	2.11577	22	6.66534	2.15367	22	16.4576	12.8401	22	16.4947	12.8581
9808	true	true	true	174	1	0.0724138	1.92529	0.34155	0.346277	0.779811	0.779684	174	12.6	1121.44	335	174	59.4298	21.7481	174	60.2522	22.474	174	135.687	109.172	174	135.665	109.506
9811	true	true	true	1	1	-4	4	0.286784	0.264126	0.701754	0.719648	1	-4	16	4	1	0.286784	0.082245	1	0.264126	0.0697626	1	0.701754	0.492459	1	0.719648	0.517893
9814	true	true	true	103	1	-0.0427184	1.82524	0.342646	0.343341	0.780972	0.785829	103	-4.4	608.08	188	103	35.2925	13.1654	103	35.3641	13.1811	103	80.4401	65.6045	103	80.9404	66.5606
9817	true	true	true	2	1	-0.2	0.2	0.57041	0.562291	0.6	0.548393	2	-0.4	0.08	0.4	2	1.14082	0.650735	2	1.12458	0.632343	2	1.2	0.72	2	1.09679	0.601469
9818	true	true	true	54	1	-0.0166667	1.60185	0.32916	0.333025	0.781991	0.795305	54	-0.9	274.27	86.5	54	17.7746	6.56171	54	17.9833	6.64648	54	42.2275	34.3457	54	42.9465	35.5062
9827	true	true	true	7	1	2.22857	3.31429	0.337121	0.300709	0.738746	0.671823	7	15.6	96.56	23.2	7	2.35985	0.870894	7	2.10496	0.671951	7	5.17122	3.94607	7	4.70276	3.45688
9839	true	true	true	170	1	-0.00705882	2.00235	0.325013	0.328067	0.754569	0.761235	170	-1.2	1159.74	340.4	169	54.9272	19.9259	169	55.4433	20.3185	169	127.522	101.9	169	128.649	104.406
9840	true	true	true	1	1	-4.7	4.7	0.305337	0.315297	0.428571	0.450354	1	-4.7	22.09	4.7	1	0.305337	0.0932304	1	0.315297	0.0994125	1	0.428571	0.183673	1	0.450354	0.202819
9853	true	true	true	45	1	0.133333	2.04444	0.315506	0.321232	0.75228	0.75413	45	6	311.52	92	45	14.1978	4.94456	45	14.4555	5.11115	45	33.8526	26.4574	45	33.9358	26.8267
9861	true	true	true	1	1	-0.3	0.3	0.177648	0.183037	0.694444	0.71096	1	-0.3	0.09	0.3	1	0.177648	0.0315588	1	0.183037	0.0335026	1	0.694444	0.482253	1	0.71096	0.505464
9867	true	true	true	4	1	-0.075	0.675	0.38383	0.38779	0.851134	0.84323	4	-0.3	1.85	2.7	4	1.53532	0.621822	4	1.55116	0.629929	4	3.40454	2.97272	4	3.37292	2.93466
9873	true	true	true	47	1	-0.202128	1.9766	0.317982	0.318127	0.760338	0.759688	47	-9.5	310.61	92.9	47	14.9451	5.20849	47	14.952	5.18624	47	35.7359	27.8755	47	35.7054	27.863
9875	true	true	true	22	1	-1.48636	2.34091	0.311231	0.312725	0.754336	0.775662	22	-32.7	171.29	51.5	22	6.84708	2.4449	22	6.87996	2.36041	22	16.5954	13.0609	22	17.0646	13.7741
9878	true	true	true	35	1	-0.242857	1.91714	0.342938	0.347088	0.795846	0.80673	35	-8.5	234.99	67.1	35	12.0028	4.48943	35	12.1481	4.58758	35	27.8546	22.9423	35	28.2355	23.5325
9883	true	true	true	1	1	1.2	1.2	0.221188	0.224575	0.454545	0.48022	1	1.2	1.44	1.2	1	0.221188	0.0489243	1	0.224575	0.0504339	1	0.454545	0.206612	1	0.48022	0.230611
9885	true	true	true	329	1	-0.3	1.96322	0.327736	0.336719	0.777219	0.788585	329	-98.7	2357.83	645.9	329	107.825	38.5295	329	110.78	40.8733	329	255.705	207.153	329	259.445	214.289
9889	true	true	true	7	1	1.51429	3.51429	0.308281	0.321461	0.742013	0.756562	7	10.6	102.02	24.6	7	2.15796	0.795827	7	2.25023	0.864122	7	5.19409	4.12258	7	5.29594	4.26721
9913	true	true	true	98	1	-0.123469	2.05816	0.337162	0.340389	0.770263	0.783047	98	-12.1	733.43	201.7	98	33.0419	12.1822	98	33.3581	12.4562	98	75.4858	60.2384	98	76.7386	61.8845
9920	true	true	true	49	1	-0.942857	2.41633	0.321028	0.332612	0.762058	0.780606	49	-46.2	438.42	118.4	49	15.7303	5.58106	49	16.298	6.0027	49	37.3408	29.6793	49	38.2497	31.161
9932	true	true	true	27	1	0.52963	2.34444	0.302243	0.306255	0.714475	0.732338	27	14.3	266.83	63.3	27	8.16057	2.80551	27	8.26889	2.8771	27	19.2908	15.378	27	19.7731	16.124
9958	true	true	true	151	1	-0.20596	1.66689	0.331092	0.332469	0.781009	0.787463	151	-31.1	783.91	251.7	151	49.9949	18.259	151	50.2027	18.4893	151	117.932	94.8933	151	118.907	96.5029
9962	true	true	true	3	1	-1.2	3.06667	0.327235	0.342004	0.714896	0.706936	3	-3.6	46.16	9.2	3	0.981705	0.324436	3	1.02601	0.356341	3	2.14469	1.54108	3	2.12081	1.51943
9976	true	true	true	1	1	-0.6	0.6	0.481159	0.481303	0.923077	0.923921	1	-0.6	0.36	0.6	1	0.481159	0.231514	1	0.481303	0.231653	1	0.923077	0.852071	1	0.923921	0.85363
9986	true	true	true	2	1	-4.05	4.05	0.263017	0.24866	0.70625	0.695957	2	-8.1	51.41	8.1	2	0.526034	0.151716	2	0.497319	0.13465	2	1.4125	1.02016	2	1.39191	0.986203
9988	true	true	true	524	1	-0.237405	1.94733	0.340213	0.343848	0.782911	0.788334	524	-124.4	3746.22	1020.4	524	178.272	66.5978	524	180.177	68.2647	524	410.245	332.005	524	413.087	337.316
9993	true	true	true	14	1	-0.471429	1.22857	0.367939	0.362144	0.768157	0.777109	14	-6.6	43.06	17.2	14	5.15114	2.12717	14	5.07002	2.02451	14	10.7542	8.58551	14	10.8795	8.74483
9998	true	true	true	4	1	1.7	1.85	0.314141	0.339351	0.681843	0.727072	4	6.8	22.68	7.4	4	1.25656	0.409232	4	1.3574	0.496501	4	2.72737	2.03493	4	2.90829	2.2093
10009	true	true	true	49	1	-0.687755	2.15306	0.334407	0.342914	0.767119	0.777149	49	-33.7	394.59	105.5	49	16.3859	6.12829	49	16.8028	6.42966	49	37.5888	30.2373	49	38.0803	31.2867
10019	true	true	true	43	1	-0.0162791	2.05349	0.303726	0.301558	0.774719	0.776514	43	-0.7	353.37	88.3	43	13.0602	4.33825	43	12.967	4.25466	43	33.3129	26.6893	43	33.3901	26.8581
10036	true	true	true	2	1	-2.55	3.05	0.363662	0.351332	0.87367	0.850505	2	-5.1	31.61	6.1	2	0.727324	0.267145	2	0.702663	0.24996	2	1.74734	1.5266	2	1.70101	1.45005
10047	true	true	true	29	1	0.0586207	1.96207	0.329515	0.329968	0.783329	0.787589	29	1.7	193.71	56.9	29	9.55594	3.28362	29	9.56906	3.33714	29	22.7165	18.3945	29	22.8401	18.8049
10055	true	true	true	7	1	0.0571429	2.34286	0.286317	0.281622	0.697712	0.674292	7	0.4	67.34	16.4	7	2.00422	0.615353	7	1.97135	0.594413	7	4.88399	3.63167	7	4.72005	3.4574
10079	true	true	true	14	1	-0.2	2.14286	0.384552	0.390539	0.829055	0.84459	14	-2.8	79.78	30	14	5.38373	2.1325	14	5.46755	2.19225	14	11.6068	9.7251	14	11.8243	10.0774
10109	true	true	true	111	1	-0.0126126	1.71351	0.320588	0.32437	0.750649	0.753975	111	-1.4	649.28	190.2	111	35.5853	12.7033	111	36.0051	12.989	111	83.322	67.3097	111	83.6912	67.7875
10117	true	true	true	323	1	-0.327245	1.82755	0.343421	0.346996	0.78102	0.787084	323	-105.7	2027.07	590.3	323	110.925	42.0038	323	112.08	43.0081	323	252.269	208.205	323	254.228	212.371
10120	true	true	true	34	1	-0.558824	1.54118	0.36192	0.361929	0.818916	0.832922	34	-19	148.34	52.4	34	12.3053	4.69991	34	12.3056	4.64202	34	27.8432	23.4035	34	28.3194	24.1029
10124	true	true	true	4	1	-0.2	1	0.342237	0.342753	0.841469	0.824591	4	-0.8	6.74	4	4	1.36895	0.469268	4	1.37101	0.471673	4	3.36587	2.85766	4	3.29837	2.74433
10129	true	true	true	115	1	-0.231304	2.03304	0.31978	0.332838	0.760599	0.783471	115	-26.6	721.96	233.8	114	36.455	12.7677	114	37.9436	13.7846	114	86.7083	68.5246	114	89.3157	72.164
10143	true	true	true	23	1	0.508696	1.44783	0.326945	0.318661	0.796255	0.789045	23	11.7	84.49	33.3	23	7.51974	2.6664	23	7.3292	2.50823	23	18.3139	14.7894	23	18.148	14.5273
10154	true	true	true	1	1	1.1	1.1	0.372088	0.383785	0.926471	0.93318	1	1.1	1.21	1.1	1	0.372088	0.138449	1	0.383785	0.147291	1	0.926471	0.858348	1	0.93318	0.870825
10167	true	true	true	13	1	-1.73846	2.07692	0.325668	0.31895	0.789011	0.79616	13	-22.6	127.94	27	13	4.23369	1.53017	13	4.14635	1.47894	13	10.2571	8.34994	13	10.3501	8.48065
10169	true	true	true	11	1	1.15455	1.91818	0.307131	0.317973	0.684571	0.683612	11	12.7	93.97	21.1	11	3.37844	1.30129	11	3.4977	1.36551	11	7.53028	6.38394	11	7.51973	6.38033
10173	true	true	true	5	1	0.84	1.68	0.328941	0.351702	0.820731	0.863263	5	4.2	20.08	8.4	5	1.6447	0.541808	5	1.75851	0.621602	5	4.10365	3.38822	5	4.31632	3.7468
10180	true	true	true	24	1	-0.7875	2.42917	0.295984	0.30109	0.702512	0.711323	24	-18.9	237.03	58.3	24	7.10363	2.24582	24	7.22615	2.35591	24	16.8603	12.5488	24	17.0718	12.8058
10187	true	true	true	3	1	-3.33333	3.33333	0.323508	0.339559	0.730592	0.777247	3	-10	44.94	10	3	0.970525	0.345228	3	1.01868	0.38667	3	2.19177	1.62466	3	2.33174	1.84686
10193	true	true	true	16	1	0.64375	1.11875	0.362039	0.355019	0.802127	0.800032	16	10.3	36.67	17.9	16	5.79263	2.28452	16	5.68031	2.2458	16	12.834	10.5113	16	12.8005	10.4577
10210	true	true	true	12	1	-0.25	1.83333	0.262267	0.271128	0.674652	0.680916	12	-3	68.8	22	12	3.1472	0.925879	12	3.25354	0.996431	12	8.09582	5.90808	12	8.171	6.36868
10211	true	true	true	3	1	-1.6	1.6	0.415564	0.405679	0.827451	0.817607	3	-4.8	8.94	4.8	3	1.24669	0.541207	3	1.21704	0.52044	3	2.48235	2.05855	3	2.45282	2.01029
10215	true	true	true	19	1	-0.442105	1.63158	0.292204	0.302637	0.740453	0.756738	19	-8.4	68.92	31	19	5.55188	1.843	19	5.7501	1.9674	19	14.0686	11.048	19	14.378	11.6139
10219	true	true	true	48	1	0.172917	2.33542	0.308355	0.314283	0.72709	0.730886	48	8.3	454.09	112.1	47	14.4927	4.86458	47	14.7713	5.13137	47	34.1732	26.3565	47	34.3516	26.9666
10235	true	true	true	1	1	-0.7	0.7	0.32847	0.344422	0.773585	0.787806	1	-0.7	0.49	0.7	1	0.32847	0.107893	1	0.344422	0.118626	1	0.773585	0.598434	1	0.787806	0.620638
10236	true	true	true	16	1	-0.01875	0.86875	0.35747	0.353708	0.829789	0.827544	16	-0.3	22.07	13.9	16	5.71952	2.18267	16	5.65932	2.15946	16	13.2766	11.152	16	13.2407	11.0963
10249	true	true	true	14	1	0.0642857	2.17857	0.257002	0.272168	0.708485	0.750188	14	0.9	98.53	30.5	14	3.59803	0.964458	14	3.81035	1.08281	14	9.91879	7.29786	14	10.5026	8.15859
10251	true	true	true	141	1	0.758865	2.36028	0.279872	0.278289	0.687554	0.689668	141	107	1260.3	332.8	140	39.1821	12.5349	140	38.9604	12.3379	140	96.2576	72.4288	140	96.5535	74.102
10253	true	true	true	78	1	0.360256	1.56795	0.329853	0.328323	0.758455	0.764526	78	28.1	331.43	122.3	77	25.3987	9.36033	77	25.2809	9.24955	77	58.401	46.2963	77	58.8685	47.04
10254	true	true	true	3	1	-0.666667	1.13333	0.349588	0.342927	0.76633	0.75783	3	-2	7.66	3.4	3	1.04876	0.36915	3	1.02878	0.355486	3	2.29899	1.77963	3	2.27349	1.74806
10264	true	true	true	13	1	0.184615	2.18462	0.273242	0.289338	0.654437	0.682304	13	2.4	91.26	28.4	12	3.2789	1.06824	12	3.47205	1.18869	12	7.85325	5.53079	12	8.18765	5.9012
10267	true	true	true	45	1	-0.306667	2.56444	0.323497	0.320283	0.743868	0.74292	45	-13.8	420.38	115.4	45	14.5573	5.3823	45	14.4127	5.14566	45	33.4741	26.2154	45	33.4314	26.6783
10271	true	true	true	2	1	0.75	1.45	0.451035	0.462954	0.834034	0.844477	2	1.5	5.33	2.9	2	0.90207	0.422527	2	0.925908	0.439592	2	1.66807	1.39589	2	1.68895	1.42769
10272	true	true	true	37	1	-0.0621622	2.2027	0.32372	0.318966	0.776873	0.777369	37	-2.3	254.03	81.5	37	11.9776	4.24125	37	11.8017	4.10433	37	28.7443	22.9916	37	28.7627	23.0987
10275	true	true	true	5	1	2.08	2.32	0.37928	0.33297	0.815587	0.831145	5	10.4	49.2	11.6	5	1.8964	0.814183	5	1.66485	0.60808	5	4.07793	3.45018	5	4.15572	3.5563
10284	true	true	true	3	1	-0.333333	1.93333	0.31983	0.323456	0.774028	0.755305	3	-1	12.82	5.8	3	0.95949	0.324939	3	0.970368	0.332854	3	2.32208	1.8163	3	2.26592	1.71795
10292	true	true	true	20	1	-0.255	1.815	0.321264	0.32409	0.780438	0.78745	20	-5.1	125.33	36.3	20	6.42528	2.28825	20	6.4818	2.38786	20	15.6088	12.6602	20	15.749	13.0418
10296	true	true	true	17	1	-0.0588235	2.47059	0.323348	0.332129	0.780876	0.791714	17	-1	214.86	42	17	5.49692	1.92796	17	5.64618	2.04653	17	13.2749	10.6529	17	13.4591	10.928
10303	true	true	true	7	1	1.17143	1.4	0.306267	0.316808	0.781809	0.801797	7	8.2	30.52	9.8	7	2.14387	0.704757	7	2.21766	0.741646	7	5.47266	4.30675	7	5.61258	4.52353
10316	true	true	true	1541	1	-0.143089	1.97592	0.329012	0.334433	0.764196	0.770897	1541	-220.5	10916.9	3044.9	1539	506.35	182.521	1539	514.692	189.028	1539	1176.1	940.998	1539	1186.41	960.178
10321	true	true	true	2	1	-0.4	0.7	0.408793	0.412962	0.822445	0.827161	2	-0.8	1.3	1.4	2	0.817587	0.34609	2	0.825924	0.352857	2	1.64489	1.3532	2	1.65432	1.3688
10355	true	true	true	8	1	-0.1375	2.0625	0.349495	0.355575	0.824129	0.837786	8	-1.1	58.51	16.5	8	2.79596	1.0473	8	2.8446	1.08839	8	6.59304	5.50214	8	6.70229	5.70147
10363	true	true	true	20	1	0.99	2.5	0.28385	0.2932	0.741458	0.75855	20	19.8	189.26	50	20	5.677	1.72286	20	5.864	1.85885	20	14.8292	11.351	20	15.171	11.8433
10366	true	true	true	5	1	-1.06	1.26	0.364103	0.349428	0.753374	0.722788	5	-5.3	14.83	6.3	5	1.82051	0.720415	5	1.74714	0.669374	5	3.76687	2.89374	5	3.61394	2.66506
10371	true	true	true	46	1	0.302174	2.51957	0.302751	0.304078	0.71217	0.724409	46	13.9	441.09	115.9	46	13.9266	4.76872	46	13.9876	4.80854	46	32.7598	24.9062	46	33.3228	25.9005
10373	true	true	true	529	1	-0.0489603	1.53025	0.347099	0.349514	0.798616	0.802161	529	-25.9	2493.11	809.5	529	183.615	69.1265	529	184.893	70.6491	529	422.468	347.205	529	424.343	351.505
10378	true	true	true	297	1	0.109764	1.51582	0.344094	0.346431	0.809107	0.813549	297	32.6	1243.22	450.2	297	102.196	38.009	297	102.89	38.5692	297	240.305	200.672	297	241.624	203.168
10381	true	true	true	5	1	0.8	1.12	0.338716	0.340791	0.816374	0.817259	5	4	18.5	5.6	5	1.69358	0.645065	5	1.70395	0.648671	5	4.08187	3.36739	5	4.08629	3.39519
10389	true	true	true	29	1	0.57931	2.22069	0.30959	0.317327	0.759158	0.775123	29	16.8	224.54	64.4	29	8.97811	2.93731	29	9.20249	3.12782	29	22.0156	17.4306	29	22.4786	18.2163
10391	true	true	true	10	1	-0.18	2.36	0.250251	0.255582	0.613368	0.625971	10	-1.8	81.6	23.6	10	2.50251	0.733767	10	2.55582	0.756428	10	6.13368	4.70544	10	6.25971	4.83439
10408	true	true	true	15	1	-0.666667	1.84	0.362975	0.36835	0.836385	0.842879	15	-10	85.88	27.6	15	5.44462	2.06878	15	5.52525	2.16702	15	12.5458	10.6381	15	12.6432	10.8515
10428	true	true	true	33	1	0.206061	1.65455	0.34245	0.34086	0.776829	0.773395	33	6.8	172.34	54.6	33	11.3008	4.25955	33	11.2484	4.24921	33	25.6354	20.7164	33	25.522	20.639
10432	true	true	true	70	1	-0.0428571	2.13429	0.332092	0.340012	0.756287	0.766556	70	-3	519.86	149.4	68	22.5822	8.23418	68	23.1208	8.59115	68	51.4275	40.0811	68	52.1258	41.2476
10438	true	true	true	74	1	-0.593243	2.00946	0.331333	0.33557	0.773463	0.779389	74	-43.9	499.23	148.7	74	24.5187	9.12496	74	24.8322	9.3222	74	57.2363	46.4835	74	57.6748	47.1223
10446	true	true	true	23	1	-0.186957	1.64783	0.332836	0.343714	0.785658	0.801798	23	-4.3	137.31	37.9	23	7.65523	2.82459	23	7.90542	2.99879	23	18.0701	14.6914	23	18.4414	15.2973
10454	true	true	true	5	1	1.9	2.02	0.278919	0.2773	0.748187	0.763874	5	9.5	35.51	10.1	5	1.39459	0.406542	5	1.3865	0.408482	5	3.74093	2.81728	5	3.81937	2.94144
10459	true	true	true	29	1	-0.417241	1.34138	0.353495	0.369263	0.797152	0.815854	29	-12.1	133.59	38.9	29	10.2514	3.93439	29	10.7086	4.30132	29	23.1174	19.6189	29	23.6598	20.4636
10460	true	true	true	6	1	-0.233333	0.666667	0.40158	0.395379	0.838443	0.836075	6	-1.4	2.96	4	6	2.40948	1.02403	6	2.37228	0.997972	6	5.03066	4.26317	6	5.01645	4.24666
10466	true	true	true	99	1	0.158586	1.59495	0.356308	0.357546	0.801938	0.806034	99	15.7	534.33	157.9	99	35.2745	13.6343	99	35.3971	13.7354	99	79.3918	65.4857	99	79.7974	66.2155
10472	true	true	true	398	1	0.0113065	1.60779	0.346235	0.349073	0.797381	0.804502	398	4.5	1871.91	639.9	398	137.801	51.4429	398	138.931	52.2917	398	317.358	259.823	398	320.192	264.318
10476	true	true	true	65	1	0.507692	2.04	0.313261	0.31957	0.736423	0.742125	65	33	449.48	132.6	65	20.362	7.24536	65	20.7721	7.59871	65	47.8675	37.5705	65	48.2381	38.7034
10477	true	true	true	1	1	-0.8	0.8	0.431118	0.439873	0.956522	0.970089	1	-0.8	0.64	0.8	1	0.431118	0.185863	1	0.439873	0.193489	1	0.956522	0.914934	1	0.970089	0.941073
10486	true	true	true	56	1	-0.139286	1.87857	0.333461	0.340371	0.803678	0.810385	56	-7.8	312.24	105.2	56	18.6738	6.69618	56	19.0608	6.94551	56	45.006	37.1681	56	45.3815	37.7539
10509	true	true	true	166	1	-0.25	1.70542	0.345869	0.356722	0.795624	0.807976	166	-41.5	853.33	283.1	166	57.4143	21.5124	166	59.2159	22.8098	166	132.074	107.873	166	134.124	111.104
10515	true	true	true	49	1	-0.889796	2.00408	0.31808	0.328958	0.800657	0.823456	49	-43.6	340.16	98.2	49	15.5859	5.40332	49	16.1189	5.72269	49	39.2322	32.6465	49	40.3493	34.3694
10527	true	true	true	1	1	0.7	0.7	0.501402	0.533286	0.8	0.771438	1	0.7	0.49	0.7	1	0.501402	0.251404	1	0.533286	0.284394	1	0.8	0.64	1	0.771438	0.595116
10536	true	true	true	7	1	0.0428571	2.04286	0.34442	0.354896	0.778491	0.779386	7	0.3	42.43	14.3	7	2.41094	0.914781	7	2.48427	0.976387	7	5.44944	4.32429	7	5.4557	4.31744
10543	true	true	true	15	1	-0.553333	1.72667	0.300576	0.309935	0.739018	0.746474	15	-8.3	69.19	25.9	15	4.50864	1.601	15	4.64903	1.69409	15	11.0853	8.74612	15	11.1971	8.95141
10544	true	true	true	25	1	0.952	2.56	0.267626	0.262662	0.653348	0.660852	25	23.8	254.56	64	25	6.69064	1.99001	25	6.56656	1.89268	25	16.3337	12.1361	25	16.5213	12.3879
10549	true	true	true	135	1	-0.207407	1.9363	0.323611	0.324955	0.774576	0.780709	135	-28	906.98	261.4	135	43.6874	15.6695	135	43.869	15.8123	135	104.568	84.0788	135	105.396	85.3962
10556	true	true	true	2	1	0.3	0.4	0.373171	0.398197	0.778049	0.773379	2	0.6	0.5	0.8	2	0.746342	0.311399	2	0.796395	0.35362	2	1.5561	1.21168	2	1.54676	1.19624
10577	true	true	true	22	1	0.922727	2.70455	0.321952	0.33584	0.785136	0.808724	22	20.3	253.63	59.5	22	7.08295	2.53943	22	7.38848	2.81299	22	17.273	14.4095	22	17.7919	15.2836
10585	true	true	true	91	1	-0.437363	2	0.346161	0.350709	0.784534	0.796174	91	-39.8	635.52	182	91	31.5006	12.1116	91	31.9145	12.3691	91	71.3926	58.4066	91	72.4518	60.2108
10587	true	true	true	6	1	-1.48333	1.48333	0.293609	0.293516	0.77965	0.782142	6	-8.9	20.01	8.9	6	1.76166	0.561177	6	1.76109	0.563736	6	4.6779	3.76473	6	4.69285	3.79012
10592	true	true	true	202	1	0.0262376	2.05792	0.328009	0.336045	0.75383	0.767884	202	5.3	1405.25	415.7	201	65.9298	23.6242	201	67.545	24.6669	201	151.52	119.236	201	154.345	123.379
10604	true	true	true	1	1	-1	1	0.344747	0.322776	0.8125	0.789475	1	-1	1	1	1	0.344747	0.118851	1	0.322776	0.104184	1	0.8125	0.660156	1	0.789475	0.62327
10609	true	true	true	1	1	4.2	4.2	0.242075	0.274992	0.661017	0.748068	1	4.2	17.64	4.2	1	0.242075	0.0586003	1	0.274992	0.0756208	1	0.661017	0.436943	1	0.748068	0.559606
10645	true	true	true	274	1	0.310219	1.79416	0.332483	0.336219	0.779622	0.785492	274	85	1597.9	491.6	274	91.1004	33.1406	274	92.1241	33.9339	274	213.616	171.941	274	215.225	174.969
10649	true	true	true	37	1	0.359459	1.9	0.330421	0.336659	0.771112	0.782606	37	13.3	219.97	70.3	37	12.2256	4.37657	37	12.4564	4.51193	37	28.5312	23.2128	37	28.9564	23.8809
10650	true	true	true	2	1	2.95	2.95	0.166243	0.155487	0.544643	0.537842	2	5.9	31.45	5.9	2	0.332487	0.0574603	2	0.310974	0.0492075	2	1.08929	0.650829	2	1.07568	0.623428
10661	true	true	true	4	1	-0.35	3.55	0.314909	0.307684	0.70772	0.720367	4	-1.4	67.06	14.2	4	1.25963	0.47074	4	1.23074	0.454073	4	2.83088	2.0507	4	2.88147	2.11035
10668	true	true	true	11	1	0.181818	1.65455	0.380358	0.371837	0.817246	0.807363	11	2	59.8	18.2	11	4.18394	1.72431	11	4.09021	1.64155	11	8.98971	7.49072	11	8.88099	7.31174
10669	true	true	true	1	1	-0.7	0.7	0.32847	0.344422	0.773585	0.787806	1	-0.7	0.49	0.7	1	0.32847	0.107893	1	0.344422	0.118626	1	0.773585	0.598434	1	0.787806	0.620638
10676	true	true	true	24	1	0.458333	1.3	0.343931	0.343384	0.76645	0.777068	24	11	68.5	31.2	24	8.25434	3.08929	24	8.24121	3.03967	24	18.3948	14.573	24	18.6496	15.0176
10690	true	true	true	106	1	0.128302	1.46604	0.348487	0.348805	0.786958	0.787658	106	13.6	461.74	155.4	106	36.9396	14.0967	106	36.9734	14.1496	106	83.4176	68.7824	106	83.4918	69.2991
10693	true	true	true	2	1	-3.3	3.3	0.241766	0.249093	0.7875	0.791797	2	-6.6	30.6	6.6	2	0.483533	0.116904	2	0.498187	0.124099	2	1.575	1.24063	2	1.58359	1.25538
10703	true	true	true	3	1	-1.56667	1.56667	0.364456	0.356837	0.885232	0.886093	3	-4.7	10.61	4.7	3	1.09337	0.400208	3	1.07051	0.38496	3	2.65569	2.36267	3	2.65828	2.37441
10708	true	true	true	5	1	1.7	1.7	0.339688	0.351039	0.847685	0.844004	5	8.5	31.65	8.5	5	1.69844	0.65141	5	1.75519	0.702423	5	4.23843	3.62651	5	4.22002	3.59948
10715	true	true	true	5	1	-0.22	0.94	0.330673	0.330663	0.811494	0.802158	5	-1.1	9.51	4.7	5	1.65337	0.614171	5	1.65331	0.613505	5	4.05747	3.52489	5	4.01079	3.44506
10723	true	true	true	198	1	0.473737	2.15657	0.310582	0.309306	0.721684	0.725336	198	93.8	1474.94	427	198	61.4953	21.4712	198	61.2427	21.4745	198	142.893	110.621	198	143.616	112.473
10729	true	true	true	231	1	0.12987	1.71429	0.330239	0.332998	0.772948	0.776424	231	30	1167.92	396	230	75.9549	27.3374	230	76.5896	27.8636	230	177.778	142.767	230	178.578	144.9
10738	true	true	true	126	1	-0.281746	1.86111	0.319819	0.321012	0.766973	0.769121	126	-35.5	827.19	234.5	126	40.2972	14.4723	126	40.4475	14.6885	126	96.6386	78.4933	126	96.9093	79.348
10740	true	true	true	16	1	0.80625	2.10625	0.27614	0.273497	0.687386	0.689168	16	12.9	105.93	33.7	16	4.41824	1.37403	16	4.37595	1.39324	16	10.9982	8.45444	16	11.0267	8.60506
10744	true	true	true	7	1	-0.528571	2.04286	0.41287	0.413652	0.853777	0.851732	7	-3.7	47.89	14.3	7	2.89009	1.27013	7	2.89556	1.27182	7	5.97644	5.23894	7	5.96213	5.21203
10750	true	true	true	2	1	1.4	2.4	0.331506	0.323342	0.831034	0.769252	2	2.8	15.44	4.8	2	0.663012	0.223251	2	0.646684	0.209289	2	1.66207	1.38316	2	1.5385	1.22828
10755	true	true	true	34	1	-0.0205882	2.35	0.307894	0.310108	0.753486	0.766118	34	-0.7	331.37	79.9	34	10.4684	3.49918	34	10.5437	3.53042	34	25.6185	20.1679	34	26.048	20.9105
10757	true	true	true	2	1	0.25	0.45	0.449401	0.456115	0.934783	0.959958	2	0.5	0.53	0.9	2	0.898802	0.408422	2	0.91223	0.418954	2	1.86957	1.75614	2	1.91992	1.84625
10770	true	true	true	429	1	-0.0475524	1.87646	0.331848	0.336011	0.778879	0.784233	429	-20.4	2876.84	805	428	142.031	51.5529	428	143.813	53.2357	428	333.36	270.426	428	335.652	274.831
10772	true	true	true	82	1	-0.0829268	1.69512	0.34419	0.347132	0.764474	0.768949	82	-6.8	422.94	139	82	28.2236	10.7711	82	28.4649	10.988	82	62.6869	50.9874	82	63.0539	51.6705
10810	true	true	true	59	1	-0.240678	1.4	0.342009	0.350216	0.801297	0.811988	59	-14.2	217.34	82.6	59	20.1785	7.52261	59	20.6628	8.022	59	47.2765	38.6852	59	47.9073	39.853
10816	true	true	true	2	1	-2.9	3.2	0.398691	0.474452	0.824675	0.937187	2	-5.8	37.3	6.4	2	0.797382	0.320525	2	0.948903	0.450788	2	1.64935	1.36321	2	1.87437	1.75809
10830	true	true	true	282	1	0.0457447	1.69255	0.340053	0.34341	0.777856	0.787151	282	12.9	1512.67	477.3	281	95.5549	35.9215	281	96.4981	36.646	281	218.578	178.189	281	221.189	182.378
10838	true	true	true	117	1	-0.0222222	2.20171	0.345669	0.353591	0.775715	0.787115	117	-2.6	1006.52	257.6	117	40.4433	15.1385	117	41.3702	15.9545	117	90.7586	73.0369	117	92.0925	74.9201
10864	true	true	true	4	1	1.66533e-16	3.3	0.447459	0.447594	0.80871	0.800568	4	6.66134e-16	67.66	13.2	4	1.78983	0.825841	4	1.79037	0.836754	4	3.23484	2.62363	4	3.20227	2.57541
10870	true	true	true	32	1	-0.325	2.575	0.313012	0.319374	0.684032	0.69385	32	-10.4	363.24	82.4	32	10.0164	3.43547	32	10.22	3.62024	32	21.889	16.5737	32	22.2032	16.861
10891	true	true	true	102	1	-0.0686275	2.22549	0.314862	0.318337	0.740639	0.737168	102	-7	809.2	227	102	32.1159	11.392	102	32.4704	11.764	102	75.5451	59.1885	102	75.1911	59.5677
10892	true	true	true	1	1	1	1	0.295903	0.274572	0.787879	0.777661	1	1	1	1	1	0.295903	0.0875585	1	0.274572	0.0753896	1	0.787879	0.620753	1	0.777661	0.604756
10898	true	true	true	4	1	-1.425	1.575	0.348767	0.359887	0.794207	0.807407	4	-5.7	13.23	6.3	4	1.39507	0.487535	4	1.43955	0.518936	4	3.17683	2.56991	4	3.22963	2.652
10948	true	true	true	9	1	-0.177778	2.11111	0.315632	0.328498	0.728544	0.75632	9	-1.6	67.16	19	9	2.84069	1.00924	9	2.95648	1.0645	9	6.55689	4.85595	9	6.80688	5.25898
10949	true	true	true	16	1	-0.49375	2.00625	0.333876	0.336264	0.790371	0.794711	16	-7.9	96.23	32.1	16	5.34202	1.90263	16	5.38022	1.90881	16	12.6459	10.2036	16	12.7154	10.2392
10956	true	true	true	64	1	-0.128125	1.68437	0.361127	0.367242	0.806845	0.815032	64	-8.2	334	107.8	64	23.1121	9.04416	64	23.5035	9.37706	64	51.6381	42.9226	64	52.162	43.7315
10973	true	true	true	27	1	0.362963	2.32593	0.303486	0.303274	0.712133	0.712592	27	9.8	216.28	62.8	27	8.19413	2.80054	27	8.18839	2.82105	27	19.2276	15.3096	27	19.24	15.4745
10978	true	true	true	18	1	1.12778	1.51667	0.356052	0.360242	0.841761	0.843181	18	20.3	79.55	27.3	18	6.40894	2.43444	18	6.48436	2.52189	18	15.1517	13.0943	18	15.1773	13.2222
10990	true	true	true	38	1	-0.0526316	2.23158	0.320447	0.330482	0.722548	0.743695	38	-2	334.88	84.8	38	12.177	4.24645	38	12.5583	4.53528	38	27.4568	21.2578	38	28.2604	22.2936
10991	true	true	true	14	1	-0.978571	2.25	0.366183	0.375732	0.790218	0.816871	14	-13.7	103.07	31.5	14	5.12656	2.04187	14	5.26024	2.14777	14	11.063	9.01604	14	11.4362	9.52641
10997	true	true	true	68	1	0.335294	1.85294	0.32212	0.327454	0.790861	0.799486	68	22.8	420.52	126	68	21.9042	7.70753	68	22.2668	7.99257	68	53.7785	43.652	68	54.365	44.6144
[truncated: 23,804 more rows]
