# Supplementary material for: Evolutionary patterns of amino acid substitutions in 12 Drosophila genomes
Source: BMC Genomics. 2010 Dec 2;11(Suppl 4):S10. doi: 10.1186/1471-2164-11-S4-S10 (PMC3005911; doi:10.1186/1471-2164-11-S4-S10)
Supplement: Additional file 4 — Excel spreadsheet with data on rates and radicalities of substitutions by duplication with separate columns for each of the two clades resulting from each duplication events. [file 1471-2164-11-S4-S10-S4.xls]

## Sheet: duplications
select node->tree->dataset->family, r1.fbgn as clade1_fbgn, node->path as duplication_rootPath, r1.nodepath as clade1_RootPath, r2.fbgn as clade2_fbgn, r2.nodepath as clade2_RootPath,
$LISTLENGTH(clade1_nodes) as clade1_size, $LISTLENGTH(clade2_nodes) as clade2_size, *
from com_intersys_bio_paralogs_model.Duplication as d
left outer join com_intersys_bio_paralogs_model.FBgnNodeRelationship as r1 on r1.pnode = clade1_root
left outer join com_intersys_bio_paralogs_model.FBgnNodeRelationship as r2 on r2.pnode = clade2_root
family	clade1_fbgn	duplication_rootPath	clade1_RootPath	clade2_fbgn	clade2_RootPath	clade1_size	clade2_size	ID	node	proteinLength	clade1_avgAbsDPolarity	clade1_avgDPolarity	clade1_avgEXC	clade1_avgEXCs	clade1_countedSubstitutionsNumber	clade1_cumulativeLength	clade1_nodes	clade1_requiredSubstitutionsNumber	clade1_root	clade1_stdDevAbsDPolarity	clade1_stdDevDpolarity	clade1_stdDevEXC	clade1_stdDevEXCs	clade2_avgAbsDPolarity	clade2_avgDPolarity	clade2_avgEXC	clade2_avgEXCs	clade2_countedSubstitutionsNumber	clade2_cumulativeLength	clade2_nodes	clade2_requiredSubstitutionsNumber	clade2_root	clade2_stdDevAbsDPolarity	clade2_stdDevDpolarity	clade2_stdDevEXC	clade2_stdDevEXCs	ID	FBgn	Family	NodePath	Ontology	PNode	ID	FBgn	Family	NodePath	Ontology	PNode
1	(null)	F1:R->6->7->8	(null)	(null)	(null)	3	3	1	9	560	1.46667	1.06667	0.326821	0.325326	3	0.575	1	3	11	2.45153	3.25115	0.288123	0.292457	2.2	1.62857	0.299396	0.307069	7	0.575	1	8	12	5.82666	7.19838	0.365816	0.335196	(null)	(null)	(null)	(null)	(null)	(null)	(null)	(null)	(null)	(null)	(null)	(null)
4	(null)	F4:R->1->3->4->5	(null)	(null)	(null)	1	1	2	105	489	3.8	3.8	0.373092	0.313622	1	0.015	2	1	109	(null)	(null)	(null)	(null)	(null)	(null)	(null)	(null)	0	0.015	2	0	110	(null)	(null)	(null)	(null)	(null)	(null)	(null)	(null)	(null)	(null)	(null)	(null)	(null)	(null)	(null)	(null)
13	(null)	F13:R->1->3->4->8->9	(null)	FBgn0035772	F13:R->1->3->4->8->9->13	3	7	3	27481	587	2.67347	1.69796	0.292206	0.300289	49	1.92333	4	124	27483	13.6349	19.9804	0.832482	0.828877	(null)	(null)	(null)	(null)	0	1.94833	4	4	27484	(null)	(null)	(null)	(null)	(null)	(null)	(null)	(null)	(null)	(null)	995	FBgn0035772	13	F13:R->1->3->4->8->9->13	12562	27484
16	FBgn0051797	F16:R->1	F16:R->1->2	FBgn0051920	F16:R->1->29	27	17	4	27542	2455	1.95162	-0.176895	0.324266	0.328832	277	3.43883	4	537	27544	28.1373	42.9171	1.76218	1.83615	2.15313	-0.121875	0.330298	0.337819	160	2.60594	4	360	27545	22.4098	35.3019	1.18946	1.23425	1017	FBgn0051797	16	F16:R->1->2	7164	27544	1019	FBgn0051920	16	F16:R->1->29	7266	27545
16	FBgn0051921	F16:R->1	F16:R->1->2	FBgn0051920	F16:R->1->29	27	17	4	27542	2455	1.95162	-0.176895	0.324266	0.328832	277	3.43883	4	537	27544	28.1373	42.9171	1.76218	1.83615	2.15313	-0.121875	0.330298	0.337819	160	2.60594	4	360	27545	22.4098	35.3019	1.18946	1.23425	1018	FBgn0051921	16	F16:R->1->2	7267	27544	1019	FBgn0051920	16	F16:R->1->29	7266	27545
16	(null)	F16:R->46	(null)	(null)	(null)	7	5	5	27543	2455	2.13626	-0.342857	0.33731	0.347033	91	2.22583	4	193	27546	18.5606	27.4515	0.913054	0.963045	2.07619	-0.0142857	0.320501	0.328475	84	1.6325	4	184	27547	16.1649	25.0547	0.867473	0.926372	(null)	(null)	(null)	(null)	(null)	(null)	(null)	(null)	(null)	(null)	(null)	(null)
16	FBgn0051797	F16:R->1->2	F16:R->1->2->3	FBgn0051921	F16:R->1->2->14	11	15	6	27544	2455	1.73922	-0.0333333	0.337963	0.340659	102	1.38983	4	205	27548	15.3346	23.38	1.15429	1.1771	2.07857	-0.328571	0.320885	0.326573	168	1.96483	4	311	27549	23.3863	35.4804	1.26576	1.35023	1020	FBgn0051797	16	F16:R->1->2->3	7164	27548	1021	FBgn0051921	16	F16:R->1->2->14	7267	27549
16	(null)	F16:R->46->47->51	(null)	(null)	(null)	1	1	7	27553	2455	(null)	(null)	(null)	(null)	0	0.593333	4	1	27564	(null)	(null)	(null)	(null)	0.9	0.0333333	0.379342	0.420162	3	0.593333	4	4	27565	0.793725	2.0664	0.304744	0.351152	(null)	(null)	(null)	(null)	(null)	(null)	(null)	(null)	(null)	(null)	(null)	(null)
17	(null)	F17:R->2->3->4	(null)	(null)	(null)	3	3	8	27605	645	2.66667	2.06667	0.261826	0.264207	3	0.575	4	4	27607	6.22174	7.17565	0.265518	0.266605	3.11905	2.27143	0.286143	0.286558	21	0.575	4	23	27608	9.89414	14.094	0.438218	0.452377	(null)	(null)	(null)	(null)	(null)	(null)	(null)	(null)	(null)	(null)	(null)	(null)
19	FBgn0052310	F19:R->1->3->4->8->9->11	F19:R->1->3->4->8->9->11->12	(null)	(null)	3	3	9	27662	3768	2.1907	-0.548837	0.328565	0.339119	86	1.92333	4	136	27663	15.3602	25.0461	0.829731	0.819363	3.3	-3.3	0.37052	0.375537	2	1.92333	4	3	27664	4.6	4.6	0.0590131	0	1056	FBgn0052310	19	F19:R->1->3->4->8->9->11->12	7580	27663	(null)	(null)	(null)	(null)	(null)	(null)
23	(null)	F23:R->1	(null)	FBgn0026756	F23:R->1->11	9	51	10	27735	984	1.60833	-0.653125	0.348176	0.351639	192	3.865	4	371	27737	20.0835	28.6404	1.29698	1.35592	1.64676	-0.278858	0.350162	0.352279	648	10.9328	4	1096	27738	38.7105	56.6393	2.62215	2.68425	(null)	(null)	(null)	(null)	(null)	(null)	1076	FBgn0026756	23	F23:R->1->11	755	27738
23	(null)	F23:R->1	(null)	FBgn0038082	F23:R->1->11	9	51	10	27735	984	1.60833	-0.653125	0.348176	0.351639	192	3.865	4	371	27737	20.0835	28.6404	1.29698	1.35592	1.64676	-0.278858	0.350162	0.352279	648	10.9328	4	1096	27738	38.7105	56.6393	2.62215	2.68425	(null)	(null)	(null)	(null)	(null)	(null)	1077	FBgn0038082	23	F23:R->1->11	10349	27738
23	(null)	F23:R->1	(null)	FBgn0038083	F23:R->1->11	9	51	10	27735	984	1.60833	-0.653125	0.348176	0.351639	192	3.865	4	371	27737	20.0835	28.6404	1.29698	1.35592	1.64676	-0.278858	0.350162	0.352279	648	10.9328	4	1096	27738	38.7105	56.6393	2.62215	2.68425	(null)	(null)	(null)	(null)	(null)	(null)	1078	FBgn0038083	23	F23:R->1->11	10561	27738
23	(null)	F23:R->1	(null)	FBgn0026755	F23:R->1->11	9	51	10	27735	984	1.60833	-0.653125	0.348176	0.351639	192	3.865	4	371	27737	20.0835	28.6404	1.29698	1.35592	1.64676	-0.278858	0.350162	0.352279	648	10.9328	4	1096	27738	38.7105	56.6393	2.62215	2.68425	(null)	(null)	(null)	(null)	(null)	(null)	1079	FBgn0026755	23	F23:R->1->11	13244	27738
23	(null)	F23:R->62	(null)	(null)	(null)	9	3	11	27736	984	1.89448	-0.461379	0.345209	0.348132	145	2.22417	4	254	27739	20.1033	29.9515	1.24469	1.2738	1.97759	-0.618966	0.341064	0.348677	58	1.9325	4	106	27740	13.2625	19.5983	0.676264	0.69559	(null)	(null)	(null)	(null)	(null)	(null)	(null)	(null)	(null)	(null)	(null)	(null)
23	(null)	F23:R->1->2	(null)	(null)	(null)	5	3	12	27737	984	1.61505	-0.772043	0.352942	0.3534	93	2.57667	4	169	27741	14.5185	19.9992	0.913983	0.941023	1.6	-0.597826	0.34503	0.351552	92	1.9325	4	176	27742	13.3664	19.5839	0.876079	0.938262	(null)	(null)	(null)	(null)	(null)	(null)	(null)	(null)	(null)	(null)	(null)	(null)
23	FBgn0026755	F23:R->1->11	F23:R->1->11->12	FBgn0026756	F23:R->1->11->27	15	35	13	27738	984	1.60078	-0.0570312	0.3571	0.357846	256	4.53417	4	452	27743	24.1237	35.2092	1.62781	1.62973	1.66649	-0.414026	0.34544	0.348269	385	6.98639	4	627	27744	30.0083	43.6616	2.03545	2.11437	1080	FBgn0026755	23	F23:R->1->11->12	13244	27743	1081	FBgn0026756	23	F23:R->1->11->27	755	27744
23	FBgn0026755	F23:R->1->11	F23:R->1->11->12	FBgn0038082	F23:R->1->11->27	15	35	13	27738	984	1.60078	-0.0570312	0.3571	0.357846	256	4.53417	4	452	27743	24.1237	35.2092	1.62781	1.62973	1.66649	-0.414026	0.34544	0.348269	385	6.98639	4	627	27744	30.0083	43.6616	2.03545	2.11437	1080	FBgn0026755	23	F23:R->1->11->12	13244	27743	1082	FBgn0038082	23	F23:R->1->11->27	10349	27744
23	FBgn0026755	F23:R->1->11	F23:R->1->11->12	FBgn0038083	F23:R->1->11->27	15	35	13	27738	984	1.60078	-0.0570312	0.3571	0.357846	256	4.53417	4	452	27743	24.1237	35.2092	1.62781	1.62973	1.66649	-0.414026	0.34544	0.348269	385	6.98639	4	627	27744	30.0083	43.6616	2.03545	2.11437	1080	FBgn0026755	23	F23:R->1->11->12	13244	27743	1083	FBgn0038083	23	F23:R->1->11->27	10561	27744
23	(null)	F23:R->1->2->3	(null)	(null)	(null)	1	3	14	27741	984	1.75333	-1.03333	0.344765	0.352863	30	0.644167	4	53	27749	7.82798	11.1151	0.465038	0.540411	1.54792	-0.60625	0.351763	0.345699	48	1.9325	4	91	27750	11.0934	14.9166	0.702678	0.673609	(null)	(null)	(null)	(null)	(null)	(null)	(null)	(null)	(null)	(null)	(null)	(null)
23	(null)	F23:R->62->63->64	(null)	(null)	(null)	1	1	15	27745	984	2.14375	-1.23125	0.304843	0.319384	16	0.395	4	29	27757	7.41885	10.373	0.335119	0.344524	2.04138	0.00689655	0.361536	0.359051	29	0.395	4	42	27758	10.7929	15.5451	0.631857	0.641542	(null)	(null)	(null)	(null)	(null)	(null)	(null)	(null)	(null)	(null)	(null)	(null)
23	(null)	F23:R->62->63->67	(null)	(null)	(null)	3	1	16	27746	984	1.20909	-0.513636	0.35619	0.359363	44	1.185	4	74	27759	6.96409	10.1213	0.612601	0.621572	2.59	-0.79	0.324076	0.331227	30	0.395	4	47	27760	8.66425	16.2445	0.61594	0.644987	(null)	(null)	(null)	(null)	(null)	(null)	(null)	(null)	(null)	(null)	(null)	(null)
23	(null)	F23:R->1->2->3->5	(null)	(null)	(null)	1	1	17	27750	984	1.84545	-1.00909	0.352498	0.363163	11	0.644167	4	23	27761	6.63551	8.5392	0.355692	0.337309	1.89091	-1.01818	0.350597	0.353146	11	0.644167	4	28	27762	6.0203	8.18315	0.342478	0.317393	(null)	(null)	(null)	(null)	(null)	(null)	(null)	(null)	(null)	(null)	(null)	(null)
23	(null)	F23:R->1->11->27->59	(null)	(null)	(null)	1	1	18	27756	984	1.264	-0.48	0.363028	0.36776	25	0.641111	4	47	27767	6.58894	8.88937	0.554176	0.609879	0.988235	0.2	0.374992	0.375316	17	0.641111	4	35	27768	3.41522	5.34614	0.449332	0.497355	(null)	(null)	(null)	(null)	(null)	(null)	(null)	(null)	(null)	(null)	(null)	(null)
23	(null)	F23:R->62->63->67->68	(null)	(null)	(null)	1	1	19	27759	984	1.12308	-0.292308	0.353483	0.358672	13	0.395	4	20	27769	3.8247	5.58465	0.336998	0.356738	1.22174	-0.456522	0.342954	0.34438	23	0.395	4	37	27770	5.07946	7.52867	0.3906	0.390554	(null)	(null)	(null)	(null)	(null)	(null)	(null)	(null)	(null)	(null)	(null)	(null)
23	(null)	F23:R->1->11->27->28->29	(null)	(null)	(null)	3	3	20	27765	984	1.55833	-1.34167	0.363761	0.372203	12	0.575	4	25	27773	4.88886	5.66801	0.365635	0.378082	1.37143	-0.264286	0.342279	0.344442	28	0.575	4	38	27774	8.56608	11.2233	0.632328	0.657177	(null)	(null)	(null)	(null)	(null)	(null)	(null)	(null)	(null)	(null)	(null)	(null)
23	(null)	F23:R->1->11->12->13->14->22	(null)	(null)	(null)	1	1	21	27772	984	1.55179	0.491071	0.344103	0.335857	56	0.644167	4	77	27779	11.1818	15.7666	0.897874	0.829591	1.244	-0.212	0.370709	0.371653	25	0.644167	4	53	27780	4.6594	7.8	0.363084	0.411321	(null)	(null)	(null)	(null)	(null)	(null)	(null)	(null)	(null)	(null)	(null)	(null)
23	FBgn0026756	F23:R->1->11->27->28->36->37	F23:R->1->11->27->28->36->37->38	FBgn0038082	F23:R->1->11->27->28->36->37->45	7	13	22	27775	984	1.68033	-0.244262	0.336379	0.348389	61	1.43	4	85	27785	12.1915	17.8896	0.840826	0.934698	1.68433	-0.358955	0.341781	0.341292	134	3.27833	4	203	27786	15.5312	24.634	1.20249	1.19313	1097	FBgn0026756	23	F23:R->1->11->27->28->36->37->38	755	27785	1098	FBgn0038082	23	F23:R->1->11->27->28->36->37->45	10349	27786
23	FBgn0026756	F23:R->1->11->27->28->36->37	F23:R->1->11->27->28->36->37->38	FBgn0038083	F23:R->1->11->27->28->36->37->45	7	13	22	27775	984	1.68033	-0.244262	0.336379	0.348389	61	1.43	4	85	27785	12.1915	17.8896	0.840826	0.934698	1.68433	-0.358955	0.341781	0.341292	134	3.27833	4	203	27786	15.5312	24.634	1.20249	1.19313	1097	FBgn0026756	23	F23:R->1->11->27->28->36->37->38	755	27785	1099	FBgn0038083	23	F23:R->1->11->27->28->36->37->45	10561	27786
23	FBgn0038082	F23:R->1->11->27->28->36->37->45	F23:R->1->11->27->28->36->37->45->46	(null)	(null)	11	1	23	27786	984	1.71383	-0.232979	0.329178	0.329489	94	2.81	4	142	27791	13.7029	21.4867	0.97136	0.967267	1.56061	-0.681818	0.362195	0.358773	33	0.468333	4	43	27792	6.41449	10.4023	0.624863	0.612797	1102	FBgn0038082	23	F23:R->1->11->27->28->36->37->45->46	10349	27791	(null)	(null)	(null)	(null)	(null)	(null)
23	FBgn0038083	F23:R->1->11->27->28->36->37->45	F23:R->1->11->27->28->36->37->45->46	(null)	(null)	11	1	23	27786	984	1.71383	-0.232979	0.329178	0.329489	94	2.81	4	142	27791	13.7029	21.4867	0.97136	0.967267	1.56061	-0.681818	0.362195	0.358773	33	0.468333	4	43	27792	6.41449	10.4023	0.624863	0.612797	1103	FBgn0038083	23	F23:R->1->11->27->28->36->37->45->46	10561	27791	(null)	(null)	(null)	(null)	(null)	(null)
23	FBgn0038083	F23:R->1->11->27->28->36->37->45->46	F23:R->1->11->27->28->36->37->45->46->47	FBgn0038082	F23:R->1->11->27->28->36->37->45->46->52	5	5	24	27791	984	1.64561	-0.0385965	0.3377	0.337304	57	1.87333	4	76	27797	9.99062	16.0263	0.779997	0.775489	1.81515	-0.590909	0.313406	0.313018	33	1.405	4	56	27798	9.18021	13.5838	0.553327	0.552513	1105	FBgn0038083	23	F23:R->1->11->27->28->36->37->45->46->47	10561	27797	1106	FBgn0038082	23	F23:R->1->11->27->28->36->37->45->46->52	10349	27798
25	FBgn0032759	F25:R->22	F25:R->22->23	(null)	(null)	47	25	25	27834	1368	1.25	0.9	0.422895	0.386614	4	10.5091	4	7	27837	2.2	2.97546	0.228182	0.295133	1.85	0.925	0.361491	0.364936	8	4.63344	4	19	27838	5.43849	7.28325	0.418027	0.443331	1125	FBgn0032759	25	F25:R->22->23	522	27837	(null)	(null)	(null)	(null)	(null)	(null)
25	FBgn0033160	F25:R->22	F25:R->22->23	(null)	(null)	47	25	25	27834	1368	1.25	0.9	0.422895	0.386614	4	10.5091	4	7	27837	2.2	2.97546	0.228182	0.295133	1.85	0.925	0.361491	0.364936	8	4.63344	4	19	27838	5.43849	7.28325	0.418027	0.443331	1126	FBgn0033160	25	F25:R->22->23	822	27837	(null)	(null)	(null)	(null)	(null)	(null)
25	FBgn0033160	F25:R->22->23	F25:R->22->23->24	FBgn0032759	F25:R->22->23->47	23	23	26	27837	1368	0.7	0.7	0.499115	0.513647	2	6.24167	4	3	27841	0	0	0	0.0392772	1.8	1.1	0.346674	0.259581	2	4.26744	4	3	27842	2.2	3.6	0.177771	0	1128	FBgn0033160	25	F25:R->22->23->24	822	27841	1129	FBgn0032759	25	F25:R->22->23->47	522	27842
25	(null)	F25:R->22->70->71->72->73	(null)	(null)	(null)	1	1	27	27865	1368	1.2	-0.4	0.311183	0.313888	4	0.395	4	4	27881	1.7359	3.13688	0.118	0.123574	4.4	4.4	0.296075	0.259417	2	0.395	4	2	27882	3.4	3.4	0.366826	0.277624	(null)	(null)	(null)	(null)	(null)	(null)	(null)	(null)	(null)	(null)	(null)	(null)
25	FBgn0033898	F25:R	F25:R->1	FBgn0032759	F25:R->22	21	73	28	27927	1368	(null)	(null)	(null)	(null)	0	5.8975	4	1	27833	(null)	(null)	(null)	(null)	1.65	0.916667	0.381959	0.372162	12	15.1426	4	27	27834	5.76541	7.60789	0.469439	0.510139	1121	FBgn0033898	25	F25:R->1	12297	27833	1122	FBgn0032759	25	F25:R->22	522	27834
25	FBgn0033898	F25:R	F25:R->1	FBgn0033160	F25:R->22	21	73	28	27927	1368	(null)	(null)	(null)	(null)	0	5.8975	4	1	27833	(null)	(null)	(null)	(null)	1.65	0.916667	0.381959	0.372162	12	15.1426	4	27	27834	5.76541	7.60789	0.469439	0.510139	1121	FBgn0033898	25	F25:R->1	12297	27833	1123	FBgn0033160	25	F25:R->22	822	27834
28	(null)	F28:R->18	(null)	(null)	(null)	5	3	29	27967	3200	1.87938	-0.143299	0.356204	0.359338	97	1.6325	4	156	27970	16.3504	24.7286	0.956933	0.990928	1.96289	-0.00412371	0.3257	0.331428	97	1.03917	4	176	27971	17.731	26.3061	0.994626	1.03448	(null)	(null)	(null)	(null)	(null)	(null)	(null)	(null)	(null)	(null)	(null)	(null)
39	FBgn0052713	F39:R->1->5->9->10	F39:R->1->5->9->10->11	FBgn0030483	F39:R->1->5->9->10->26	15	5	30	28237	382	1.80667	0.0955556	0.336963	0.334057	45	0.402333	4	85	28239	11.5584	16.8344	0.657776	0.727095	2.67778	-0.444444	0.311164	0.311825	18	0.456	4	33	28240	10.1256	15.3435	0.431806	0.505477	1252	FBgn0052713	39	F39:R->1->5->9->10->11	7899	28239	1254	FBgn0030483	39	F39:R->1->5->9->10->26	1945	28240
39	FBgn0053223	F39:R->1->5->9->10	F39:R->1->5->9->10->11	FBgn0030483	F39:R->1->5->9->10->26	15	5	30	28237	382	1.80667	0.0955556	0.336963	0.334057	45	0.402333	4	85	28239	11.5584	16.8344	0.657776	0.727095	2.67778	-0.444444	0.311164	0.311825	18	0.456	4	33	28240	10.1256	15.3435	0.431806	0.505477	1253	FBgn0053223	39	F39:R->1->5->9->10->11	8215	28239	1254	FBgn0030483	39	F39:R->1->5->9->10->26	1945	28240
39	(null)	F39:R->1->5->9->10->11->12	(null)	(null)	(null)	7	3	31	28243	382	1.62778	0.35	0.326556	0.309867	18	0.185	4	41	28247	8.0509	10.6293	0.404168	0.452031	1.75385	-0.4	0.352085	0.358109	13	0.0783333	4	19	28248	5.17413	8.2364	0.369458	0.403882	(null)	(null)	(null)	(null)	(null)	(null)	(null)	(null)	(null)	(null)	(null)	(null)
39	(null)	F39:R->1->5->9->10->26->27	(null)	(null)	(null)	1	1	32	28245	382	0.7	0.7	0.496829	0.494009	1	0.114	4	1	28251	(null)	(null)	(null)	(null)	(null)	(null)	(null)	(null)	0	0.114	4	0	28252	(null)	(null)	(null)	(null)	(null)	(null)	(null)	(null)	(null)	(null)	(null)	(null)	(null)	(null)	(null)	(null)
39	(null)	F39:R->1->5->9->10->11->12->13	(null)	(null)	(null)	3	3	33	28247	382	2.1125	-0.6875	0.340808	0.331143	8	0.0783333	4	15	28253	5.74991	8.33915	0.316963	0.330467	1.35556	1.33333	0.305508	0.278915	9	0.0783333	4	19	28254	5.58256	5.63649	0.248904	0.287434	(null)	(null)	(null)	(null)	(null)	(null)	(null)	(null)	(null)	(null)	(null)	(null)
42	(null)	F42:R->12	(null)	FBgn0040816	F42:R->12->50	37	17	34	28291	1094	3.35714	-1.31905	0.319997	0.318615	21	7.985	4	28	28294	9.29322	17.2195	0.491572	0.520859	2.6625	0.8375	0.297696	0.29111	8	2.60594	4	19	28295	7.87609	10.9742	0.206083	0.231608	(null)	(null)	(null)	(null)	(null)	(null)	1264	FBgn0040816	42	F42:R->12->50	1820	28295
42	(null)	F42:R->1->2	(null)	(null)	(null)	5	3	35	28292	1094	3.05	-2.4	0.370195	0.365285	4	1.38333	4	4	28296	5.91157	7.33757	0.16829	0.173049	3.2	-3.2	0.580542	0.600036	1	0.988333	4	1	28297	(null)	(null)	(null)	(null)	(null)	(null)	(null)	(null)	(null)	(null)	(null)	(null)	(null)	(null)	(null)	(null)
42	(null)	F42:R->12->13	(null)	(null)	(null)	17	19	36	28294	1094	3.08333	-1.05	0.364662	0.385412	6	4.53917	4	12	28298	6.0941	9.8818	0.293666	0.307891	3.46667	-1.42667	0.305108	0.29635	15	4.075	4	16	28299	7.36837	14.6535	0.390197	0.396528	(null)	(null)	(null)	(null)	(null)	(null)	(null)	(null)	(null)	(null)	(null)	(null)
42	(null)	F42:R->1->2->3->4	(null)	(null)	(null)	1	1	37	28302	1094	(null)	(null)	(null)	(null)	0	0.395	4	0	28312	(null)	(null)	(null)	(null)	1.2	0.1	0.385272	0.392577	2	0.395	4	2	28313	0.2	2.4	0.201096	0.194278	(null)	(null)	(null)	(null)	(null)	(null)	(null)	(null)	(null)	(null)	(null)	(null)
42	(null)	F42:R->12->13->14->15->16	(null)	(null)	(null)	7	3	38	28314	1094	1.05	-1.05	0.34253	0.401579	2	1.9475	4	4	28322	0.5	0.5	0.0801042	0.0783536	4.65	1.45	0.378804	0.388196	2	0.659167	4	2	28323	2.9	9.3	0.403475	0.42368	(null)	(null)	(null)	(null)	(null)	(null)	(null)	(null)	(null)	(null)	(null)	(null)
42	(null)	F42:R->12->13->14->15->27	(null)	(null)	(null)	1	1	39	28315	1094	1	-1	(null)	(null)	1	0.644167	4	2	28324	(null)	(null)	(null)	(null)	(null)	(null)	(null)	(null)	0	0.644167	4	0	28325	(null)	(null)	(null)	(null)	(null)	(null)	(null)	(null)	(null)	(null)	(null)	(null)	(null)	(null)	(null)	(null)
42	(null)	F42:R->12->13->14->15->16->17	(null)	(null)	(null)	3	3	40	28322	1094	(null)	(null)	(null)	(null)	0	0.659167	4	1	28332	(null)	(null)	(null)	(null)	1.05	-1.05	0.34253	0.401579	2	0.659167	4	2	28333	0.5	0.5	0.0801042	0.0783536	(null)	(null)	(null)	(null)	(null)	(null)	(null)	(null)	(null)	(null)	(null)	(null)
42	(null)	F42:R->12->13->31->32->36->37->38->39	(null)	(null)	(null)	3	1	41	28346	1094	2.63333	-1.03333	0.232604	0.225063	3	0.255	4	3	28352	1.85203	5.46168	0.21105	0.215559	4.7	1.43333	0.35258	0.34742	3	0.085	4	3	28353	2.27156	9.7632	0.298996	0.303931	(null)	(null)	(null)	(null)	(null)	(null)	(null)	(null)	(null)	(null)	(null)	(null)
42	(null)	F42:R->12->13->31->32->36->37->38->39->40	(null)	(null)	(null)	1	1	42	28352	1094	2.63333	-1.03333	0.232604	0.225063	3	0.085	4	3	28354	1.85203	5.46168	0.21105	0.215559	(null)	(null)	(null)	(null)	0	0.085	4	0	28355	(null)	(null)	(null)	(null)	(null)	(null)	(null)	(null)	(null)	(null)	(null)	(null)	(null)	(null)	(null)	(null)
46	FBgn0035398	F46:R->1->5->6->7	F46:R->1->5->6->7->8	(null)	(null)	3	7	43	28431	1741	2.98	0.14	0.372052	0.375979	5	1.405	4	6	28433	5.51453	9.26229	0.186996	0.185055	1.82727	0.281818	0.341062	0.350212	11	1.43	4	12	28434	6.59014	9.1033	0.251244	0.280215	1288	FBgn0035398	46	F46:R->1->5->6->7->8	5565	28433	(null)	(null)	(null)	(null)	(null)	(null)
48	(null)	F48:R->1->2	(null)	(null)	(null)	1	1	44	28467	694	(null)	(null)	(null)	(null)	0	0.395	4	0	28471	(null)	(null)	(null)	(null)	2.72	1.96	0.320953	0.32543	5	0.395	4	5	28472	6.19758	7.78717	0.405743	0.429232	(null)	(null)	(null)	(null)	(null)	(null)	(null)	(null)	(null)	(null)	(null)	(null)
48	FBgn0004400	F48:R->6->7->11	F48:R->6->7->11->12	FBgn0034255	F48:R->6->7->11->25	13	9	45	28474	694	2.47857	0.0928571	0.273972	0.266224	14	4.50917	4	18	28477	7.06764	11.935	0.399739	0.383232	3.6	-2.8	0.348752	0.359242	2	3.22083	4	3	28478	5.6	7.2	0	0	1304	FBgn0004400	48	F48:R->6->7->11->12	517	28477	1305	FBgn0034255	48	F48:R->6->7->11->25	5320	28478
48	(null)	F48:R->6->7->11->12->20	(null)	(null)	(null)	3	1	46	28480	694	1.58	-0.18	0.270075	0.262627	5	1.9325	4	6	28485	3.26879	5.10735	0.265091	0.245505	5.7	-5.7	0.230614	0.233165	1	0.644167	4	2	28486	(null)	(null)	(null)	(null)	(null)	(null)	(null)	(null)	(null)	(null)	(null)	(null)	(null)	(null)	(null)	(null)
48	(null)	F48:R->6->7->11->12->20->21	(null)	(null)	(null)	1	1	47	28485	694	(null)	(null)	(null)	(null)	0	0.644167	4	0	28493	(null)	(null)	(null)	(null)	1.58	-0.18	0.270075	0.262627	5	0.644167	4	6	28494	3.26879	5.10735	0.265091	0.245505	(null)	(null)	(null)	(null)	(null)	(null)	(null)	(null)	(null)	(null)	(null)	(null)
50	(null)	F50:R->18->19->20	(null)	(null)	(null)	1	1	48	28521	436	0.466667	0.466667	0.29001	0.295263	3	0.395	4	7	28527	0.818535	0.818535	0.0779308	0.0614174	1.51579	-0.452632	0.339074	0.344605	19	0.395	4	26	28528	5.97355	8.81218	0.505894	0.533969	(null)	(null)	(null)	(null)	(null)	(null)	(null)	(null)	(null)	(null)	(null)	(null)
52	FBgn0053129	F52:R->22	F52:R->22->23	(null)	(null)	23	3	49	28560	1089	2.10926	-0.227778	0.324675	0.333424	54	4.29233	4	130	28563	11.6209	19.4157	0.629649	0.654665	1.43636	0.145455	0.35141	0.358326	11	1.9325	4	27	28564	3.71484	6.20548	0.164243	0.155031	1329	FBgn0053129	52	F52:R->22->23	8131	28563	(null)	(null)	(null)	(null)	(null)	(null)
52	(null)	F52:R	(null)	FBgn0053129	F52:R->22	21	27	50	28607	1089	2.37353	-0.0382353	0.347765	0.355809	34	5.64833	4	105	28559	8.34224	16.3368	0.663169	0.64855	1.99538	-0.164615	0.3292	0.337638	65	5.58067	4	165	28560	12.311	20.313	0.65325	0.674662	(null)	(null)	(null)	(null)	(null)	(null)	1328	FBgn0053129	52	F52:R->22	8131	28560
57	(null)	F57:R->10	(null)	(null)	(null)	11	11	51	28675	2062	1.54186	-0.85814	0.36313	0.369319	43	3.865	4	76	28678	9.62279	12.8389	0.647468	0.639587	1.91333	1.16	0.325362	0.32973	30	3.865	4	63	28679	9.95895	13.078	0.52073	0.529557	(null)	(null)	(null)	(null)	(null)	(null)	(null)	(null)	(null)	(null)	(null)	(null)
62	FBgn0039373	F62:R->1->5->6	F62:R->1->5->6->7	FBgn0039374	F62:R->1->5->6->18	11	11	52	28791	167	1.88	0.205	0.334819	0.342525	40	1.38678	4	69	28795	11.1237	16.3406	0.701328	0.747267	1.92286	-0.648571	0.341639	0.351871	70	1.38678	4	103	28796	13.7994	20.5699	0.837003	0.840053	1379	FBgn0039373	62	F62:R->1->5->6->7	9813	28795	1380	FBgn0039374	62	F62:R->1->5->6->18	5123	28796
65	(null)	F65:R->18->22	(null)	(null)	(null)	1	1	53	28846	180	(null)	(null)	(null)	(null)	0	0.593333	4	0	28853	(null)	(null)	(null)	(null)	2.25	-1.75	0.306853	0.322961	2	0.593333	4	2	28854	3.5	4.5	0.04089	0	(null)	(null)	(null)	(null)	(null)	(null)	(null)	(null)	(null)	(null)	(null)	(null)
68	(null)	F68:R->1->19	(null)	(null)	(null)	3	1	54	28915	1501	(null)	(null)	(null)	(null)	0	1.92333	4	0	28920	(null)	(null)	(null)	(null)	2.76	-0.2	0.328654	0.323013	5	0.641111	4	5	28921	6.69627	9.60208	0.213686	0.264191	(null)	(null)	(null)	(null)	(null)	(null)	(null)	(null)	(null)	(null)	(null)	(null)
68	(null)	F68:R->1->2->3->4	(null)	(null)	(null)	1	1	55	28924	1501	2.8	-0.56	0.284059	0.294808	5	0.015	4	5	28930	3.56371	7.72917	0.325097	0.338654	(null)	(null)	(null)	(null)	0	0.015	4	0	28931	(null)	(null)	(null)	(null)	(null)	(null)	(null)	(null)	(null)	(null)	(null)	(null)	(null)	(null)	(null)	(null)
74	(null)	F74:R->1->2->6->7->8->9->10	(null)	(null)	(null)	1	1	56	29056	277	(null)	(null)	(null)	(null)	0	0.085	4	0	29060	(null)	(null)	(null)	(null)	0.8	-0.8	0.431118	0.439873	1	0.085	4	1	29061	(null)	(null)	(null)	(null)	(null)	(null)	(null)	(null)	(null)	(null)	(null)	(null)	(null)	(null)	(null)	(null)
77	(null)	F77:R->12	(null)	(null)	(null)	13	11	57	29110	734	1.1	-0.7	0.397867	0.410698	18	3.63083	4	32	29113	4.11854	5.53938	0.427623	0.469411	1.46667	-0.666667	0.384347	0.401	30	2.98667	4	52	29114	6.71488	9.90228	0.551681	0.579638	(null)	(null)	(null)	(null)	(null)	(null)	(null)	(null)	(null)	(null)	(null)	(null)
77	FBgn0036204	F77:R	F77:R->1	(null)	(null)	11	25	58	29145	734	1.1	0.4	0.361368	0.36753	4	1.38983	4	9	29109	1.85472	3.00666	0.26123	0.260935	1.32917	-0.679167	0.389417	0.404636	48	6.56667	4	85	29110	7.90061	11.2433	0.692057	0.738447	1467	FBgn0036204	77	F77:R->1	1195	29109	(null)	(null)	(null)	(null)	(null)	(null)
80	FBgn0033252	F80:R	F80:R->1	FBgn0033250	F80:R->22	21	21	59	29234	1457	1.66029	0.0926471	0.359005	0.362979	136	4.3615	4	368	29192	16.3157	25.3515	1.02344	1.06105	1.68021	-0.0510417	0.352178	0.353507	96	6.2775	4	322	29193	14.3681	21.9103	0.874252	0.904807	1487	FBgn0033252	80	F80:R->1	1976	29192	1488	FBgn0033250	80	F80:R->22	3545	29193
82	(null)	F82:R->24->30->48	(null)	(null)	(null)	1	1	60	29257	566	1.04706	-0.164706	0.361247	0.36442	17	0.641111	4	26	29266	3.14046	5.40139	0.355827	0.377907	1.63448	-0.1	0.344422	0.346419	58	0.641111	4	71	29267	12.0065	17.3561	0.792377	0.829951	(null)	(null)	(null)	(null)	(null)	(null)	(null)	(null)	(null)	(null)	(null)	(null)
82	(null)	F82:R->24->30->31->43->44	(null)	(null)	(null)	1	1	61	29274	566	1.33333	1.2	0.317133	0.301918	3	0.015	4	3	29282	3.55106	3.75899	0.0747215	0.0777359	(null)	(null)	(null)	(null)	0	0.015	4	1	29283	(null)	(null)	(null)	(null)	(null)	(null)	(null)	(null)	(null)	(null)	(null)	(null)	(null)	(null)	(null)	(null)
82	FBgn0027070	F82:R	F82:R->1	FBgn0032713	F82:R->24	23	27	62	29294	566	1.46307	0.205114	0.336287	0.340031	352	3.95217	4	700	29244	24.9979	36.955	1.82016	1.87166	1.60249	0.0573209	0.337961	0.33938	321	4.89456	4	580	29245	26.9968	39.4293	1.82645	1.84863	1507	FBgn0027070	82	F82:R->1	4895	29244	1508	FBgn0032713	82	F82:R->24	4896	29245
83	(null)	F83:R->20->21->22->23->24	(null)	(null)	(null)	1	1	63	29319	2830	1.925	-1.875	0.257879	0.269723	4	0.395	4	5	29325	2.93201	3.1	0.138587	0.132676	(null)	(null)	(null)	(null)	0	0.395	4	1	29326	(null)	(null)	(null)	(null)	(null)	(null)	(null)	(null)	(null)	(null)	(null)	(null)	(null)	(null)	(null)	(null)
83	FBgn0034732	F83:R	F83:R->1	FBgn0003175	F83:R->20	19	25	64	29339	2830	1.24286	0.671429	0.314321	0.311106	7	5.00417	4	21	29295	3.66242	4.72723	0.127427	0.150037	1.925	-0.125	0.339656	0.342053	8	6.63667	4	17	29296	3.19911	6.6311	0.305714	0.264213	1523	FBgn0034732	83	F83:R->1	8612	29295	1524	FBgn0003175	83	F83:R->20	9372	29296
87	(null)	F87:R->18->22	(null)	(null)	(null)	1	1	65	29414	328	1.15	-0.25	0.288967	0.294042	2	0.593333	4	2	29421	0.5	2.3	0.198812	0.18667	(null)	(null)	(null)	(null)	0	0.593333	4	0	29422	(null)	(null)	(null)	(null)	(null)	(null)	(null)	(null)	(null)	(null)	(null)	(null)	(null)	(null)	(null)	(null)
89	FBgn0035642	F89:R->1	F89:R->1->2	FBgn0038733	F89:R->1->31	29	43	66	29457	631	1.71797	-0.0921659	0.329774	0.33312	217	7.775	4	363	29459	24.063	34.9371	1.53146	1.54593	1.63176	0.13451	0.347486	0.349143	255	6.41717	4	400	29460	25.2208	36.2368	1.65867	1.64222	1576	FBgn0035642	89	F89:R->1->2	5510	29459	1578	FBgn0038733	89	F89:R->1->31	1067	29460
89	FBgn0035642	F89:R->1	F89:R->1->2	FBgn0038731	F89:R->1->31	29	43	66	29457	631	1.71797	-0.0921659	0.329774	0.33312	217	7.775	4	363	29459	24.063	34.9371	1.53146	1.54593	1.63176	0.13451	0.347486	0.349143	255	6.41717	4	400	29460	25.2208	36.2368	1.65867	1.64222	1576	FBgn0035642	89	F89:R->1->2	5510	29459	1579	FBgn0038731	89	F89:R->1->31	1224	29460
89	FBgn0035642	F89:R->1	F89:R->1->2	FBgn0038730	F89:R->1->31	29	43	66	29457	631	1.71797	-0.0921659	0.329774	0.33312	217	7.775	4	363	29459	24.063	34.9371	1.53146	1.54593	1.63176	0.13451	0.347486	0.349143	255	6.41717	4	400	29460	25.2208	36.2368	1.65867	1.64222	1576	FBgn0035642	89	F89:R->1->2	5510	29459	1580	FBgn0038730	89	F89:R->1->31	10785	29460
89	FBgn0035641	F89:R->1	F89:R->1->2	FBgn0038733	F89:R->1->31	29	43	66	29457	631	1.71797	-0.0921659	0.329774	0.33312	217	7.775	4	363	29459	24.063	34.9371	1.53146	1.54593	1.63176	0.13451	0.347486	0.349143	255	6.41717	4	400	29460	25.2208	36.2368	1.65867	1.64222	1577	FBgn0035641	89	F89:R->1->2	10232	29459	1578	FBgn0038733	89	F89:R->1->31	1067	29460
89	FBgn0035641	F89:R->1	F89:R->1->2	FBgn0038731	F89:R->1->31	29	43	66	29457	631	1.71797	-0.0921659	0.329774	0.33312	217	7.775	4	363	29459	24.063	34.9371	1.53146	1.54593	1.63176	0.13451	0.347486	0.349143	255	6.41717	4	400	29460	25.2208	36.2368	1.65867	1.64222	1577	FBgn0035641	89	F89:R->1->2	10232	29459	1579	FBgn0038731	89	F89:R->1->31	1224	29460
89	FBgn0035641	F89:R->1	F89:R->1->2	FBgn0038730	F89:R->1->31	29	43	66	29457	631	1.71797	-0.0921659	0.329774	0.33312	217	7.775	4	363	29459	24.063	34.9371	1.53146	1.54593	1.63176	0.13451	0.347486	0.349143	255	6.41717	4	400	29460	25.2208	36.2368	1.65867	1.64222	1577	FBgn0035641	89	F89:R->1->2	10232	29459	1580	FBgn0038730	89	F89:R->1->31	10785	29460
89	(null)	F89:R->74	(null)	(null)	(null)	21	3	67	29458	631	1.64358	-0.42905	0.331434	0.33492	179	5.58583	4	303	29461	23.0095	31.3458	1.38366	1.38611	1.69302	-0.111628	0.329202	0.329767	43	1.03917	4	84	29462	11.1416	15.8042	0.718985	0.671369	(null)	(null)	(null)	(null)	(null)	(null)	(null)	(null)	(null)	(null)	(null)	(null)
89	(null)	F89:R->1->2->3	(null)	(null)	(null)	3	11	68	29463	631	1.3	-0.4	0.351763	0.350815	24	0.659167	4	36	29471	6.71559	9.13322	0.441027	0.456712	2.10806	-0.508065	0.313434	0.318427	62	2.60667	4	100	29472	15.3825	22.3696	0.841243	0.845216	(null)	(null)	(null)	(null)	(null)	(null)	(null)	(null)	(null)	(null)	(null)	(null)
89	(null)	F89:R->1->31->69	(null)	(null)	(null)	3	1	69	29466	631	1.85	-0.368519	0.328912	0.330861	54	1.92333	4	85	29477	12.569	18.4068	0.809043	0.759443	1.65161	0.129032	0.308714	0.304333	31	0.641111	4	47	29478	9.67026	13.4299	0.589766	0.504063	(null)	(null)	(null)	(null)	(null)	(null)	(null)	(null)	(null)	(null)	(null)	(null)
89	(null)	F89:R->74->75->76	(null)	(null)	(null)	9	3	70	29467	631	1.26441	-0.444068	0.344974	0.351084	59	2.17333	4	105	29479	11.5003	14.7096	0.843272	0.853555	1.71552	-0.160345	0.320338	0.317074	58	0.988333	4	85	29480	13.1025	18.5431	0.728143	0.701208	(null)	(null)	(null)	(null)	(null)	(null)	(null)	(null)	(null)	(null)	(null)	(null)
89	(null)	F89:R->74->75->89	(null)	(null)	(null)	5	1	71	29468	631	2.22	-1.028	0.326988	0.336981	25	2.37333	4	42	29481	11.6958	15.4148	0.463861	0.48496	1.75714	-0.671429	0.349393	0.358995	21	0.593333	4	30	29482	7.17517	10.4701	0.553148	0.546527	(null)	(null)	(null)	(null)	(null)	(null)	(null)	(null)	(null)	(null)	(null)	(null)
89	(null)	F89:R->1->2->3->7	(null)	(null)	(null)	7	3	72	29472	631	1.97	-0.174	0.316193	0.321236	50	1.9475	4	76	29485	13.3533	19.359	0.792655	0.789591	2.59091	-1.73636	0.297563	0.300667	11	0.659167	4	19	29486	7.56373	10.0972	0.289228	0.30579	(null)	(null)	(null)	(null)	(null)	(null)	(null)	(null)	(null)	(null)	(null)	(null)
89	FBgn0035642	F89:R->1->2->18->19	F89:R->1->2->18->19->20	FBgn0035641	F89:R->1->2->18->19->25	5	5	73	29473	631	1.48857	0.151429	0.33913	0.343344	35	2.57667	4	65	29487	8.09619	12.0232	0.524339	0.598137	1.53704	0.307407	0.345274	0.345077	27	2.57667	4	47	29488	7.00577	10.6147	0.537967	0.525008	1591	FBgn0035642	89	F89:R->1->2->18->19->20	5510	29487	1592	FBgn0035641	89	F89:R->1->2->18->19->25	10232	29488
89	(null)	F89:R->1->31->32->33	(null)	(null)	(null)	5	1	74	29475	631	1.9	1.66	0.319317	0.322394	10	1.68	4	15	29489	5.33958	6.16477	0.237434	0.262999	1.50769	0.384615	0.389644	0.386247	13	0.56	4	19	29490	4.36272	6.99738	0.439141	0.425208	(null)	(null)	(null)	(null)	(null)	(null)	(null)	(null)	(null)	(null)	(null)	(null)
89	FBgn0038733	F89:R->1->31->32->40	F89:R->1->31->32->40->41	FBgn0038731	F89:R->1->31->32->40->56	15	13	75	29476	631	1.62553	0.204255	0.36921	0.37777	47	1.35567	4	67	29491	9.78293	14.8524	0.625336	0.640828	1.46667	0.141667	0.352921	0.355433	72	1.359	4	103	29492	13.4368	18.3342	0.927181	0.944092	1593	FBgn0038733	89	F89:R->1->31->32->40->41	1067	29491	1594	FBgn0038731	89	F89:R->1->31->32->40->56	1224	29492
89	FBgn0038733	F89:R->1->31->32->40	F89:R->1->31->32->40->41	FBgn0038730	F89:R->1->31->32->40->56	15	13	75	29476	631	1.62553	0.204255	0.36921	0.37777	47	1.35567	4	67	29491	9.78293	14.8524	0.625336	0.640828	1.46667	0.141667	0.352921	0.355433	72	1.359	4	103	29492	13.4368	18.3342	0.927181	0.944092	1593	FBgn0038733	89	F89:R->1->31->32->40->41	1067	29491	1595	FBgn0038730	89	F89:R->1->31->32->40->56	10785	29492
89	(null)	F89:R->1->31->69->70	(null)	(null)	(null)	1	1	76	29477	631	1.79375	-0.3125	0.345846	0.342214	32	0.641111	4	47	29493	9.85462	14.1482	0.603401	0.523357	1.98571	-0.509524	0.302217	0.312468	21	0.641111	4	32	29494	7.89652	11.9823	0.527716	0.550837	(null)	(null)	(null)	(null)	(null)	(null)	(null)	(null)	(null)	(null)	(null)	(null)
89	(null)	F89:R->74->75->89->90	(null)	(null)	(null)	3	1	77	29481	631	1.87143	-1.5	0.40202	0.404393	7	1.78	4	8	29499	6.43506	7.18587	0.245093	0.232022	1.3	-1.1	0.283007	0.288626	3	0.593333	4	4	29500	3.30454	3.61663	0.076886	0.071435	(null)	(null)	(null)	(null)	(null)	(null)	(null)	(null)	(null)	(null)	(null)	(null)
89	(null)	F89:R->1->2->3->7->8	(null)	(null)	(null)	3	3	78	29485	631	1.31765	0.294118	0.359007	0.361295	17	0.659167	4	25	29501	5.40197	7.67976	0.479536	0.486334	2.18095	-0.704762	0.290755	0.29853	21	0.659167	4	33	29502	9.03665	13.2511	0.471528	0.463872	(null)	(null)	(null)	(null)	(null)	(null)	(null)	(null)	(null)	(null)	(null)	(null)
89	(null)	F89:R->1->31->32->33->34	(null)	(null)	(null)	3	1	79	29489	631	0.1	-0.1	0.398349	0.39601	1	0.575	4	1	29509	(null)	(null)	(null)	(null)	(null)	(null)	(null)	(null)	0	0.56	4	0	29510	(null)	(null)	(null)	(null)	(null)	(null)	(null)	(null)	(null)	(null)	(null)	(null)	(null)	(null)	(null)	(null)
89	(null)	F89:R->74->75->76->77->78	(null)	(null)	(null)	5	1	80	29495	631	1.36842	-0.494737	0.349265	0.358594	19	1.58	4	38	29515	7.59868	9.50719	0.529814	0.520203	1.08148	-0.17037	0.339319	0.342721	27	0.395	4	38	29516	5.64453	7.99004	0.532005	0.531958	(null)	(null)	(null)	(null)	(null)	(null)	(null)	(null)	(null)	(null)	(null)	(null)
89	(null)	F89:R->74->75->89->90->91	(null)	(null)	(null)	1	1	81	29499	631	(null)	(null)	(null)	(null)	0	0.593333	4	1	29517	(null)	(null)	(null)	(null)	1.87143	-1.5	0.40202	0.404393	7	0.593333	4	7	29518	6.43506	7.18587	0.245093	0.232022	(null)	(null)	(null)	(null)	(null)	(null)	(null)	(null)	(null)	(null)	(null)	(null)
89	(null)	F89:R->74->75->76->77->78->79	(null)	(null)	(null)	3	1	82	29515	631	0.609091	-0.409091	0.354088	0.360459	11	1.185	4	13	29533	2.53653	2.98295	0.493438	0.475989	2.68	-1.52	0.342338	0.351039	5	0.395	4	17	29534	5.55293	7.82847	0.151776	0.138532	(null)	(null)	(null)	(null)	(null)	(null)	(null)	(null)	(null)	(null)	(null)	(null)
89	(null)	F89:R->74->75->76->77->78->79->80	(null)	(null)	(null)	1	1	83	29533	631	0.5	-0.5	0.553643	0.611816	1	0.395	4	1	29543	(null)	(null)	(null)	(null)	(null)	(null)	(null)	(null)	0	0.395	4	0	29544	(null)	(null)	(null)	(null)	(null)	(null)	(null)	(null)	(null)	(null)	(null)	(null)	(null)	(null)	(null)	(null)
89	FBgn0038730	F89:R->1->31->32->40->56->57->61->65	F89:R->1->31->32->40->56->57->61->65->66	FBgn0038731	F89:R->1->31->32->40->56->57->61->65->67	1	1	84	29542	631	0.8	0.8	0.362252	0.367365	1	0.0533333	4	1	29549	(null)	(null)	(null)	(null)	3.75	2.35	0.151111	0.160656	2	0.0533333	4	2	29550	4.7	7.5	0.0769	0.0801022	1609	FBgn0038730	89	F89:R->1->31->32->40->56->57->61->65->66	10785	29549	1610	FBgn0038731	89	F89:R->1->31->32->40->56->57->61->65->67	1224	29550
89	(null)	F89:R->1->31->32->40->41->42->46->47->48	(null)	(null)	(null)	3	1	85	29545	631	(null)	(null)	(null)	(null)	0	0.075	4	0	29551	(null)	(null)	(null)	(null)	2.5	-2.5	0.234672	0.251845	1	0.025	4	1	29552	(null)	(null)	(null)	(null)	(null)	(null)	(null)	(null)	(null)	(null)	(null)	(null)	(null)	(null)	(null)	(null)
90	FBgn0000078	F90:R->1	F90:R->1->2	(null)	(null)	25	13	86	29556	572	1.88902	0.381707	0.330586	0.332892	82	3.39483	4	123	29558	13.502	21.597	1.00209	1.04565	1.76724	-0.291379	0.330126	0.334485	116	3.25083	4	163	29559	16.6882	25.1793	1.04712	1.08262	1617	FBgn0000078	90	F90:R->1->2	5174	29558	(null)	(null)	(null)	(null)	(null)	(null)
90	(null)	F90:R->1->2	(null)	FBgn0000078	F90:R->1->2->4	1	23	87	29558	572	2.25556	1.05556	0.304085	0.313273	9	0.644167	4	16	29562	4.56481	7.81457	0.35474	0.37738	1.82812	0.41875	0.334076	0.338043	64	2.57483	4	90	29563	11.7017	18.5152	0.909247	0.935463	(null)	(null)	(null)	(null)	(null)	(null)	1618	FBgn0000078	90	F90:R->1->2->4	5174	29563
90	(null)	F90:R->1->2->4->22	(null)	(null)	(null)	3	1	88	29569	572	1.4	-1.4	0.189561	0.200707	1	1.405	4	3	29576	(null)	(null)	(null)	(null)	1.66667	-0.333333	0.38098	0.372819	6	0.468333	4	7	29577	4.52902	6.30175	0.307629	0.352274	(null)	(null)	(null)	(null)	(null)	(null)	(null)	(null)	(null)	(null)	(null)	(null)
90	(null)	F90:R->1->2->4->22->23	(null)	(null)	(null)	1	1	89	29576	572	1.4	-1.4	0.189561	0.200707	1	0.468333	4	1	29584	(null)	(null)	(null)	(null)	(null)	(null)	(null)	(null)	0	0.468333	4	0	29585	(null)	(null)	(null)	(null)	(null)	(null)	(null)	(null)	(null)	(null)	(null)	(null)	(null)	(null)	(null)	(null)
90	(null)	F90:R->1->27->28->29->30	(null)	(null)	(null)	1	1	90	29578	572	1	0.52	0.416151	0.419284	5	0.015	4	5	29586	2.07966	2.98077	0.306036	0.302428	(null)	(null)	(null)	(null)	0	0.015	4	0	29587	(null)	(null)	(null)	(null)	(null)	(null)	(null)	(null)	(null)	(null)	(null)	(null)	(null)	(null)	(null)	(null)
90	(null)	F90:R->1->2->4->5->6->7	(null)	(null)	(null)	1	1	91	29580	572	2.75	2.75	0.206999	0.220466	2	0.085	4	2	29590	0.7	0.7	0.112749	0.148876	(null)	(null)	(null)	(null)	0	0.085	4	0	29591	(null)	(null)	(null)	(null)	(null)	(null)	(null)	(null)	(null)	(null)	(null)	(null)	(null)	(null)	(null)	(null)
90	(null)	F90:R->1->2->4->5->6->10	(null)	(null)	(null)	1	1	92	29581	572	(null)	(null)	(null)	(null)	0	0.085	4	0	29592	(null)	(null)	(null)	(null)	0.9	-0.9	0.407145	0.417069	2	0.085	4	2	29593	0.4	0.4	0.15735	0.145294	(null)	(null)	(null)	(null)	(null)	(null)	(null)	(null)	(null)	(null)	(null)	(null)
90	FBgn0000078	F90:R->1->2->4->5->13->19	F90:R->1->2->4->5->13->19->20	(null)	(null)	1	1	93	29583	572	1.75	-0.65	0.359861	0.369608	2	0.0533333	4	2	29596	1.3	3.5	0	0	0.5	0.5	0.327298	0.31201	1	0.0533333	4	1	29597	(null)	(null)	(null)	(null)	1622	FBgn0000078	90	F90:R->1->2->4->5->13->19->20	5174	29596	(null)	(null)	(null)	(null)	(null)	(null)
90	(null)	F90:R->1->2->4->5->13->14->15	(null)	(null)	(null)	1	1	94	29594	572	1.91818	1.17273	0.229804	0.240887	11	0.025	4	12	29598	5.96221	7.96417	0.371806	0.396479	0.5	-0.5	0.383597	0.343893	3	0.025	4	3	29599	0.793725	0.793725	0.157024	0.26239	(null)	(null)	(null)	(null)	(null)	(null)	(null)	(null)	(null)	(null)	(null)	(null)
93	FBgn0024978	F93:R->4	F93:R->4->5	FBgn0035124	F93:R->4->26	21	17	95	29625	454	1.51911	-0.0133758	0.36244	0.362899	157	5.64833	4	237	29628	17.585	25.9583	1.38319	1.37469	1.36607	-0.146429	0.370357	0.372673	112	3.07317	4	195	29629	14.4985	20.4616	1.10825	1.0826	1633	FBgn0024978	93	F93:R->4->5	5981	29628	1634	FBgn0035124	93	F93:R->4->26	1680	29629
93	(null)	F93:R	(null)	FBgn0035124	F93:R->4	3	39	96	29666	454	1.65	-1.65	0.301755	0.312459	2	0.659167	4	35	29624	2.7	2.7	0	0.0332871	1.45539	-0.0687732	0.365737	0.366968	269	8.67067	4	444	29625	22.7828	33.0104	1.77032	1.7484	(null)	(null)	(null)	(null)	(null)	(null)	1631	FBgn0035124	93	F93:R->4	1680	29625
93	(null)	F93:R	(null)	FBgn0024978	F93:R->4	3	39	96	29666	454	1.65	-1.65	0.301755	0.312459	2	0.659167	4	35	29624	2.7	2.7	0	0.0332871	1.45539	-0.0687732	0.365737	0.366968	269	8.67067	4	444	29625	22.7828	33.0104	1.77032	1.7484	(null)	(null)	(null)	(null)	(null)	(null)	1632	FBgn0024978	93	F93:R->4	5981	29625
94	(null)	F94:R->6->7	(null)	(null)	(null)	1	1	97	29671	955	2.07113	0.147183	0.308702	0.313341	142	0.641111	4	178	29675	20.7257	32.2474	1.37497	1.34356	1.44118	0.252941	0.395842	0.406791	17	0.641111	4	41	29676	5.35817	8.0666	0.415845	0.443038	(null)	(null)	(null)	(null)	(null)	(null)	(null)	(null)	(null)	(null)	(null)	(null)
94	(null)	F94:R->6->10->11->13	(null)	(null)	(null)	3	1	98	29680	955	2.00889	-0.266667	0.305662	0.307467	45	0.045	4	46	29683	12.0534	18.1037	0.625863	0.641292	0.3	-0.3	0.316804	0.295815	1	0.015	4	1	29684	(null)	(null)	(null)	(null)	(null)	(null)	(null)	(null)	(null)	(null)	(null)	(null)	(null)	(null)	(null)	(null)
94	(null)	F94:R->6->10->11->13->14	(null)	(null)	(null)	1	1	99	29683	955	2.00625	-0.1875	0.307094	0.311237	32	0.015	4	32	29687	9.29509	14.7714	0.54774	0.543685	2.57143	-1.62857	0.330209	0.337494	7	0.015	4	8	29688	5.04942	7.60504	0.235461	0.187157	(null)	(null)	(null)	(null)	(null)	(null)	(null)	(null)	(null)	(null)	(null)	(null)
98	(null)	F98:R->1->2->4	(null)	(null)	(null)	1	1	100	29764	717	(null)	(null)	(null)	(null)	0	0.015	4	0	29769	(null)	(null)	(null)	(null)	1.55	1.55	0.370082	0.282649	2	0.015	4	2	29770	2.7	2.7	0.130955	0.0425512	(null)	(null)	(null)	(null)	(null)	(null)	(null)	(null)	(null)	(null)	(null)	(null)
99	(null)	F99:R->1->2	(null)	(null)	(null)	7	3	101	29784	509	1.95294	0.00588235	0.320738	0.324132	34	1.93833	4	49	29788	11.2713	16.1445	0.723185	0.675607	2.33571	-0.864286	0.332665	0.342716	14	0.656111	4	19	29789	7.01323	10.9625	0.397967	0.378038	(null)	(null)	(null)	(null)	(null)	(null)	(null)	(null)	(null)	(null)	(null)	(null)
99	(null)	F99:R->1->2->3	(null)	(null)	(null)	3	3	102	29788	509	2.56316	-0.0789474	0.280672	0.291549	19	0.656111	4	23	29794	9.51578	14.9059	0.468594	0.440293	1.24444	-0.222222	0.393639	0.380315	9	0.656111	4	15	29795	4.11916	5.66988	0.441569	0.428072	(null)	(null)	(null)	(null)	(null)	(null)	(null)	(null)	(null)	(null)	(null)	(null)
101	FBgn0010300	F101:R->1	F101:R->1->2	(null)	(null)	15	3	103	29836	1311	0.933333	0.533333	0.397866	0.407902	3	1.96483	4	3	29838	1.9	2.5	0.0529866	0.0283567	(null)	(null)	(null)	(null)	0	1.9325	4	0	29839	(null)	(null)	(null)	(null)	1697	FBgn0010300	101	F101:R->1->2	545	29838	(null)	(null)	(null)	(null)	(null)	(null)
102	(null)	F102:R->18	(null)	(null)	(null)	9	5	104	29862	245	1.87079	-0.189888	0.322273	0.324332	89	2.62083	4	171	29865	16.8095	24.3791	0.895303	0.927765	1.58765	-0.234568	0.353871	0.358378	81	1.6325	4	145	29866	15.5184	21.0483	0.909708	0.953968	(null)	(null)	(null)	(null)	(null)	(null)	(null)	(null)	(null)	(null)	(null)	(null)
102	(null)	F102:R->18->19->20	(null)	(null)	(null)	3	3	105	29869	245	1.63182	-0.0954545	0.342342	0.342235	22	0.988333	4	48	29877	7.7348	10.9995	0.405406	0.406083	2.16061	-0.675758	0.330774	0.332456	33	0.988333	4	66	29878	11.047	16.2899	0.539696	0.587096	(null)	(null)	(null)	(null)	(null)	(null)	(null)	(null)	(null)	(null)	(null)	(null)
105	FBgn0033708	F105:R->22	F105:R->22->23	FBgn0028886	F105:R->22->48	25	65	106	30133	1900	1.30926	0.199383	0.34844	0.349865	162	5.02922	4	260	30136	16.5179	23.3619	1.28093	1.29147	1.28983	0.0538983	0.364796	0.365724	295	11.0828	4	566	30137	21.4717	30.8646	1.82367	1.87305	1828	FBgn0033708	105	F105:R->22->23	12760	30136	1829	FBgn0028886	105	F105:R->22->48	3971	30137
105	FBgn0033708	F105:R->22	F105:R->22->23	FBgn0033443	F105:R->22->48	25	65	106	30133	1900	1.30926	0.199383	0.34844	0.349865	162	5.02922	4	260	30136	16.5179	23.3619	1.28093	1.29147	1.28983	0.0538983	0.364796	0.365724	295	11.0828	4	566	30137	21.4717	30.8646	1.82367	1.87305	1828	FBgn0033708	105	F105:R->22->23	12760	30136	1830	FBgn0033443	105	F105:R->22->48	4666	30137
105	FBgn0033708	F105:R->22	F105:R->22->23	FBgn0035969	F105:R->22->48	25	65	106	30133	1900	1.30926	0.199383	0.34844	0.349865	162	5.02922	4	260	30136	16.5179	23.3619	1.28093	1.29147	1.28983	0.0538983	0.364796	0.365724	295	11.0828	4	566	30137	21.4717	30.8646	1.82367	1.87305	1828	FBgn0033708	105	F105:R->22->23	12760	30136	1831	FBgn0035969	105	F105:R->22->48	9397	30137
105	FBgn0033443	F105:R->22->48	F105:R->22->48->49	FBgn0028886	F105:R->22->48->90	41	23	107	30137	1900	1.29391	0.0959391	0.364646	0.367632	197	6.84439	4	365	30144	17.8868	25.4875	1.4776	1.50403	1.26353	-0.0588235	0.365639	0.36106	85	4.23844	4	167	30145	10.977	16.0473	1.00438	1.04246	1834	FBgn0033443	105	F105:R->22->48->49	4666	30144	1836	FBgn0028886	105	F105:R->22->48->90	3971	30145
105	FBgn0035969	F105:R->22->48	F105:R->22->48->49	FBgn0028886	F105:R->22->48->90	41	23	107	30137	1900	1.29391	0.0959391	0.364646	0.367632	197	6.84439	4	365	30144	17.8868	25.4875	1.4776	1.50403	1.26353	-0.0588235	0.365639	0.36106	85	4.23844	4	167	30145	10.977	16.0473	1.00438	1.04246	1835	FBgn0035969	105	F105:R->22->48->49	9397	30144	1836	FBgn0028886	105	F105:R->22->48->90	3971	30145
105	FBgn0033443	F105:R->22->48->49	F105:R->22->48->49->50	FBgn0035969	F105:R->22->48->49->73	23	17	108	30144	1900	1.02105	-0.0568421	0.376702	0.380501	95	4.23844	4	167	30154	9.37028	13.6963	0.99705	0.999555	1.56703	0.272527	0.35478	0.355458	91	2.60594	4	164	30155	14.3493	20.6158	1.03101	1.07156	1839	FBgn0033443	105	F105:R->22->48->49->50	4666	30154	1840	FBgn0035969	105	F105:R->22->48->49->73	9397	30155
105	(null)	F105:R->22->23->24->40	(null)	(null)	(null)	1	1	109	30151	1900	0.8	0.8	0.362252	0.367365	1	0.641111	4	5	30164	(null)	(null)	(null)	(null)	1.51429	-0.214286	0.312511	0.319772	14	0.641111	4	18	30165	5.00461	7.67634	0.387603	0.415318	(null)	(null)	(null)	(null)	(null)	(null)	(null)	(null)	(null)	(null)	(null)	(null)
105	FBgn0034381	F105:R	F105:R->1	FBgn0028886	F105:R->22	21	91	110	30244	1900	1.20097	-0.0184466	0.347556	0.34464	103	5.64833	4	227	30132	11.2175	16.6076	1.02223	1.02963	1.29672	0.10547	0.358996	0.3601	457	16.1121	4	847	30133	27.0604	38.6949	2.23243	2.27848	1822	FBgn0034381	105	F105:R->1	3822	30132	1823	FBgn0028886	105	F105:R->22	3971	30133
105	FBgn0034381	F105:R	F105:R->1	FBgn0033443	F105:R->22	21	91	110	30244	1900	1.20097	-0.0184466	0.347556	0.34464	103	5.64833	4	227	30132	11.2175	16.6076	1.02223	1.02963	1.29672	0.10547	0.358996	0.3601	457	16.1121	4	847	30133	27.0604	38.6949	2.23243	2.27848	1822	FBgn0034381	105	F105:R->1	3822	30132	1824	FBgn0033443	105	F105:R->22	4666	30133
105	FBgn0034381	F105:R	F105:R->1	FBgn0035969	F105:R->22	21	91	110	30244	1900	1.20097	-0.0184466	0.347556	0.34464	103	5.64833	4	227	30132	11.2175	16.6076	1.02223	1.02963	1.29672	0.10547	0.358996	0.3601	457	16.1121	4	847	30133	27.0604	38.6949	2.23243	2.27848	1822	FBgn0034381	105	F105:R->1	3822	30132	1825	FBgn0035969	105	F105:R->22	9397	30133
105	FBgn0034381	F105:R	F105:R->1	FBgn0033708	F105:R->22	21	91	110	30244	1900	1.20097	-0.0184466	0.347556	0.34464	103	5.64833	4	227	30132	11.2175	16.6076	1.02223	1.02963	1.29672	0.10547	0.358996	0.3601	457	16.1121	4	847	30133	27.0604	38.6949	2.23243	2.27848	1822	FBgn0034381	105	F105:R->1	3822	30132	1826	FBgn0033708	105	F105:R->22	12760	30133
108	(null)	F108:R->1->2->3->9->10	(null)	(null)	(null)	1	1	111	30307	308	0.3	-0.3	0.316804	0.295815	1	0.085	4	1	30313	(null)	(null)	(null)	(null)	3.1	-3.1	0.208146	0.207776	1	0.085	4	1	30314	(null)	(null)	(null)	(null)	(null)	(null)	(null)	(null)	(null)	(null)	(null)	(null)	(null)	(null)	(null)	(null)
109	(null)	F109:R->6->22	(null)	(null)	(null)	1	1	112	30321	1337	2.17895	-0.189474	0.367637	0.368022	19	0.641111	4	42	30326	7.34802	12.1858	0.491373	0.501559	1.5	-0.161538	0.356772	0.359754	39	0.641111	4	61	30327	8.75942	12.8741	0.726636	0.764501	(null)	(null)	(null)	(null)	(null)	(null)	(null)	(null)	(null)	(null)	(null)	(null)
116	FBgn0010323	F116:R->1->5->6	F116:R->1->5->6->7	(null)	(null)	11	1	113	30464	645	2.06667	1.66667	0.244528	0.24678	6	1.38678	4	6	30470	4.51043	5.57638	0.318718	0.33311	(null)	(null)	(null)	(null)	0	0.641111	4	0	30471	(null)	(null)	(null)	(null)	1932	FBgn0010323	116	F116:R->1->5->6->7	6026	30470	(null)	(null)	(null)	(null)	(null)	(null)
120	(null)	F120:R->16->17->18	(null)	(null)	(null)	1	1	114	30568	618	2.57593	-0.916667	0.290558	0.291585	54	0.395	4	62	30572	14.4522	22.9719	0.612803	0.62915	0.5	-0.2	0.294777	0.296998	2	0.395	4	6	30573	0.4	1	0.0739788	0.0784193	(null)	(null)	(null)	(null)	(null)	(null)	(null)	(null)	(null)	(null)	(null)	(null)
121	(null)	F121:R->1->2->14	(null)	(null)	(null)	3	1	115	30590	851	1.98333	1.51667	0.314771	0.324657	6	0.575	4	8	30595	2.56164	4.28042	0.171422	0.189138	(null)	(null)	(null)	(null)	0	0.56	4	2	30596	(null)	(null)	(null)	(null)	(null)	(null)	(null)	(null)	(null)	(null)	(null)	(null)	(null)	(null)	(null)	(null)
124	FBgn0010014	F124:R	F124:R->1	FBgn0015614	F124:R->22	21	25	116	30694	305	(null)	(null)	(null)	(null)	0	5.64833	4	2	30648	(null)	(null)	(null)	(null)	0.833333	-0.833333	0.417029	0.415511	3	4.26344	4	4	30649	0.43589	0.43589	0.256697	0.246928	1975	FBgn0010014	124	F124:R->1	9210	30648	1976	FBgn0015614	124	F124:R->22	915	30649
129	(null)	F129:R->1->2	(null)	(null)	(null)	1	3	117	30781	132	(null)	(null)	(null)	(null)	0	0.641111	4	0	30785	(null)	(null)	(null)	(null)	2.4	2.4	0.363723	0.369359	1	0.656111	4	1	30786	(null)	(null)	(null)	(null)	(null)	(null)	(null)	(null)	(null)	(null)	(null)	(null)	(null)	(null)	(null)	(null)
143	FBgn0051082	F143:R->1->2	F143:R->1->2->3	(null)	(null)	15	3	118	31076	2851	2.13176	0.375	0.31364	0.320652	148	4.51278	4	306	31080	19.1036	31.9552	1.28833	1.30844	1.04375	0.11875	0.358552	0.36868	16	0.656111	4	22	31081	4.51833	6.22634	0.355758	0.365733	2094	FBgn0051082	143	F143:R->1->2->3	6606	31080	(null)	(null)	(null)	(null)	(null)	(null)
143	FBgn0026178	F143:R->1->2	F143:R->1->2->3	(null)	(null)	15	3	118	31076	2851	2.13176	0.375	0.31364	0.320652	148	4.51278	4	306	31080	19.1036	31.9552	1.28833	1.30844	1.04375	0.11875	0.358552	0.36868	16	0.656111	4	22	31081	4.51833	6.22634	0.355758	0.365733	2095	FBgn0026178	143	F143:R->1->2->3	10146	31080	(null)	(null)	(null)	(null)	(null)	(null)
143	FBgn0051082	F143:R->1->2->3->5	F143:R->1->2->3->5->6	FBgn0026178	F143:R->1->2->3->5->11	5	7	119	31085	2851	2.29394	0.412121	0.308557	0.31566	132	2.56444	4	271	31088	18.0896	31.6947	1.23309	1.25401	0.825	-0.175	0.381652	0.389652	8	1.94833	4	16	31089	2.27659	3.33552	0.170746	0.176257	2098	FBgn0051082	143	F143:R->1->2->3->5->6	6606	31088	2099	FBgn0026178	143	F143:R->1->2->3->5->11	10146	31089
146	(null)	F146:R->1->17	(null)	(null)	(null)	1	1	120	31150	298	1.025	0.158333	0.350155	0.357484	24	0.641111	4	40	31155	3.60072	6.21681	0.582758	0.618648	2.2	-0.276923	0.36203	0.373879	26	0.641111	4	36	31156	9.08599	14.5381	0.490714	0.558353	(null)	(null)	(null)	(null)	(null)	(null)	(null)	(null)	(null)	(null)	(null)	(null)
150	FBgn0037454	F150:R->22	F150:R->22->23	(null)	(null)	51	1	121	31219	514	2.03333	0.160606	0.331735	0.347346	99	12.0784	4	186	31222	16.7214	26.2776	0.935026	0.978786	(null)	(null)	(null)	(null)	0	0.644167	4	0	31223	(null)	(null)	(null)	(null)	2146	FBgn0037454	150	F150:R->22->23	1034	31222	(null)	(null)	(null)	(null)	(null)	(null)
150	FBgn0033705	F150:R->22	F150:R->22->23	(null)	(null)	51	1	121	31219	514	2.03333	0.160606	0.331735	0.347346	99	12.0784	4	186	31222	16.7214	26.2776	0.935026	0.978786	(null)	(null)	(null)	(null)	0	0.644167	4	0	31223	(null)	(null)	(null)	(null)	2147	FBgn0033705	150	F150:R->22->23	2286	31222	(null)	(null)	(null)	(null)	(null)	(null)
150	FBgn0037454	F150:R->22->23	F150:R->22->23->24	(null)	(null)	49	1	122	31222	514	2.03333	0.160606	0.331735	0.347346	99	11.4343	4	186	31226	16.7214	26.2776	0.935026	0.978786	(null)	(null)	(null)	(null)	0	0.644167	4	0	31227	(null)	(null)	(null)	(null)	2149	FBgn0037454	150	F150:R->22->23->24	1034	31226	(null)	(null)	(null)	(null)	(null)	(null)
150	FBgn0033705	F150:R->22->23	F150:R->22->23->24	(null)	(null)	49	1	122	31222	514	2.03333	0.160606	0.331735	0.347346	99	11.4343	4	186	31226	16.7214	26.2776	0.935026	0.978786	(null)	(null)	(null)	(null)	0	0.644167	4	0	31227	(null)	(null)	(null)	(null)	2150	FBgn0033705	150	F150:R->22->23->24	2286	31226	(null)	(null)	(null)	(null)	(null)	(null)
150	FBgn0033705	F150:R->22->23->24	F150:R->22->23->24->25	FBgn0037454	F150:R->22->23->24->66	41	7	123	31226	514	1.77353	0.214706	0.34751	0.365759	68	8.85761	4	141	31232	13.1343	19.6573	0.679251	0.731748	2.14	-2.02	0.441477	0.436022	5	3.22083	4	16	31233	3.6318	4.03856	0.249235	0.286747	2152	FBgn0033705	150	F150:R->22->23->24->25	2286	31232	2153	FBgn0037454	150	F150:R->22->23->24->66	1034	31233
150	FBgn0033705	F150:R->22->23->24->25	F150:R->22->23->24->25->26	(null)	(null)	37	3	124	31232	514	1.8	0.290625	0.342428	0.360732	64	8.19844	4	131	31238	12.9326	19.298	0.629384	0.692328	1.35	-1	0.428834	0.446202	4	0.659167	4	7	31239	2.46847	3.23728	0.220772	0.194082	2155	FBgn0033705	150	F150:R->22->23->24->25->26	2286	31238	(null)	(null)	(null)	(null)	(null)	(null)
150	FBgn0033705	F150:R->22->23->24->25->26	F150:R->22->23->24->25->26->27	(null)	(null)	35	1	125	31238	514	1.80508	0.327119	0.341731	0.360717	59	7.55428	4	125	31246	12.6403	18.6791	0.602034	0.660816	1.975	0.025	0.330539	0.34117	4	0.644167	4	5	31247	2.93201	5.42187	0.183203	0.215276	2158	FBgn0033705	150	F150:R->22->23->24->25->26->27	2286	31246	(null)	(null)	(null)	(null)	(null)	(null)
150	FBgn0033705	F150:R->22->23->24->25->26->27	F150:R->22->23->24->25->26->27->28	(null)	(null)	23	11	126	31246	514	1.82812	0.415625	0.335622	0.344519	32	4.23844	4	64	31254	9.49538	13.9589	0.404167	0.459692	1.6	-0.0153846	0.356569	0.387131	26	3.36667	4	55	31255	7.02851	10.8911	0.401376	0.420044	2161	FBgn0033705	150	F150:R->22->23->24->25->26->27->28	2286	31254	(null)	(null)	(null)	(null)	(null)	(null)
150	(null)	F150:R->1->3->9->10->14->15->16	(null)	(null)	(null)	1	1	127	31252	514	2.125	-0.458333	0.329895	0.336226	24	0.644167	4	24	31258	7.40329	12.7528	0.440328	0.4337	3.08571	-0.714286	0.386269	0.422615	7	0.644167	4	8	31259	4.22887	9.56434	0.375309	0.315814	(null)	(null)	(null)	(null)	(null)	(null)	(null)	(null)	(null)	(null)	(null)	(null)
150	(null)	F150:R->22->23->24->25->26->27->51	(null)	(null)	(null)	7	3	128	31255	514	1.54545	-0.0545455	0.366288	0.394257	11	2.0275	4	23	31262	5.00879	7.3452	0.174368	0.182812	1.54615	0.361538	0.335277	0.366626	13	1.9325	4	28	31263	4.87887	7.45855	0.269903	0.307538	(null)	(null)	(null)	(null)	(null)	(null)	(null)	(null)	(null)	(null)	(null)	(null)
150	FBgn0053202	F150:R	F150:R->1	FBgn0037454	F150:R->22	21	53	129	31292	514	2.31818	-0.572727	0.33865	0.349631	33	6.2075	4	35	31218	8.9312	15.8583	0.589428	0.584888	2.03333	0.160606	0.331735	0.347346	99	12.7226	4	186	31219	16.7214	26.2776	0.935026	0.978786	2142	FBgn0053202	150	F150:R->1	8198	31218	2143	FBgn0037454	150	F150:R->22	1034	31219
150	FBgn0053202	F150:R	F150:R->1	FBgn0033705	F150:R->22	21	53	129	31292	514	2.31818	-0.572727	0.33865	0.349631	33	6.2075	4	35	31218	8.9312	15.8583	0.589428	0.584888	2.03333	0.160606	0.331735	0.347346	99	12.7226	4	186	31219	16.7214	26.2776	0.935026	0.978786	2142	FBgn0053202	150	F150:R->1	8198	31218	2144	FBgn0033705	150	F150:R->22	2286	31219
156	FBgn0033715	F156:R->1->2->3->7	F156:R->1->2->3->7->8	(null)	(null)	5	21	130	31433	301	4.9	-0.7	0.321051	0.332823	2	0.192333	4	3	31436	1.4	9.8	0.157951	0.115661	2.004	-1.428	0.32456	0.335069	25	0.542	4	27	31437	9.53446	11.9326	0.473568	0.461892	2202	FBgn0033715	156	F156:R->1->2->3->7->8	12492	31436	(null)	(null)	(null)	(null)	(null)	(null)
156	(null)	F156:R->1->2->3->7->13	(null)	(null)	(null)	15	5	131	31437	301	2.46667	-1.37778	0.281494	0.302774	9	0.289	4	11	31440	6.41853	9.14235	0.214959	0.24988	2.93333	-2.93333	0.325214	0.327246	6	0.164	4	6	31441	5.60856	5.60856	0.259982	0.261913	(null)	(null)	(null)	(null)	(null)	(null)	(null)	(null)	(null)	(null)	(null)	(null)
156	(null)	F156:R->1->2->3->7->13->14->15	(null)	(null)	(null)	11	1	132	31444	301	5	-5	0.200879	0.225328	1	0.175	4	3	31448	(null)	(null)	(null)	(null)	(null)	(null)	(null)	(null)	0	0.025	4	0	31449	(null)	(null)	(null)	(null)	(null)	(null)	(null)	(null)	(null)	(null)	(null)	(null)	(null)	(null)	(null)	(null)
156	(null)	F156:R->1->2->3->7->13->29->30	(null)	(null)	(null)	1	1	133	31446	301	1.5	-1.5	0.389252	0.379471	2	0.025	4	2	31450	1.4	1.4	0.0837313	0.120804	(null)	(null)	(null)	(null)	0	0.025	4	0	31451	(null)	(null)	(null)	(null)	(null)	(null)	(null)	(null)	(null)	(null)	(null)	(null)	(null)	(null)	(null)	(null)
156	(null)	F156:R->1->2->3->7->13->14->15->16	(null)	(null)	(null)	9	1	134	31448	301	5	-5	0.200879	0.225328	1	0.15	4	3	31452	(null)	(null)	(null)	(null)	(null)	(null)	(null)	(null)	0	0.025	4	0	31453	(null)	(null)	(null)	(null)	(null)	(null)	(null)	(null)	(null)	(null)	(null)	(null)	(null)	(null)	(null)	(null)
156	(null)	F156:R->1->2->3->7->13->14->15->16->17	(null)	(null)	(null)	7	1	135	31452	301	5	-5	0.200879	0.225328	1	0.125	4	2	31454	(null)	(null)	(null)	(null)	(null)	(null)	(null)	(null)	0	0.025	4	0	31455	(null)	(null)	(null)	(null)	(null)	(null)	(null)	(null)	(null)	(null)	(null)	(null)	(null)	(null)	(null)	(null)
156	(null)	F156:R->1->2->3->7->13->14->15->16->17->18	(null)	(null)	(null)	5	1	136	31454	301	(null)	(null)	(null)	(null)	0	0.1	4	0	31456	(null)	(null)	(null)	(null)	5	-5	0.200879	0.225328	1	0.025	4	2	31457	(null)	(null)	(null)	(null)	(null)	(null)	(null)	(null)	(null)	(null)	(null)	(null)	(null)	(null)	(null)	(null)
162	FBgn0001323	F162:R->14	F162:R->14->15	FBgn0037012	F162:R->14->36	21	11	137	31551	1011	2.55867	-0.261735	0.324089	0.332875	196	4.9975	4	429	31554	27.2961	44.9593	1.35719	1.38841	2.1975	-0.4125	0.327186	0.333829	120	2.12483	4	229	31555	20.5418	31.3963	1.16331	1.20716	2232	FBgn0001323	162	F162:R->14->15	9611	31554	2233	FBgn0037012	162	F162:R->14->36	9630	31555
162	FBgn0037012	F162:R->14->36	F162:R->14->36->37	(null)	(null)	9	1	138	31555	1011	1.99205	-0.0102273	0.326334	0.330453	88	0.9505	4	125	31560	16.6473	25.1066	0.954227	0.98824	1.82	-1.82	0.321389	0.326918	5	0.644167	4	9	31561	3.64486	3.64486	0.304048	0.295001	2235	FBgn0037012	162	F162:R->14->36->37	9630	31560	(null)	(null)	(null)	(null)	(null)	(null)
162	(null)	F162:R	(null)	FBgn0001323	F162:R->14	13	33	139	31596	1011	2.65296	-0.555401	0.319044	0.323229	287	4.50917	4	851	31550	32.2546	54.5761	1.71008	1.72408	2.42152	-0.318987	0.325269	0.333239	316	6.59217	4	675	31551	34.2512	54.7697	1.78457	1.83653	(null)	(null)	(null)	(null)	(null)	(null)	2230	FBgn0001323	162	F162:R->14	9611	31551
162	(null)	F162:R	(null)	FBgn0037012	F162:R->14	13	33	139	31596	1011	2.65296	-0.555401	0.319044	0.323229	287	4.50917	4	851	31550	32.2546	54.5761	1.71008	1.72408	2.42152	-0.318987	0.325269	0.333239	316	6.59217	4	675	31551	34.2512	54.7697	1.78457	1.83653	(null)	(null)	(null)	(null)	(null)	(null)	2231	FBgn0037012	162	F162:R->14	9630	31551
165	(null)	F165:R->1->2->6->7->8->9	(null)	(null)	(null)	1	1	140	31657	835	0.7	-0.7	0.539528	0.53691	1	0.085	4	8	31661	(null)	(null)	(null)	(null)	(null)	(null)	(null)	(null)	0	0.085	4	0	31662	(null)	(null)	(null)	(null)	(null)	(null)	(null)	(null)	(null)	(null)	(null)	(null)	(null)	(null)	(null)	(null)
168	(null)	F168:R->18->22	(null)	(null)	(null)	3	1	141	31711	838	0.7	0.7	0.501402	0.533286	1	1.78	4	1	31718	(null)	(null)	(null)	(null)	(null)	(null)	(null)	(null)	0	0.593333	4	0	31719	(null)	(null)	(null)	(null)	(null)	(null)	(null)	(null)	(null)	(null)	(null)	(null)	(null)	(null)	(null)	(null)
168	(null)	F168:R->18->22->23	(null)	(null)	(null)	1	1	142	31718	838	0.7	0.7	0.501402	0.533286	1	0.593333	4	1	31724	(null)	(null)	(null)	(null)	(null)	(null)	(null)	(null)	0	0.593333	4	0	31725	(null)	(null)	(null)	(null)	(null)	(null)	(null)	(null)	(null)	(null)	(null)	(null)	(null)	(null)	(null)	(null)
171	(null)	F171:R->16	(null)	(null)	(null)	7	1	143	31780	180	1.46883	0.0142857	0.336818	0.340026	77	2.0275	4	153	31783	13.4316	18.6736	0.934262	0.928458	1.96154	0.330769	0.354268	0.330793	13	0.644167	4	31	31784	5.49682	9.10284	0.358165	0.408116	(null)	(null)	(null)	(null)	(null)	(null)	(null)	(null)	(null)	(null)	(null)	(null)
171	(null)	F171:R->16->17->18->19	(null)	(null)	(null)	1	1	144	31793	180	0.826667	0.24	0.342351	0.327792	15	0.395	4	22	31797	4.0474	5.14185	0.424294	0.361449	1	-0.616667	0.377453	0.384809	12	0.395	4	20	31798	5.11468	5.85429	0.265177	0.262645	(null)	(null)	(null)	(null)	(null)	(null)	(null)	(null)	(null)	(null)	(null)	(null)
179	(null)	F179:R->1->3->7->17	(null)	(null)	(null)	1	1	145	31988	638	1.1	-1.1	0.48582	0.489716	1	0.468333	4	1	31991	(null)	(null)	(null)	(null)	2.19167	0.591667	0.259988	0.240865	12	0.468333	4	13	31992	7.149	10.4597	0.344847	0.288586	(null)	(null)	(null)	(null)	(null)	(null)	(null)	(null)	(null)	(null)	(null)	(null)
180	(null)	F180:R->18->19->20	(null)	(null)	(null)	1	1	146	32010	337	1.59167	0.333333	0.348317	0.353408	24	0.395	4	32	32014	7.41549	10.7542	0.554607	0.575627	1.26	0.82	0.339426	0.344589	10	0.395	4	23	32015	3.81867	4.97505	0.305136	0.292948	(null)	(null)	(null)	(null)	(null)	(null)	(null)	(null)	(null)	(null)	(null)	(null)
183	(null)	F183:R->16->20	(null)	(null)	(null)	1	1	147	32058	454	(null)	(null)	(null)	(null)	0	0.593333	4	0	32065	(null)	(null)	(null)	(null)	4.9	-4.9	0.306192	0.29299	1	0.593333	4	1	32066	(null)	(null)	(null)	(null)	(null)	(null)	(null)	(null)	(null)	(null)	(null)	(null)	(null)	(null)	(null)	(null)
185	FBgn0030589	F185:R->10	F185:R->10->11	(null)	(null)	23	11	148	32100	633	1.78153	0.352703	0.333569	0.333928	222	4.34856	4	383	32103	24.492	35.7757	1.70935	1.73984	1.68	0.32	0.337687	0.342096	75	3.61583	4	125	32104	14.8247	20.6525	0.856281	0.857908	2390	FBgn0030589	185	F185:R->10->11	13275	32103	(null)	(null)	(null)	(null)	(null)	(null)
185	FBgn0030588	F185:R	F185:R->1	FBgn0030589	F185:R->10	9	35	149	32143	633	2.71429	-1.68571	0.377785	0.358125	7	1.01117	4	36	32099	5.65892	8.30562	0.215523	0.242683	1.75589	0.344444	0.334613	0.335997	297	7.91356	4	513	32100	28.5889	41.2403	1.90952	1.93829	2387	FBgn0030588	185	F185:R->1	13277	32099	2388	FBgn0030589	185	F185:R->10	13275	32100
192	(null)	F192:R->1->2->4->8->12->13->14	(null)	(null)	(null)	1	1	150	32288	465	(null)	(null)	(null)	(null)	0	0.025	4	0	32290	(null)	(null)	(null)	(null)	2.92	-2.32	0.332108	0.338708	5	0.025	4	5	32291	4.88467	6.59621	0.2286	0.221473	(null)	(null)	(null)	(null)	(null)	(null)	(null)	(null)	(null)	(null)	(null)	(null)
193	FBgn0052679	F193:R	F193:R->1	(null)	(null)	23	13	151	32329	339	1.7	0.8	0.306536	0.312439	6	4.31761	4	10	32293	3.85746	5.57494	0.218117	0.198973	2.22222	0.0222222	0.399883	0.408568	9	3.63083	4	13	32294	5.48635	8.94958	0.362732	0.349997	2448	FBgn0052679	193	F193:R->1	7862	32293	(null)	(null)	(null)	(null)	(null)	(null)
196	(null)	F196:R->16->20	(null)	(null)	(null)	1	1	152	32383	481	0.6	0.6	0.400568	0.407544	1	0.593333	4	1	32388	(null)	(null)	(null)	(null)	4.6	-4.6	0.214129	0.242713	2	0.593333	4	2	32389	0.8	0.8	0	0.0347692	(null)	(null)	(null)	(null)	(null)	(null)	(null)	(null)	(null)	(null)	(null)	(null)
198	(null)	F198:R->18->19->20	(null)	(null)	(null)	1	1	153	32432	615	0.616667	-0.283333	0.421639	0.430429	6	0.395	4	11	32438	0.781025	1.66433	0.211971	0.261797	1.945	-0.1	0.332986	0.328861	40	0.395	4	46	32439	13.4301	18.3073	0.772431	0.766577	(null)	(null)	(null)	(null)	(null)	(null)	(null)	(null)	(null)	(null)	(null)	(null)
205	(null)	F205:R->1	(null)	FBgn0015610	F205:R->1->3	1	19	154	32571	434	4.64	-2	0.322524	0.319537	5	0.644167	4	5	32573	2.81336	10.8386	0.162418	0.193077	1.86667	-0.488889	0.359624	0.352172	9	2.62094	4	12	32574	6.24079	8.47393	0.42783	0.468524	(null)	(null)	(null)	(null)	(null)	(null)	2522	FBgn0015610	205	F205:R->1->3	9228	32574
205	(null)	F205:R->1->3->4->5->6	(null)	(null)	(null)	1	1	155	32583	434	2.025	-0.475	0.344433	0.33603	8	0.015	4	10	32587	6.12396	8.53999	0.408598	0.448954	(null)	(null)	(null)	(null)	0	0.015	4	0	32588	(null)	(null)	(null)	(null)	(null)	(null)	(null)	(null)	(null)	(null)	(null)	(null)	(null)	(null)	(null)	(null)
206	FBgn0020278	F206:R	F206:R->1	(null)	(null)	21	15	156	32634	1708	1.78947	0.255263	0.341133	0.340841	76	4.69422	4	184	32598	11.668	19.4355	0.839278	0.855236	2.23182	-0.0663636	0.322824	0.327449	110	4.53417	4	151	32599	18.6039	29.9759	0.955863	0.969255	2529	FBgn0020278	206	F206:R->1	9987	32598	(null)	(null)	(null)	(null)	(null)	(null)
208	(null)	F208:R->1	(null)	(null)	(null)	3	3	157	32658	277	1.7	-1.7	0.394588	0.418844	4	0.659167	4	9	32660	4.68473	4.68473	0.249159	0.285408	1.75714	1.1	0.388402	0.362734	7	0.659167	4	9	32661	4.50259	5.96713	0.399348	0.334596	(null)	(null)	(null)	(null)	(null)	(null)	(null)	(null)	(null)	(null)	(null)	(null)
208	FBgn0061435	F208:R->8	F208:R->8->9	(null)	(null)	47	11	158	32659	277	2.17533	0.100667	0.32276	0.321336	150	9.43633	4	261	32662	23.1102	35.3146	1.38371	1.41451	1.77959	-0.261224	0.338494	0.337758	49	3.865	4	93	32663	12.6396	17.7415	0.649559	0.672638	2546	FBgn0061435	208	F208:R->8->9	6310	32662	(null)	(null)	(null)	(null)	(null)	(null)
208	(null)	F208:R->8->9->10->11	(null)	(null)	(null)	1	1	159	32672	277	0.7	0.7	0.496829	0.494009	1	0.644167	4	1	32678	(null)	(null)	(null)	(null)	(null)	(null)	(null)	(null)	0	0.644167	4	1	32679	(null)	(null)	(null)	(null)	(null)	(null)	(null)	(null)	(null)	(null)	(null)	(null)	(null)	(null)	(null)	(null)
208	(null)	F208:R->8->9->10->14	(null)	(null)	(null)	3	3	160	32673	277	1.71	0.55	0.325629	0.335964	10	1.9325	4	10	32680	4.77365	7.20532	0.384516	0.432753	2.1	2.1	0.455349	0.379935	3	1.9325	4	3	32681	2.34307	2.34307	0.139472	0.20588	(null)	(null)	(null)	(null)	(null)	(null)	(null)	(null)	(null)	(null)	(null)	(null)
208	(null)	F208:R->8->9->10->14->15	(null)	(null)	(null)	1	1	161	32680	277	(null)	(null)	(null)	(null)	0	0.644167	4	0	32686	(null)	(null)	(null)	(null)	3	-3	0.262753	0.293641	1	0.644167	4	1	32687	(null)	(null)	(null)	(null)	(null)	(null)	(null)	(null)	(null)	(null)	(null)	(null)	(null)	(null)	(null)	(null)
208	(null)	F208:R->8->9->21->22->23	(null)	(null)	(null)	15	7	162	32682	277	2.29714	-0.271429	0.299653	0.299872	70	3.26583	4	121	32690	16.5693	25.378	0.91432	0.963125	2.54062	0.196875	0.332176	0.327138	32	0.689167	4	54	32691	11.609	18.62	0.659615	0.640156	(null)	(null)	(null)	(null)	(null)	(null)	(null)	(null)	(null)	(null)	(null)	(null)
208	(null)	F208:R->8->9->21->22->23->24	(null)	(null)	(null)	11	3	163	32690	277	2.37037	0.0592593	0.309067	0.314253	27	2.60667	4	60	32698	10.4965	16.359	0.568383	0.606925	2.25116	-0.47907	0.293454	0.290403	43	0.659167	4	58	32699	12.9692	19.5242	0.721469	0.750687	(null)	(null)	(null)	(null)	(null)	(null)	(null)	(null)	(null)	(null)	(null)	(null)
208	(null)	F208:R->8->9->21->22->23->24->25	(null)	(null)	(null)	7	3	164	32698	277	2.29545	-0.377273	0.325156	0.330904	22	1.9475	4	44	32704	9.09906	14.1758	0.52247	0.562223	2.7	1.98	0.238279	0.240987	5	0.659167	4	13	32705	5.74456	7.35255	0.157231	0.158312	(null)	(null)	(null)	(null)	(null)	(null)	(null)	(null)	(null)	(null)	(null)	(null)
208	(null)	F208:R->8->9->21->22->23->39->40	(null)	(null)	(null)	3	1	165	32700	277	1.97273	-0.227273	0.332784	0.308068	11	0.045	4	19	32708	5.57961	8.80886	0.346491	0.18362	2.84286	0.485714	0.348713	0.346467	14	0.015	4	19	32709	8.5898	13.8592	0.454789	0.480765	(null)	(null)	(null)	(null)	(null)	(null)	(null)	(null)	(null)	(null)	(null)	(null)
208	(null)	F208:R->8->9->21->22->23->24->25->26	(null)	(null)	(null)	3	3	166	32704	277	2.9125	-1.3125	0.334155	0.324675	8	0.659167	4	18	32714	7.72149	11.0194	0.244571	0.278875	1.94286	0.157143	0.320013	0.334463	14	0.659167	4	22	32715	4.87569	8.96163	0.472388	0.501125	(null)	(null)	(null)	(null)	(null)	(null)	(null)	(null)	(null)	(null)	(null)	(null)
208	(null)	F208:R->8->9->21->22->23->39->40->41	(null)	(null)	(null)	1	1	167	32708	277	1.325	-0.3	0.355243	0.315867	8	0.015	4	13	32718	3.37639	5.16029	0.306364	0.123218	3.7	-0.0333333	0.272893	0.287271	3	0.015	4	5	32719	3.005	8.40417	0.135384	0.152884	(null)	(null)	(null)	(null)	(null)	(null)	(null)	(null)	(null)	(null)	(null)	(null)
208	(null)	F208:R	(null)	FBgn0061435	F208:R->8	7	59	168	32724	277	1.73636	0.0818182	0.390651	0.383138	11	1.9475	4	28	32658	6.10164	8.58079	0.449098	0.426115	2.07789	0.0115578	0.326674	0.325421	199	12.6722	4	363	32659	26.3875	39.4946	1.5291	1.56686	(null)	(null)	(null)	(null)	(null)	(null)	2545	FBgn0061435	208	F208:R->8	6310	32659
209	(null)	F209:R->1	(null)	FBgn0031055	F209:R->1->3	1	25	169	32725	1021	2.36429	0.278571	0.296957	0.295314	14	0.644167	4	36	32727	6.87521	11.4182	0.395153	0.403221	2.19421	-0.121579	0.315507	0.319033	190	3.47983	4	340	32728	25.3199	39.47	1.3491	1.39279	(null)	(null)	(null)	(null)	(null)	(null)	2555	FBgn0031055	209	F209:R->1->3	3111	32728
209	FBgn0031055	F209:R->1->3->7->8	F209:R->1->3->7->8->9	(null)	(null)	15	3	170	32737	1021	1.96364	-0.22	0.321895	0.325132	110	2.12167	4	189	32739	17.2809	26.8569	1.06248	1.11341	2.83333	-0.425926	0.294988	0.298048	27	0.493333	4	41	32740	11.2807	18.6347	0.49399	0.496137	2558	FBgn0031055	209	F209:R->1->3->7->8->9	3111	32739	(null)	(null)	(null)	(null)	(null)	(null)
209	FBgn0031055	F209:R->1->3->7->8->9	F209:R->1->3->7->8->9->10	(null)	(null)	9	5	171	32739	1021	1.9907	-0.251163	0.323153	0.331591	43	0.745667	4	75	32741	10.4624	16.7674	0.663095	0.721081	1.95846	-0.241538	0.319616	0.321966	65	1.405	4	104	32742	13.7435	20.9342	0.818756	0.838815	2559	FBgn0031055	209	F209:R->1->3->7->8->9->10	3111	32741	(null)	(null)	(null)	(null)	(null)	(null)
212	(null)	F212:R->1->2->6->7->11->12->13	(null)	(null)	(null)	1	1	172	32824	712	2.3	0.9	0.384204	0.384156	3	0.025	4	3	32826	3.96863	5.9925	0.0471489	0.0677626	(null)	(null)	(null)	(null)	0	0.025	4	0	32827	(null)	(null)	(null)	(null)	(null)	(null)	(null)	(null)	(null)	(null)	(null)	(null)	(null)	(null)	(null)	(null)
216	(null)	F216:R->6->7->11->12->13->17	(null)	(null)	(null)	1	1	173	32915	293	0.8	0.8	0.308861	0.306464	1	0.085	4	2	32920	(null)	(null)	(null)	(null)	(null)	(null)	(null)	(null)	0	0.085	4	0	32921	(null)	(null)	(null)	(null)	(null)	(null)	(null)	(null)	(null)	(null)	(null)	(null)	(null)	(null)	(null)	(null)
216	(null)	F216:R->6->7->11->12->20->26	(null)	FBgn0038462	F216:R->6->7->11->12->20->26->28	1	1	174	32917	293	(null)	(null)	(null)	(null)	0	0.0533333	4	0	32924	(null)	(null)	(null)	(null)	1.1	1.1	0.372088	0.383785	1	0.0533333	4	1	32925	(null)	(null)	(null)	(null)	(null)	(null)	(null)	(null)	(null)	(null)	2612	FBgn0038462	216	F216:R->6->7->11->12->20->26->28	5001	32925
216	(null)	F216:R->6->7->11->12->20->21->22	(null)	(null)	(null)	1	1	175	32922	293	0.3	0.3	0.322198	0.301273	1	0.025	4	2	32926	(null)	(null)	(null)	(null)	(null)	(null)	(null)	(null)	0	0.025	4	0	32927	(null)	(null)	(null)	(null)	(null)	(null)	(null)	(null)	(null)	(null)	(null)	(null)	(null)	(null)	(null)	(null)
219	FBgn0022935	F219:R->1	F219:R->1->2	FBgn0040290	F219:R->1->89	87	23	176	32959	2480	1.73077	0.853846	0.343557	0.335278	13	17.7457	4	18	32961	6.63099	8.71149	0.292981	0.366119	2.25385	0.469231	0.267727	0.275827	13	6.92167	4	38	32962	4.6817	9.5057	0.334745	0.350149	2626	FBgn0022935	219	F219:R->1->2	212	32961	2629	FBgn0040290	219	F219:R->1->89	11724	32962
219	FBgn0022699	F219:R->1	F219:R->1->2	FBgn0040290	F219:R->1->89	87	23	176	32959	2480	1.73077	0.853846	0.343557	0.335278	13	17.7457	4	18	32961	6.63099	8.71149	0.292981	0.366119	2.25385	0.469231	0.267727	0.275827	13	6.92167	4	38	32962	4.6817	9.5057	0.334745	0.350149	2627	FBgn0022699	219	F219:R->1->2	213	32961	2629	FBgn0040290	219	F219:R->1->89	11724	32962
219	FBgn0035690	F219:R->1	F219:R->1->2	FBgn0040290	F219:R->1->89	87	23	176	32959	2480	1.73077	0.853846	0.343557	0.335278	13	17.7457	4	18	32961	6.63099	8.71149	0.292981	0.366119	2.25385	0.469231	0.267727	0.275827	13	6.92167	4	38	32962	4.6817	9.5057	0.334745	0.350149	2628	FBgn0035690	219	F219:R->1->2	215	32961	2629	FBgn0040290	219	F219:R->1->89	11724	32962
219	FBgn0022935	F219:R->1->2	F219:R->1->2->3	FBgn0022699	F219:R->1->2->50	47	39	177	32961	2480	2.63333	1.96667	0.312433	0.298971	3	8.53756	4	5	32965	2.95127	4.74447	0.146752	0.1716	1.46	0.52	0.352894	0.34617	10	9.259	4	13	32966	5.92584	7.46964	0.260554	0.331595	2631	FBgn0022935	219	F219:R->1->2->3	212	32965	2633	FBgn0022699	219	F219:R->1->2->50	213	32966
219	FBgn0035690	F219:R->1->2	F219:R->1->2->3	FBgn0022699	F219:R->1->2->50	47	39	177	32961	2480	2.63333	1.96667	0.312433	0.298971	3	8.53756	4	5	32965	2.95127	4.74447	0.146752	0.1716	1.46	0.52	0.352894	0.34617	10	9.259	4	13	32966	5.92584	7.46964	0.260554	0.331595	2632	FBgn0035690	219	F219:R->1->2->3	215	32965	2633	FBgn0022699	219	F219:R->1->2->50	213	32966
219	FBgn0022935	F219:R->1->2->3	F219:R->1->2->3->4	FBgn0035690	F219:R->1->2->3->27	23	23	178	32965	2480	2.5	2.5	0.376248	0.383973	1	4.23844	4	3	32973	(null)	(null)	(null)	(null)	2.7	1.7	0.280526	0.25647	2	4.29911	4	2	32974	3.4	5.4	0.128443	0.132612	2636	FBgn0022935	219	F219:R->1->2->3->4	212	32973	2637	FBgn0035690	219	F219:R->1->2->3->27	215	32974
219	FBgn0040290	F219:R->1->89->90	F219:R->1->89->90->91	(null)	(null)	19	1	179	32967	2480	2.9	-0.128571	0.265744	0.281497	7	5.63333	4	14	32977	2.68514	8.70383	0.209365	0.233841	1.76	1.36	0.309805	0.30846	5	0.644167	4	12	32978	2.6674	3.86199	0.151515	0.156552	2639	FBgn0040290	219	F219:R->1->89->90->91	11724	32977	(null)	(null)	(null)	(null)	(null)	(null)
219	(null)	F219:R->1->2->50->51	(null)	(null)	(null)	15	5	180	32975	2480	2.075	1.675	0.318386	0.293912	4	4.30417	4	5	32989	5.84095	6.48974	0.226162	0.276285	1	1	0.319226	0.331971	1	1.6325	4	1	32990	(null)	(null)	(null)	(null)	(null)	(null)	(null)	(null)	(null)	(null)	(null)	(null)	(null)	(null)	(null)	(null)
219	FBgn0022699	F219:R->1->2->50->72	F219:R->1->2->50->72->73	(null)	(null)	15	1	181	32976	2480	1.65	-0.45	0.361783	0.383963	2	2.854	4	2	32991	0.9	3.3	0.0410249	0	0.95	-0.85	0.386006	0.366273	2	0.644167	4	2	32992	1.7	1.9	0.109163	0.174681	2643	FBgn0022699	219	F219:R->1->2->50->72->73	213	32991	(null)	(null)	(null)	(null)	(null)	(null)
219	(null)	F219:R->1->2->50->51->52	(null)	(null)	(null)	9	5	182	32989	2480	6.4	6.4	0.168388	0.170549	1	2.62083	4	1	33009	(null)	(null)	(null)	(null)	0.8	-0.8	0.431118	0.439873	1	1.6325	4	1	33010	(null)	(null)	(null)	(null)	(null)	(null)	(null)	(null)	(null)	(null)	(null)	(null)	(null)	(null)	(null)	(null)
219	FBgn0022935	F219:R	F219:R->1	FBgn0035691	F219:R->112	111	21	183	33091	2480	1.99231	0.661538	0.305642	0.305553	26	24.6166	4	56	32959	8.06861	12.6727	0.47838	0.519879	1.76667	-1.66667	0.349071	0.357647	6	4.53733	4	7	32960	2.48193	2.93803	0.093322	0.14279	2621	FBgn0022935	219	F219:R->1	212	32959	2625	FBgn0035691	219	F219:R->112	11645	32960
219	FBgn0022699	F219:R	F219:R->1	FBgn0035691	F219:R->112	111	21	183	33091	2480	1.99231	0.661538	0.305642	0.305553	26	24.6166	4	56	32959	8.06861	12.6727	0.47838	0.519879	1.76667	-1.66667	0.349071	0.357647	6	4.53733	4	7	32960	2.48193	2.93803	0.093322	0.14279	2622	FBgn0022699	219	F219:R->1	213	32959	2625	FBgn0035691	219	F219:R->112	11645	32960
219	FBgn0035690	F219:R	F219:R->1	FBgn0035691	F219:R->112	111	21	183	33091	2480	1.99231	0.661538	0.305642	0.305553	26	24.6166	4	56	32959	8.06861	12.6727	0.47838	0.519879	1.76667	-1.66667	0.349071	0.357647	6	4.53733	4	7	32960	2.48193	2.93803	0.093322	0.14279	2623	FBgn0035690	219	F219:R->1	215	32959	2625	FBgn0035691	219	F219:R->112	11645	32960
219	FBgn0040290	F219:R	F219:R->1	FBgn0035691	F219:R->112	111	21	183	33091	2480	1.99231	0.661538	0.305642	0.305553	26	24.6166	4	56	32959	8.06861	12.6727	0.47838	0.519879	1.76667	-1.66667	0.349071	0.357647	6	4.53733	4	7	32960	2.48193	2.93803	0.093322	0.14279	2624	FBgn0040290	219	F219:R->1	11724	32959	2625	FBgn0035691	219	F219:R->112	11645	32960
221	(null)	F221:R->1	(null)	FBgn0036004	F221:R->1->3	1	17	184	33115	2917	(null)	(null)	(null)	(null)	0	0.644167	4	0	33117	(null)	(null)	(null)	(null)	1.9125	0.25625	0.323045	0.339292	32	2.60594	4	32	33118	9.54149	14.4807	0.528742	0.56355	(null)	(null)	(null)	(null)	(null)	(null)	2678	FBgn0036004	221	F221:R->1->3	8580	33118
222	(null)	F222:R	(null)	(null)	(null)	21	7	185	33168	497	1.99091	-1.35455	0.211898	0.21734	11	3.90817	4	23	33140	4.44342	6.74567	0.203448	0.198157	2.13333	-1.13333	0.252405	0.260656	3	2.3275	4	6	33141	0.953939	3.95095	0.277621	0.298201	(null)	(null)	(null)	(null)	(null)	(null)	(null)	(null)	(null)	(null)	(null)	(null)
223	(null)	F223:R->22	(null)	(null)	(null)	63	3	186	33170	804	1.73235	-0.308824	0.357599	0.362939	68	16.65	4	131	33173	12.3496	18.7895	0.865649	0.891858	1.94	-0.726667	0.330037	0.346105	15	0.659167	4	34	33174	5.45134	9.03975	0.358291	0.364107	(null)	(null)	(null)	(null)	(null)	(null)	(null)	(null)	(null)	(null)	(null)	(null)
223	(null)	F223:R->22->23	(null)	(null)	(null)	49	13	187	33173	804	1.65893	-0.519643	0.366788	0.370553	56	12.9492	4	100	33177	11.3936	16.4722	0.78554	0.793506	2.23636	0.709091	0.310371	0.315586	11	3.95	4	27	33178	4.40318	8.59186	0.336579	0.375914	(null)	(null)	(null)	(null)	(null)	(null)	(null)	(null)	(null)	(null)	(null)	(null)
223	(null)	F223:R->22->23->24	(null)	(null)	(null)	31	17	188	33177	804	1.53333	-0.316667	0.354	0.359055	36	8.63	4	70	33185	8.67943	12.5967	0.549746	0.580766	1.83158	-0.778947	0.397423	0.39894	19	4.37	4	24	33186	7.3788	10.467	0.537502	0.518489	(null)	(null)	(null)	(null)	(null)	(null)	(null)	(null)	(null)	(null)	(null)	(null)
223	(null)	F223:R->22->23->24->25	(null)	(null)	(null)	17	13	189	33185	804	1.43125	0.26875	0.394424	0.393469	16	4.98917	4	30	33193	6.46421	8.68988	0.385645	0.397975	1.615	-0.785	0.321661	0.331524	20	3.89	4	36	33194	5.96176	8.80224	0.336134	0.391122	(null)	(null)	(null)	(null)	(null)	(null)	(null)	(null)	(null)	(null)	(null)	(null)
223	(null)	F223:R	(null)	(null)	(null)	21	67	190	33257	804	1.13333	-0.566667	0.460122	0.459118	6	5.65833	4	16	33169	2.87611	3.89974	0.201964	0.221953	1.76988	-0.384337	0.352618	0.359896	83	17.3092	4	174	33170	13.4429	20.7718	0.937047	0.96023	(null)	(null)	(null)	(null)	(null)	(null)	(null)	(null)	(null)	(null)	(null)	(null)
230	(null)	F230:R->1->2->6->7->8	(null)	(null)	(null)	1	1	191	33408	311	(null)	(null)	(null)	(null)	0	0.114	4	0	33410	(null)	(null)	(null)	(null)	5.6	5.6	0.248856	0.250008	1	0.114	4	1	33411	(null)	(null)	(null)	(null)	(null)	(null)	(null)	(null)	(null)	(null)	(null)	(null)	(null)	(null)	(null)	(null)
231	FBgn0031149	F231:R	F231:R->1	FBgn0011336	F231:R->24	23	23	192	33465	810	1.44286	0.166667	0.345552	0.344471	84	4.43983	4	219	33419	13.4739	18.8724	0.924435	0.974181	1.30328	-0.1	0.387867	0.388103	61	4.23844	4	190	33420	9.24887	13.7934	0.810593	0.83015	2728	FBgn0031149	231	F231:R->1	3897	33419	2729	FBgn0011336	231	F231:R->24	11914	33420
232	FBgn0034618	F232:R->1->2->3	F232:R->1->2->3->4	(null)	(null)	11	3	193	33472	1693	1.45	-0.216667	0.311951	0.329982	6	1.84333	4	6	33476	3.57239	5.24995	0.198086	0.170068	1.1	-1.1	0.48582	0.489716	1	1.68	4	1	33477	(null)	(null)	(null)	(null)	2747	FBgn0034618	232	F232:R->1->2->3->4	13247	33476	(null)	(null)	(null)	(null)	(null)	(null)
232	(null)	F232:R->1->2->3->4	(null)	FBgn0034618	F232:R->1->2->3->4->6	1	9	194	33476	1693	(null)	(null)	(null)	(null)	0	0.56	4	0	33480	(null)	(null)	(null)	(null)	1.45	-0.216667	0.311951	0.329982	6	0.837333	4	6	33481	3.57239	5.24995	0.198086	0.170068	(null)	(null)	(null)	(null)	(null)	(null)	2748	FBgn0034618	232	F232:R->1->2->3->4->6	13247	33481
238	FBgn0038208	F238:R->1	F238:R->1->2	FBgn0051327	F238:R->1->25	23	31	195	33585	2869	1.33636	0.754545	0.354837	0.361132	11	3.82206	4	17	33587	4.00824	5.54851	0.333974	0.377171	1.39333	0.313333	0.346974	0.372569	15	4.36939	4	32	33588	5.81771	7.96672	0.476228	0.543932	2783	FBgn0038208	238	F238:R->1->2	3213	33587	2784	FBgn0051327	238	F238:R->1->25	6815	33588
238	FBgn0038208	F238:R->1	F238:R->1->2	FBgn0051533	F238:R->1->25	23	31	195	33585	2869	1.33636	0.754545	0.354837	0.361132	11	3.82206	4	17	33587	4.00824	5.54851	0.333974	0.377171	1.39333	0.313333	0.346974	0.372569	15	4.36939	4	32	33588	5.81771	7.96672	0.476228	0.543932	2783	FBgn0038208	238	F238:R->1->2	3213	33587	2785	FBgn0051533	238	F238:R->1->25	6951	33588
238	(null)	F238:R->56	(null)	(null)	(null)	27	5	196	33586	2869	1.54828	-0.527586	0.326232	0.329637	29	7.71667	4	39	33589	8.57242	11.7101	0.558417	0.527682	1.7	-0.766667	0.33711	0.344371	3	2.57667	4	4	33590	1.05357	3.38674	0.152439	0.181276	(null)	(null)	(null)	(null)	(null)	(null)	(null)	(null)	(null)	(null)	(null)	(null)
238	(null)	F238:R->56->57	(null)	(null)	(null)	17	9	197	33589	2869	1.805	-0.635	0.334607	0.332312	20	4.8975	4	29	33595	7.99931	11.1396	0.516268	0.490804	0.977778	-0.288889	0.307621	0.323692	9	2.81917	4	10	33596	2.57973	3.93573	0.220837	0.210914	(null)	(null)	(null)	(null)	(null)	(null)	(null)	(null)	(null)	(null)	(null)	(null)
238	(null)	F238:R->1->2->22	(null)	(null)	(null)	1	1	198	33592	2869	1.25	1.25	0.326665	0.33607	2	0.641111	4	3	33601	2.5	2.5	0.0991653	0.0958056	(null)	(null)	(null)	(null)	0	0.641111	4	0	33602	(null)	(null)	(null)	(null)	(null)	(null)	(null)	(null)	(null)	(null)	(null)	(null)	(null)	(null)	(null)	(null)
238	(null)	F238:R->56->57->58	(null)	(null)	(null)	7	9	199	33595	2869	1.92857	-1.5	0.361162	0.364974	7	2.22583	4	8	33607	5.00999	6.09098	0.317899	0.369118	1.73846	-0.169231	0.320309	0.314725	13	2.62083	4	20	33608	6.50922	9.19402	0.415016	0.330079	(null)	(null)	(null)	(null)	(null)	(null)	(null)	(null)	(null)	(null)	(null)	(null)
238	FBgn0051327	F238:R->1->25->26->27	F238:R->1->25->26->27->28	FBgn0051533	F238:R->1->25->26->27->37	9	9	200	33603	2869	1.85	-0.85	0.324652	0.373649	2	0.745667	4	3	33617	1.7	3.7	0.147994	0.204197	1.2	0.95	0.356367	0.386782	4	0.745667	4	6	33618	2.04613	2.65581	0.306548	0.329439	2793	FBgn0051327	238	F238:R->1->25->26->27->28	6815	33617	2794	FBgn0051533	238	F238:R->1->25->26->27->37	6951	33618
238	(null)	F238:R->1->25->26->46	(null)	(null)	(null)	3	1	201	33604	2869	1.86667	0.433333	0.321782	0.335273	6	1.405	4	8	33619	5.13731	7.08011	0.28794	0.336378	(null)	(null)	(null)	(null)	0	0.468333	4	1	33620	(null)	(null)	(null)	(null)	(null)	(null)	(null)	(null)	(null)	(null)	(null)	(null)	(null)	(null)	(null)	(null)
238	(null)	F238:R->56->57->75->79	(null)	(null)	(null)	3	1	202	33610	2869	1.4	1.4	0.201799	0.207914	1	1.78	4	1	33629	(null)	(null)	(null)	(null)	(null)	(null)	(null)	(null)	0	0.593333	4	0	33630	(null)	(null)	(null)	(null)	(null)	(null)	(null)	(null)	(null)	(null)	(null)	(null)	(null)	(null)	(null)	(null)
238	(null)	F238:R->1->25->26->46->47	(null)	(null)	(null)	1	1	203	33619	2869	(null)	(null)	(null)	(null)	0	0.468333	4	0	33641	(null)	(null)	(null)	(null)	2.3	2.3	0.291477	0.325888	3	0.468333	4	3	33642	4.71487	4.71487	0.243403	0.301441	(null)	(null)	(null)	(null)	(null)	(null)	(null)	(null)	(null)	(null)	(null)	(null)
238	(null)	F238:R->56->57->58->59->63	(null)	(null)	(null)	1	1	204	33624	2869	0.5	-0.5	0.553643	0.611816	1	0.593333	4	1	33645	(null)	(null)	(null)	(null)	(null)	(null)	(null)	(null)	0	0.593333	4	0	33646	(null)	(null)	(null)	(null)	(null)	(null)	(null)	(null)	(null)	(null)	(null)	(null)	(null)	(null)	(null)	(null)
238	(null)	F238:R->56->57->58->66->70->71	(null)	(null)	(null)	1	1	205	33649	2869	1.98	0	0.320892	0.301545	10	0.395	4	11	33665	6.08605	8.97775	0.409304	0.287031	1.35	-1.05	0.355079	0.406431	2	0.395	4	3	33666	2.1	2.7	0	0.102002	(null)	(null)	(null)	(null)	(null)	(null)	(null)	(null)	(null)	(null)	(null)	(null)
247	(null)	F247:R->1	(null)	FBgn0004404	F247:R->1->3	1	23	206	33889	151	0.95	0.95	0.359009	0.359292	2	0.644167	4	2	33891	0.5	0.5	0.275641	0.269434	1.675	0.195	0.357422	0.366038	20	4.23844	4	25	33892	7.28788	10.5536	0.485405	0.482778	(null)	(null)	(null)	(null)	(null)	(null)	2862	FBgn0004404	247	F247:R->1->3	3964	33892
247	(null)	F247:R->26	(null)	FBgn0004403	F247:R->26->38	11	21	207	33890	151	2.40556	-0.494444	0.311843	0.324401	18	2.98667	4	18	33893	7.5957	12.7798	0.418241	0.417794	1.82	-0.14	0.333999	0.345762	20	5.57833	4	22	33894	7.58336	11.2619	0.532376	0.547409	(null)	(null)	(null)	(null)	(null)	(null)	2863	FBgn0004403	247	F247:R->26->38	3942	33894
247	(null)	F247:R->26->38->44->45->46->47	(null)	(null)	(null)	1	1	208	33929	151	2.45	-1.25	0.235785	0.247599	2	0.015	4	2	33935	2.5	4.9	0	0.0460481	(null)	(null)	(null)	(null)	0	0.015	4	0	33936	(null)	(null)	(null)	(null)	(null)	(null)	(null)	(null)	(null)	(null)	(null)	(null)	(null)	(null)	(null)	(null)
247	FBgn0004404	F247:R	F247:R->1	FBgn0004403	F247:R->26	25	33	209	33947	151	1.60909	0.263636	0.357566	0.365425	22	4.88261	4	27	33889	7.34795	10.5861	0.523735	0.51969	2.09737	-0.307895	0.323504	0.335644	38	8.51417	4	40	33890	10.7428	16.834	0.67155	0.682728	2860	FBgn0004404	247	F247:R->1	3964	33889	2861	FBgn0004403	247	F247:R->26	3942	33890
249	FBgn0037013	F249:R->1	F249:R->1->2	(null)	(null)	19	5	210	33971	278	1.9359	0.392308	0.343205	0.337548	39	2.77206	4	70	33973	10.0652	15.6574	0.563696	0.600349	1.50588	-0.0352941	0.354463	0.351585	17	1.9325	4	57	33974	5.59754	8.50118	0.453249	0.438079	2886	FBgn0037013	249	F249:R->1->2	2349	33973	(null)	(null)	(null)	(null)	(null)	(null)
249	(null)	F249:R->26->27	(null)	(null)	(null)	1	1	211	33975	278	0.966667	0.322222	0.317557	0.316806	9	0.395	4	19	33981	2.69165	3.95664	0.269971	0.257594	2.52727	0.0545455	0.301648	0.318656	11	0.395	4	20	33982	7.31628	11.4357	0.374581	0.385877	(null)	(null)	(null)	(null)	(null)	(null)	(null)	(null)	(null)	(null)	(null)	(null)
250	(null)	F250:R->1	(null)	FBgn0010357	F250:R->1->3	1	81	212	34002	485	1.33333	-1.33333	0.365281	0.383912	3	0.644167	4	8	34004	2.55343	2.55343	0.15585	0.136699	1.33654	0.461923	0.371816	0.376601	260	18.2751	4	390	34005	18.9934	27.7723	1.37718	1.38747	(null)	(null)	(null)	(null)	(null)	(null)	2896	FBgn0010357	250	F250:R->1->3	5328	34005
250	(null)	F250:R->1	(null)	FBgn0003863	F250:R->1->3	1	81	212	34002	485	1.33333	-1.33333	0.365281	0.383912	3	0.644167	4	8	34004	2.55343	2.55343	0.15585	0.136699	1.33654	0.461923	0.371816	0.376601	260	18.2751	4	390	34005	18.9934	27.7723	1.37718	1.38747	(null)	(null)	(null)	(null)	(null)	(null)	2897	FBgn0003863	250	F250:R->1->3	5437	34005
250	(null)	F250:R->1	(null)	FBgn0010359	F250:R->1->3	1	81	212	34002	485	1.33333	-1.33333	0.365281	0.383912	3	0.644167	4	8	34004	2.55343	2.55343	0.15585	0.136699	1.33654	0.461923	0.371816	0.376601	260	18.2751	4	390	34005	18.9934	27.7723	1.37718	1.38747	(null)	(null)	(null)	(null)	(null)	(null)	2898	FBgn0010359	250	F250:R->1->3	6145	34005
250	FBgn0010357	F250:R->1->3->23	F250:R->1->3->23->24	FBgn0010359	F250:R->1->3->23->57	33	27	213	34009	485	1.27845	0.487069	0.382124	0.388548	116	7.13317	4	175	34016	10.8764	16.7863	0.76846	0.769518	1.47763	0.475	0.36788	0.370621	76	6.71167	4	109	34017	11.3368	16.7122	0.83884	0.851606	2904	FBgn0010357	250	F250:R->1->3->23->24	5328	34016	2906	FBgn0010359	250	F250:R->1->3->23->57	6145	34017
250	FBgn0003863	F250:R->1->3->23	F250:R->1->3->23->24	FBgn0010359	F250:R->1->3->23->57	33	27	213	34009	485	1.27845	0.487069	0.382124	0.388548	116	7.13317	4	175	34016	10.8764	16.7863	0.76846	0.769518	1.47763	0.475	0.36788	0.370621	76	6.71167	4	109	34017	11.3368	16.7122	0.83884	0.851606	2905	FBgn0003863	250	F250:R->1->3->23->24	5437	34016	2906	FBgn0010359	250	F250:R->1->3->23->57	6145	34017
250	(null)	F250:R->1->3->4->16	(null)	(null)	(null)	5	1	214	34015	485	1.22	-0.0466667	0.367059	0.364434	15	2.37333	4	21	34022	3.19441	5.83866	0.404841	0.384412	1.2	0.942857	0.30239	0.297123	7	0.593333	4	12	34023	5.19134	5.60803	0.294349	0.304327	(null)	(null)	(null)	(null)	(null)	(null)	(null)	(null)	(null)	(null)	(null)	(null)
250	FBgn0003863	F250:R->1->3->23->24	F250:R->1->3->23->24->25	FBgn0010357	F250:R->1->3->23->24->42	17	15	215	34016	485	1.30984	0.552459	0.381978	0.387269	61	2.60594	4	88	34024	7.93641	12.2662	0.549562	0.563662	1.24364	0.414545	0.382285	0.389966	55	5.15333	4	86	34025	7.49783	11.5426	0.541951	0.528599	2908	FBgn0003863	250	F250:R->1->3->23->24->25	5437	34024	2909	FBgn0010357	250	F250:R->1->3->23->24->42	5328	34025
250	(null)	F250:R->1->3->4->5->6	(null)	(null)	(null)	3	1	216	34020	485	0.2	-0.2	0.401973	0.418221	1	1.185	4	1	34032	(null)	(null)	(null)	(null)	1.36667	0.633333	0.343188	0.349767	3	0.395	4	4	34033	1.60935	3.0315	0.144396	0.147552	(null)	(null)	(null)	(null)	(null)	(null)	(null)	(null)	(null)	(null)	(null)	(null)
250	(null)	F250:R->1->3->4->5->11	(null)	(null)	(null)	3	1	217	34021	485	1.51818	0.245455	0.386718	0.378506	11	1.185	4	14	34034	6.53269	8.35679	0.317188	0.357068	1.13333	-0.0333333	0.345444	0.354949	6	0.395	4	6	34035	1.70176	3.48368	0.212499	0.217055	(null)	(null)	(null)	(null)	(null)	(null)	(null)	(null)	(null)	(null)	(null)	(null)
250	(null)	F250:R->1->3->4->16->17	(null)	(null)	(null)	3	1	218	34022	485	1.12857	0.328571	0.398383	0.384414	7	1.78	4	10	34036	2.05345	3.7063	0.300639	0.292617	1.34286	-0.571429	0.342568	0.349092	7	0.593333	4	9	34037	2.57811	4.32512	0.269258	0.262434	(null)	(null)	(null)	(null)	(null)	(null)	(null)	(null)	(null)	(null)	(null)	(null)
250	(null)	F250:R->1->3->4->16->17->18	(null)	(null)	(null)	1	1	219	34036	485	1.1	-1.1	0.48582	0.489716	1	0.593333	4	2	34050	(null)	(null)	(null)	(null)	1.225	0.375	0.443441	0.420315	4	0.593333	4	5	34051	2.03552	3.37589	0.154951	0.166348	(null)	(null)	(null)	(null)	(null)	(null)	(null)	(null)	(null)	(null)	(null)	(null)
250	(null)	F250:R->1->3->23->24->42->54	(null)	(null)	(null)	1	1	220	34041	485	1.575	-0.675	0.380009	0.388751	4	0.644167	4	5	34056	1.69214	3.69639	0.195042	0.170002	1.1	0.566667	0.448976	0.457621	3	0.644167	4	4	34057	1.05357	2.26053	0.0725457	0.0545874	(null)	(null)	(null)	(null)	(null)	(null)	(null)	(null)	(null)	(null)	(null)	(null)
250	(null)	F250:R->1->3->23->57->58->62->63->64->68	(null)	(null)	(null)	3	1	221	34081	485	1.64444	0.422222	0.34906	0.359829	9	0.255	4	10	34092	3.61282	6.2151	0.297059	0.2865	0.266667	-0.266667	0.342921	0.354319	3	0.085	4	5	34093	0.360555	0.360555	0.175713	0.16768	(null)	(null)	(null)	(null)	(null)	(null)	(null)	(null)	(null)	(null)	(null)	(null)
250	FBgn0010359	F250:R->1->3->23->57->58->62->63->73->74	F250:R->1->3->23->57->58->62->63->73->74->75	(null)	(null)	5	1	222	34082	485	(null)	(null)	(null)	(null)	0	2.57667	4	0	34094	(null)	(null)	(null)	(null)	2.4	2.4	0.381437	0.389824	1	0.644167	4	1	34095	(null)	(null)	(null)	(null)	2928	FBgn0010359	250	F250:R->1->3->23->57->58->62->63->73->74->75	6145	34094	(null)	(null)	(null)	(null)	(null)	(null)
250	(null)	F250:R->1->3->23->57->58->62->63->64->68->69	(null)	(null)	(null)	1	1	223	34092	485	1.45	1.45	0.354367	0.350917	2	0.085	4	2	34098	1.9	1.9	0.054139	0.0778139	(null)	(null)	(null)	(null)	0	0.085	4	0	34099	(null)	(null)	(null)	(null)	(null)	(null)	(null)	(null)	(null)	(null)	(null)	(null)	(null)	(null)	(null)	(null)
250	FBgn0010357	F250:R	F250:R->1	FBgn0010425	F250:R->84	83	19	224	34104	485	1.3365	0.441445	0.371742	0.376684	263	18.9193	4	419	34002	19.1075	28.0218	1.38309	1.39199	1.97228	-0.227723	0.338902	0.344396	101	5.8125	4	169	34003	15.8483	25.3512	1.05998	1.03359	2892	FBgn0010357	250	F250:R->1	5328	34002	2895	FBgn0010425	250	F250:R->84	5563	34003
250	FBgn0003863	F250:R	F250:R->1	FBgn0010425	F250:R->84	83	19	224	34104	485	1.3365	0.441445	0.371742	0.376684	263	18.9193	4	419	34002	19.1075	28.0218	1.38309	1.39199	1.97228	-0.227723	0.338902	0.344396	101	5.8125	4	169	34003	15.8483	25.3512	1.05998	1.03359	2893	FBgn0003863	250	F250:R->1	5437	34002	2895	FBgn0010425	250	F250:R->84	5563	34003
250	FBgn0010359	F250:R	F250:R->1	FBgn0010425	F250:R->84	83	19	224	34104	485	1.3365	0.441445	0.371742	0.376684	263	18.9193	4	419	34002	19.1075	28.0218	1.38309	1.39199	1.97228	-0.227723	0.338902	0.344396	101	5.8125	4	169	34003	15.8483	25.3512	1.05998	1.03359	2894	FBgn0010359	250	F250:R->1	6145	34002	2895	FBgn0010425	250	F250:R->84	5563	34003
252	FBgn0000242	F252:R->12	F252:R->12->13	(null)	(null)	31	9	225	34133	891	2.22165	0.102062	0.32814	0.329868	97	4.87178	4	112	34136	18.8758	28.966	1.09461	1.10648	1.47143	0.728571	0.372985	0.377625	7	2.3425	4	8	34137	2.41868	4.3814	0.293783	0.30021	2945	FBgn0000242	252	F252:R->12->13	10935	34136	(null)	(null)	(null)	(null)	(null)	(null)
252	(null)	F252:R->12->13->19->20->21	(null)	(null)	(null)	7	3	226	34160	891	2.704	0.208	0.287702	0.280425	25	0.605	4	26	34164	10.7068	17.4332	0.5449	0.543494	2.3	-0.85	0.254451	0.25363	4	0.575	4	6	34165	3.21662	5.89124	0.142163	0.135183	(null)	(null)	(null)	(null)	(null)	(null)	(null)	(null)	(null)	(null)	(null)	(null)
252	(null)	F252:R->12->13->19->20->21->22->23	(null)	(null)	(null)	3	1	227	34168	891	(null)	(null)	(null)	(null)	0	0.045	4	0	34174	(null)	(null)	(null)	(null)	2.86429	0.778571	0.26075	0.261605	14	0.015	4	14	34175	7.6956	13.1824	0.479173	0.480139	(null)	(null)	(null)	(null)	(null)	(null)	(null)	(null)	(null)	(null)	(null)	(null)
252	FBgn0032196	F252:R	F252:R->1	FBgn0000242	F252:R->12	11	41	228	34184	891	0.6	-0.6	0.481159	0.481303	1	2.6025	4	2	34132	(null)	(null)	(null)	(null)	2.17115	0.144231	0.331159	0.333082	104	7.16344	4	120	34133	19.1003	29.2855	1.1337	1.14738	2942	FBgn0032196	252	F252:R->1	10336	34132	2943	FBgn0000242	252	F252:R->12	10935	34133
256	(null)	F256:R->1->17	(null)	(null)	(null)	1	1	229	34257	202	(null)	(null)	(null)	(null)	0	0.641111	4	0	34262	(null)	(null)	(null)	(null)	1.8	-1.8	0.366279	0.341024	1	0.641111	4	1	34263	(null)	(null)	(null)	(null)	(null)	(null)	(null)	(null)	(null)	(null)	(null)	(null)	(null)	(null)	(null)	(null)
262	(null)	F262:R->1	(null)	FBgn0031093	F262:R->1->3	1	15	230	34374	559	1.875	-0.225	0.32791	0.327012	8	0.644167	4	9	34376	4.53494	7.22812	0.160825	0.149259	2.30313	-0.396875	0.33911	0.341276	32	4.52417	4	49	34377	9.80163	16.3121	0.719377	0.727172	(null)	(null)	(null)	(null)	(null)	(null)	3015	FBgn0031093	262	F262:R->1->3	13317	34377
266	FBgn0030757	F266:R->1->2->3	F266:R->1->2->3->4	FBgn0036714	F266:R->1->2->3->7	3	9	231	34431	1636	2.07798	-0.391743	0.326071	0.332072	109	1.405	4	154	34437	19.1734	28.736	1.04931	1.0928	1.625	0.247222	0.326512	0.329808	72	0.745667	4	113	34438	12.1968	18.3603	0.804805	0.848679	3035	FBgn0030757	266	F266:R->1->2->3->4	13554	34437	3036	FBgn0036714	266	F266:R->1->2->3->7	11870	34438
270	(null)	F270:R->16->20	(null)	(null)	(null)	1	1	232	34528	791	0.1	-0.1	0.225781	0.242935	1	0.593333	4	2	34535	(null)	(null)	(null)	(null)	0.65	0.65	0.448698	0.450776	2	0.593333	4	3	34536	0.1	0.1	0.0962612	0.086465	(null)	(null)	(null)	(null)	(null)	(null)	(null)	(null)	(null)	(null)	(null)	(null)
275	(null)	F275:R->18->19->20	(null)	(null)	(null)	1	1	233	34650	256	1.73415	-0.514634	0.333909	0.341977	41	0.395	4	55	34654	9.41239	14.2774	0.647325	0.65276	0.55	0.55	0.381527	0.374995	2	0.395	4	17	34655	1.1	1.1	0	0	(null)	(null)	(null)	(null)	(null)	(null)	(null)	(null)	(null)	(null)	(null)	(null)
277	(null)	F277:R->1->5->6->7->8->9	(null)	(null)	(null)	1	1	234	34690	231	(null)	(null)	(null)	(null)	0	0.085	4	0	34694	(null)	(null)	(null)	(null)	2.5	-2.5	0.210375	0.211609	1	0.085	4	1	34695	(null)	(null)	(null)	(null)	(null)	(null)	(null)	(null)	(null)	(null)	(null)	(null)	(null)	(null)	(null)	(null)
285	(null)	F285:R->1->2->3	(null)	(null)	(null)	81	1	235	34810	2623	2.51176	-1.09664	0.291688	0.284753	119	16.59	4	176	34816	25.0933	35.2488	1.30777	1.19507	(null)	(null)	(null)	(null)	0	0.395	4	2	34817	(null)	(null)	(null)	(null)	(null)	(null)	(null)	(null)	(null)	(null)	(null)	(null)	(null)	(null)	(null)	(null)
285	(null)	F285:R->88->89->90	(null)	(null)	(null)	1	1	236	34812	2623	(null)	(null)	(null)	(null)	0	0.015	4	0	34818	(null)	(null)	(null)	(null)	1.67143	-0.928571	0.339493	0.34577	35	0.015	4	36	34819	10.2385	13.2066	0.581945	0.578697	(null)	(null)	(null)	(null)	(null)	(null)	(null)	(null)	(null)	(null)	(null)	(null)
285	(null)	F285:R->1->2->3->4	(null)	(null)	(null)	79	1	237	34816	2623	2.30926	-0.857407	0.297176	0.289812	108	16.195	4	157	34824	22.5204	31.7544	1.25058	1.129	4.5	-3.44545	0.237802	0.235082	11	0.395	4	19	34825	9.02219	13.5198	0.349779	0.368527	(null)	(null)	(null)	(null)	(null)	(null)	(null)	(null)	(null)	(null)	(null)	(null)
285	(null)	F285:R->88->94->95->96	(null)	(null)	(null)	1	1	238	34820	2623	(null)	(null)	(null)	(null)	0	0.085	4	0	34826	(null)	(null)	(null)	(null)	3.19714	0.128571	0.296999	0.293624	35	0.085	4	39	34827	12.1443	22.6974	0.734792	0.746481	(null)	(null)	(null)	(null)	(null)	(null)	(null)	(null)	(null)	(null)	(null)	(null)
285	(null)	F285:R->1->2->3->4->5	(null)	(null)	(null)	77	1	239	34824	2623	2.2785	-0.813084	0.297738	0.29026	107	15.8	4	155	34830	22.275	31.3929	1.24917	1.12801	5.6	-5.6	0.23712	0.241877	1	0.395	4	2	34831	(null)	(null)	(null)	(null)	(null)	(null)	(null)	(null)	(null)	(null)	(null)	(null)	(null)	(null)	(null)	(null)
285	(null)	F285:R->1->2->3->4->5->6	(null)	(null)	(null)	75	1	240	34830	2623	2.28868	-0.832075	0.29694	0.289303	106	15.405	4	153	34832	22.2494	31.3284	1.2463	1.1234	1.2	1.2	0.382295	0.391687	1	0.395	4	2	34833	(null)	(null)	(null)	(null)	(null)	(null)	(null)	(null)	(null)	(null)	(null)	(null)	(null)	(null)	(null)	(null)
285	(null)	F285:R->1->2->3->4->5->6->7	(null)	(null)	(null)	73	1	241	34832	2623	2.30583	-0.816505	0.294933	0.287148	103	15.01	4	149	34834	21.9962	31.1046	1.23886	1.11342	2.3	-2.3	0.385104	0.388929	2	0.395	4	3	34835	4	4	0.0608488	0.0568506	(null)	(null)	(null)	(null)	(null)	(null)	(null)	(null)	(null)	(null)	(null)	(null)
285	(null)	F285:R->1->2->3->4->5->6->7->8	(null)	(null)	(null)	71	1	242	34834	2623	2.32178	-0.848515	0.296681	0.28858	101	14.615	4	146	34836	21.9385	30.9476	1.22027	1.09327	1.5	0.8	0.206653	0.214834	2	0.395	4	3	34837	1.6	3	0.243636	0.259175	(null)	(null)	(null)	(null)	(null)	(null)	(null)	(null)	(null)	(null)	(null)	(null)
285	(null)	F285:R->1->2->3->4->5->6->7->8->9	(null)	(null)	(null)	69	1	243	34836	2623	2.29694	-0.960204	0.298191	0.28984	98	14.22	4	141	34838	21.5918	29.9548	1.20138	1.07315	4.45	4.45	0.170533	0.170211	2	0.395	4	3	34839	2.3	2.3	0.0747095	0.070799	(null)	(null)	(null)	(null)	(null)	(null)	(null)	(null)	(null)	(null)	(null)	(null)
285	(null)	F285:R->1->2->3->4->5->6->7->8->9->10	(null)	(null)	(null)	67	1	244	34838	2623	2.29694	-0.960204	0.298191	0.28984	98	13.825	4	136	34840	21.5918	29.9548	1.20138	1.07315	(null)	(null)	(null)	(null)	0	0.395	4	3	34841	(null)	(null)	(null)	(null)	(null)	(null)	(null)	(null)	(null)	(null)	(null)	(null)	(null)	(null)	(null)	(null)
285	(null)	F285:R->1->2->3->4->5->6->7->8->9->10->11	(null)	(null)	(null)	65	1	245	34840	2623	2.29694	-0.960204	0.298191	0.28984	98	13.43	4	134	34842	21.5918	29.9548	1.20138	1.07315	(null)	(null)	(null)	(null)	0	0.395	4	2	34843	(null)	(null)	(null)	(null)	(null)	(null)	(null)	(null)	(null)	(null)	(null)	(null)	(null)	(null)	(null)	(null)
285	(null)	F285:R->1->2->3->4->5->6->7->8->9->10->11->12	(null)	(null)	(null)	63	1	246	34842	2623	2.31546	-0.975258	0.297891	0.289612	97	13.035	4	131	34844	21.5165	29.9201	1.20108	1.07298	(null)	(null)	(null)	(null)	0	0.395	4	0	34845	(null)	(null)	(null)	(null)	(null)	(null)	(null)	(null)	(null)	(null)	(null)	(null)	(null)	(null)	(null)	(null)
285	(null)	F285:R->1->2->3->4->5->6->7->8->9->10->11->12->13	(null)	(null)	(null)	61	1	247	34844	2623	2.28817	-0.92043	0.301348	0.292228	93	12.64	4	125	34846	20.6603	28.9727	1.18951	1.06501	3.46667	-3.46667	0.222779	0.235752	3	0.395	4	5	34847	6.82422	6.82422	0.03332	0.0448602	(null)	(null)	(null)	(null)	(null)	(null)	(null)	(null)	(null)	(null)	(null)	(null)
285	(null)	F285:R->1->2->3->4->5->6->7->8->9->10->11->12->13->14	(null)	(null)	(null)	59	1	248	34846	2623	2.31209	-0.967033	0.299568	0.290042	91	12.245	4	122	34848	20.6034	28.8154	1.18394	1.0555	1.2	1.2	0.382295	0.391687	2	0.395	4	3	34849	0	0	0	0	(null)	(null)	(null)	(null)	(null)	(null)	(null)	(null)	(null)	(null)	(null)	(null)
285	(null)	F285:R->1->2->3->4->5->6->7->8->9->10->11->12->13->14->15	(null)	(null)	(null)	57	1	249	34848	2623	2.34719	-0.998876	0.300009	0.290102	89	11.85	4	119	34850	20.4732	28.727	1.17478	1.04515	0.75	0.45	0.279972	0.287362	2	0.395	4	3	34851	0.9	1.5	0.204648	0.20865	(null)	(null)	(null)	(null)	(null)	(null)	(null)	(null)	(null)	(null)	(null)	(null)
285	(null)	F285:R->1->2->3->4->5->6->7->8->9->10->11->12->13->14->15->16	(null)	(null)	(null)	55	1	250	34850	2623	2.38391	-1.03218	0.300469	0.290165	87	11.455	4	116	34852	20.3364	28.6352	1.16552	1.03469	0.75	0.45	0.279972	0.287362	2	0.395	4	3	34853	0.9	1.5	0.204648	0.20865	(null)	(null)	(null)	(null)	(null)	(null)	(null)	(null)	(null)	(null)	(null)	(null)
285	(null)	F285:R->1->2->3->4->5->6->7->8->9->10->11->12->13->14->15->16->17	(null)	(null)	(null)	53	1	251	34852	2623	2.38391	-1.03218	0.300469	0.290165	87	11.06	4	116	34854	20.3364	28.6352	1.16552	1.03469	(null)	(null)	(null)	(null)	0	0.395	4	0	34855	(null)	(null)	(null)	(null)	(null)	(null)	(null)	(null)	(null)	(null)	(null)	(null)	(null)	(null)	(null)	(null)
285	(null)	F285:R->1->2->3->4->5->6->7->8->9->10->11->12->13->14->15->16->17->18	(null)	(null)	(null)	51	1	252	34854	2623	2.26905	-0.869048	0.302732	0.291889	84	10.665	4	112	34856	19.5248	27.4719	1.16034	1.03135	5.6	-5.6	0.23712	0.241877	3	0.395	4	4	34857	0	0	0	0	(null)	(null)	(null)	(null)	(null)	(null)	(null)	(null)	(null)	(null)	(null)	(null)
285	(null)	F285:R->1->2->3->4->5->6->7->8->9->10->11->12->13->14->15->16->17->18->19	(null)	(null)	(null)	49	1	253	34856	2623	2.22658	-0.968354	0.304189	0.292176	79	10.27	4	106	34858	19.0049	26.1311	1.13898	1.00454	2.94	0.7	0.279718	0.287363	5	0.395	4	6	34859	4.7	8.54693	0.241607	0.261252	(null)	(null)	(null)	(null)	(null)	(null)	(null)	(null)	(null)	(null)	(null)	(null)
285	(null)	F285:R->1->2->3->4->5->6->7->8->9->10->11->12->13->14->15->16->17->18->19->20	(null)	(null)	(null)	47	1	254	34858	2623	2.25513	-0.980769	0.304536	0.292227	78	9.875	4	105	34860	18.8722	26.1148	1.13874	1.00461	0	0	0.277083	0.288167	1	0.395	4	1	34861	(null)	(null)	(null)	(null)	(null)	(null)	(null)	(null)	(null)	(null)	(null)	(null)	(null)	(null)	(null)	(null)
285	(null)	F285:R->1->2->3->4->5->6->7->8->9->10->11->12->13->14->15->16->17->18->19->20->21	(null)	(null)	(null)	45	1	255	34860	2623	2.21389	-1.00278	0.30318	0.292668	72	9.48	4	97	34862	17.7528	24.4869	1.07426	0.969778	2.75	-0.716667	0.320809	0.286945	6	0.395	4	7	34863	6.85988	9.88989	0.410436	0.28715	(null)	(null)	(null)	(null)	(null)	(null)	(null)	(null)	(null)	(null)	(null)	(null)
285	(null)	F285:R->1->2->3->4->5->6->7->8->9->10->11->12->13->14->15->16->17->18->19->20->21->22	(null)	(null)	(null)	43	1	256	34862	2623	2.24366	-1.01831	0.301245	0.290401	71	9.085	4	96	34864	17.6247	24.4638	1.06529	0.95604	0.1	0.1	0.440588	0.453613	1	0.395	4	1	34865	(null)	(null)	(null)	(null)	(null)	(null)	(null)	(null)	(null)	(null)	(null)	(null)	(null)	(null)	(null)	(null)
285	(null)	F285:R->1->2->3->4->5->6->7->8->9->10->11->12->13->14->15->16->17->18->19->20->21->22->23	(null)	(null)	(null)	41	1	257	34864	2623	2.09091	-0.972727	0.303849	0.292852	66	8.69	4	90	34866	16.901	22.6984	1.05728	0.948672	4.26	-1.62	0.26687	0.258038	5	0.395	4	5	34867	1.95959	10.0429	0.120397	0.107018	(null)	(null)	(null)	(null)	(null)	(null)	(null)	(null)	(null)	(null)	(null)	(null)
285	(null)	F285:R->1->2->3->4->5->6->7->8->9->10->11->12->13->14->15->16->17->18->19->20->21->22->23->24	(null)	(null)	(null)	39	1	258	34866	2623	2.13281	-1.02656	0.304209	0.293502	64	8.295	4	86	34868	16.7592	22.5412	1.04801	0.938883	0.75	0.75	0.292311	0.272066	2	0.395	4	3	34869	1.5	1.5	0.197308	0.188278	(null)	(null)	(null)	(null)	(null)	(null)	(null)	(null)	(null)	(null)	(null)	(null)
285	(null)	F285:R->1->2->3->4->5->6->7->8->9->10->11->12->13->14->15->16->17->18->19->20->21->22->23->24->25	(null)	(null)	(null)	37	1	259	34868	2623	2.21803	-1.06393	0.294089	0.285521	61	7.9	4	82	34870	16.4748	22.5016	0.972274	0.871561	0.4	-0.266667	0.509996	0.455773	3	0.395	4	3	34871	0.3	0.7	0.164555	0.237743	(null)	(null)	(null)	(null)	(null)	(null)	(null)	(null)	(null)	(null)	(null)	(null)
285	(null)	F285:R->1->2->3->4->5->6->7->8->9->10->11->12->13->14->15->16->17->18->19->20->21->22->23->24->25->26	(null)	(null)	(null)	35	1	260	34870	2623	2.245	-1.09167	0.292314	0.283488	60	7.505	4	81	34872	16.3948	22.441	0.966363	0.862807	0.6	0.6	0.400568	0.407544	1	0.395	4	1	34873	(null)	(null)	(null)	(null)	(null)	(null)	(null)	(null)	(null)	(null)	(null)	(null)	(null)	(null)	(null)	(null)
285	(null)	F285:R->1->2->3->4->5->6->7->8->9->10->11->12->13->14->15->16->17->18->19->20->21->22->23->24->25->26->27	(null)	(null)	(null)	33	1	261	34872	2623	2.26271	-1.08983	0.293189	0.284096	59	7.11	4	78	34874	16.3626	22.444	0.965075	0.862159	1.2	-1.2	0.240701	0.247611	1	0.395	4	1	34875	(null)	(null)	(null)	(null)	(null)	(null)	(null)	(null)	(null)	(null)	(null)	(null)	(null)	(null)	(null)	(null)
285	(null)	F285:R->1->2->3->4->5->6->7->8->9->10->11->12->13->14->15->16->17->18->19->20->21->22->23->24->25->26->27->28	(null)	(null)	(null)	31	1	262	34874	2623	2.2931	-1.1	0.29133	0.282066	58	6.715	4	76	34876	16.2665	22.4393	0.958965	0.853931	0.5	-0.5	0.40101	0.401801	1	0.395	4	2	34877	(null)	(null)	(null)	(null)	(null)	(null)	(null)	(null)	(null)	(null)	(null)	(null)	(null)	(null)	(null)	(null)
285	(null)	F285:R->1->2->3->4->5->6->7->8->9->10->11->12->13->14->15->16->17->18->19->20->21->22->23->24->25->26->27->28->29	(null)	(null)	(null)	29	1	263	34876	2623	2.26	-1.19455	0.293768	0.284945	55	6.32	4	72	34878	15.7791	21.3346	0.936297	0.830332	1.7	-1.7	0.30888	0.282147	2	0.395	4	3	34879	3.4	3.4	0.16417	0.168116	(null)	(null)	(null)	(null)	(null)	(null)	(null)	(null)	(null)	(null)	(null)	(null)
285	(null)	F285:R->1->2->3->4->5->6->7->8->9->10->11->12->13->14->15->16->17->18->19->20->21->22->23->24->25->26->27->28->29->30	(null)	(null)	(null)	27	1	264	34878	2623	2.26538	-1.34231	0.294339	0.284658	52	5.925	4	68	34880	15.303	20.2669	0.913555	0.803804	0.6	-0.6	0.36474	0.373112	2	0.395	4	2	34881	0.2	0.2	0.0725393	0.0573795	(null)	(null)	(null)	(null)	(null)	(null)	(null)	(null)	(null)	(null)	(null)	(null)
285	(null)	F285:R->1->2->3->4->5->6->7->8->9->10->11->12->13->14->15->16->17->18->19->20->21->22->23->24->25->26->27->28->29->30->31	(null)	(null)	(null)	25	1	265	34880	2623	2.37143	-1.39592	0.286004	0.275324	49	5.53	4	64	34882	14.9807	20.2052	0.869486	0.745901	0.533333	-0.466667	0.430476	0.437111	3	0.395	4	3	34883	0.655744	0.8544	0.168605	0.14833	(null)	(null)	(null)	(null)	(null)	(null)	(null)	(null)	(null)	(null)	(null)	(null)
285	(null)	F285:R->1->2->3->4->5->6->7->8->9->10->11->12->13->14->15->16->17->18->19->20->21->22->23->24->25->26->27->28->29->30->31->32	(null)	(null)	(null)	23	1	266	34882	2623	2.3375	-1.34167	0.285988	0.275557	48	5.135	4	63	34884	14.8914	20.0339	0.869675	0.745975	4	-4	0.286784	0.264126	1	0.395	4	1	34885	(null)	(null)	(null)	(null)	(null)	(null)	(null)	(null)	(null)	(null)	(null)	(null)	(null)	(null)	(null)	(null)
285	(null)	F285:R->1->2->3->4->5->6->7->8->9->10->11->12->13->14->15->16->17->18->19->20->21->22->23->24->25->26->27->28->29->30->31->32->33	(null)	(null)	(null)	21	1	267	34884	2623	2.24651	-1.13488	0.28854	0.276306	43	4.74	4	57	34886	13.9364	18.9658	0.819422	0.697746	2.25	-2.25	0.343897	0.332964	2	0.395	4	2	34887	3.5	3.5	0.114226	0.137675	(null)	(null)	(null)	(null)	(null)	(null)	(null)	(null)	(null)	(null)	(null)	(null)
285	(null)	F285:R->1->2->3->4->5->6->7->8->9->10->11->12->13->14->15->16->17->18->19->20->21->22->23->24->25->26->27->28->29->30->31->32->33->34	(null)	(null)	(null)	19	1	268	34886	2623	2.26905	-1.13095	0.289669	0.276457	42	4.345	4	54	34888	13.9066	18.9705	0.818213	0.697913	1.3	-1.3	0.241101	0.269963	1	0.395	4	3	34889	(null)	(null)	(null)	(null)	(null)	(null)	(null)	(null)	(null)	(null)	(null)	(null)	(null)	(null)	(null)	(null)
285	(null)	F285:R->1->2->3->4->5->6->7->8->9->10->11->12->13->14->15->16->17->18->19->20->21->22->23->24->25->26->27->28->29->30->31->32->33->34->35	(null)	(null)	(null)	17	1	269	34888	2623	2.20769	-0.982051	0.290252	0.27589	39	3.95	4	49	34890	13.3529	18.297	0.805195	0.68249	3.06667	-3.06667	0.282092	0.283818	3	0.395	4	5	34891	4.41701	4.41701	0.180133	0.179422	(null)	(null)	(null)	(null)	(null)	(null)	(null)	(null)	(null)	(null)	(null)	(null)
285	(null)	F285:R->1->2->3->4->5->6->7->8->9->10->11->12->13->14->15->16->17->18->19->20->21->22->23->24->25->26->27->28->29->30->31->32->33->34->35->36	(null)	(null)	(null)	15	1	270	34890	2623	2.31351	-1.02162	0.284537	0.270046	37	3.555	4	45	34892	13.043	18.2748	0.790562	0.663687	0	0	0.390965	0.366205	1	0.395	4	2	34893	(null)	(null)	(null)	(null)	(null)	(null)	(null)	(null)	(null)	(null)	(null)	(null)	(null)	(null)	(null)	(null)
285	(null)	F285:R->1->2->3->4->5->6->7->8->9->10->11->12->13->14->15->16->17->18->19->20->21->22->23->24->25->26->27->28->29->30->31->32->33->34->35->36->37	(null)	(null)	(null)	13	1	271	34892	2623	2.37647	-1.02353	0.279755	0.264837	34	3.16	4	41	34894	12.796	18.0243	0.772788	0.634986	1.6	-1	0.338726	0.329089	3	0.395	4	4	34895	2.72213	3.79868	0.168252	0.196897	(null)	(null)	(null)	(null)	(null)	(null)	(null)	(null)	(null)	(null)	(null)	(null)
285	(null)	F285:R->1->2->3->4->5->6->7->8->9->10->11->12->13->14->15->16->17->18->19->20->21->22->23->24->25->26->27->28->29->30->31->32->33->34->35->36->37->38	(null)	(null)	(null)	11	1	272	34894	2623	2.37241	-0.786207	0.280916	0.263256	29	2.765	4	35	34896	12.0793	17.2161	0.744206	0.599534	2.4	-2.4	0.273022	0.274003	5	0.395	4	6	34897	4.74868	4.74868	0.236184	0.234012	(null)	(null)	(null)	(null)	(null)	(null)	(null)	(null)	(null)	(null)	(null)	(null)
285	(null)	F285:R->1->2->3->4->5->6->7->8->9->10->11->12->13->14->15->16->17->18->19->20->21->22->23->24->25->26->27->28->29->30->31->32->33->34->35->36->37->38->39	(null)	(null)	(null)	9	1	273	34896	2623	2.84444	-1.3	0.278975	0.262998	18	2.37	4	23	34898	9.57706	14.6189	0.557768	0.470217	1.6	0.0545455	0.284093	0.263678	11	0.395	4	11	34899	6.93167	8.88752	0.514606	0.38993	(null)	(null)	(null)	(null)	(null)	(null)	(null)	(null)	(null)	(null)	(null)	(null)
285	(null)	F285:R->1->2->3->4->5->6->7->8->9->10->11->12->13->14->15->16->17->18->19->20->21->22->23->24->25->26->27->28->29->30->31->32->33->34->35->36->37->38->39->40	(null)	(null)	(null)	7	1	274	34898	2623	2.60714	-0.65	0.277583	0.272073	14	1.975	4	19	34900	7.93653	12.6135	0.433611	0.438963	3.675	-3.575	0.283847	0.231238	4	0.395	4	4	34901	5.72567	6.05392	0.398515	0.181503	(null)	(null)	(null)	(null)	(null)	(null)	(null)	(null)	(null)	(null)	(null)	(null)
285	(null)	F285:R->1->2->3->4->5->6->7->8->9->10->11->12->13->14->15->16->17->18->19->20->21->22->23->24->25->26->27->28->29->30->31->32->33->34->35->36->37->38->39->40->41	(null)	(null)	(null)	5	1	275	34900	2623	3.16	-1.34	0.256336	0.266091	10	1.58	4	14	34902	6.96052	11.8088	0.367718	0.414492	1.225	1.075	0.3307	0.287027	4	0.395	4	5	34903	2.36291	2.72458	0.222393	0.175309	(null)	(null)	(null)	(null)	(null)	(null)	(null)	(null)	(null)	(null)	(null)	(null)
285	(null)	F285:R->1->2->3->4->5->6->7->8->9->10->11->12->13->14->15->16->17->18->19->20->21->22->23->24->25->26->27->28->29->30->31->32->33->34->35->36->37->38->39->40->41->42	(null)	(null)	(null)	3	1	276	34902	2623	2.58	0.86	0.267029	0.284513	5	1.185	4	8	34904	4.16653	7.37157	0.371687	0.425417	4.55	-4.55	0.22523	0.231585	4	0.395	4	5	34905	4.2	4.2	0.0475586	0.0411704	(null)	(null)	(null)	(null)	(null)	(null)	(null)	(null)	(null)	(null)	(null)	(null)
285	(null)	F285:R->1->2->3->4->5->6->7->8->9->10->11->12->13->14->15->16->17->18->19->20->21->22->23->24->25->26->27->28->29->30->31->32->33->34->35->36->37->38->39->40->41->42->43	(null)	(null)	(null)	1	1	277	34904	2623	0.9	-0.9	0.397372	0.44089	2	0.395	4	3	34906	0.8	0.8	0.312541	0.341854	4.3	4.3	0.165012	0.164588	2	0.395	4	4	34907	2	2	0.0857523	0.082044	(null)	(null)	(null)	(null)	(null)	(null)	(null)	(null)	(null)	(null)	(null)	(null)
287	(null)	F287:R->1	(null)	FBgn0004425	F287:R->1->3	1	113	278	34932	166	1.86471	0.3	0.342623	0.341543	17	0.644167	4	25	34934	7.19913	10.6305	0.442712	0.469914	2.08009	0.195928	0.325096	0.328033	221	20.388	4	319	34935	23.2978	38.663	1.6286	1.64942	(null)	(null)	(null)	(null)	(null)	(null)	3154	FBgn0004425	287	F287:R->1->3	1306	34935
287	(null)	F287:R->1	(null)	FBgn0004426	F287:R->1->3	1	113	278	34932	166	1.86471	0.3	0.342623	0.341543	17	0.644167	4	25	34934	7.19913	10.6305	0.442712	0.469914	2.08009	0.195928	0.325096	0.328033	221	20.388	4	319	34935	23.2978	38.663	1.6286	1.64942	(null)	(null)	(null)	(null)	(null)	(null)	3155	FBgn0004426	287	F287:R->1->3	12962	34935
287	(null)	F287:R->1	(null)	FBgn0004429	F287:R->1->3	1	113	278	34932	166	1.86471	0.3	0.342623	0.341543	17	0.644167	4	25	34934	7.19913	10.6305	0.442712	0.469914	2.08009	0.195928	0.325096	0.328033	221	20.388	4	319	34935	23.2978	38.663	1.6286	1.64942	(null)	(null)	(null)	(null)	(null)	(null)	3156	FBgn0004429	287	F287:R->1->3	12966	34935
287	(null)	F287:R->1	(null)	FBgn0004431	F287:R->1->3	1	113	278	34932	166	1.86471	0.3	0.342623	0.341543	17	0.644167	4	25	34934	7.19913	10.6305	0.442712	0.469914	2.08009	0.195928	0.325096	0.328033	221	20.388	4	319	34935	23.2978	38.663	1.6286	1.64942	(null)	(null)	(null)	(null)	(null)	(null)	3157	FBgn0004431	287	F287:R->1->3	12969	34935
287	(null)	F287:R->116->117	(null)	(null)	(null)	19	7	279	34936	166	1.34	-0.802857	0.35399	0.362233	35	5.09417	4	42	34940	7.1631	9.63227	0.628625	0.598467	1.95625	0.29375	0.318035	0.319924	16	2.0275	4	22	34941	6.20704	10.1177	0.401322	0.406624	(null)	(null)	(null)	(null)	(null)	(null)	(null)	(null)	(null)	(null)	(null)	(null)
287	(null)	F287:R->116->117->118	(null)	(null)	(null)	13	5	280	34940	166	1.18636	-0.568182	0.341684	0.34984	22	3.41083	4	27	34948	4.60316	6.79611	0.516989	0.496414	1.6	-1.2	0.374815	0.383206	13	1.6325	4	14	34949	5.52917	6.80772	0.360225	0.335023	(null)	(null)	(null)	(null)	(null)	(null)	(null)	(null)	(null)	(null)	(null)	(null)
287	FBgn0004425	F287:R->1->3->9->10	F287:R->1->3->9->10->11	(null)	(null)	81	15	281	34946	166	2.02029	0.281159	0.3283	0.331158	138	13.6662	4	180	34956	18.103	29.7338	1.26004	1.27481	2.23214	0.0464286	0.314497	0.317318	56	1.96178	4	81	34957	11.9615	20.6651	0.872346	0.882911	3169	FBgn0004425	287	F287:R->1->3->9->10->11	1306	34956	(null)	(null)	(null)	(null)	(null)	(null)
287	FBgn0004426	F287:R->1->3->9->10	F287:R->1->3->9->10->11	(null)	(null)	81	15	281	34946	166	2.02029	0.281159	0.3283	0.331158	138	13.6662	4	180	34956	18.103	29.7338	1.26004	1.27481	2.23214	0.0464286	0.314497	0.317318	56	1.96178	4	81	34957	11.9615	20.6651	0.872346	0.882911	3170	FBgn0004426	287	F287:R->1->3->9->10->11	12962	34956	(null)	(null)	(null)	(null)	(null)	(null)
287	FBgn0004429	F287:R->1->3->9->10	F287:R->1->3->9->10->11	(null)	(null)	81	15	281	34946	166	2.02029	0.281159	0.3283	0.331158	138	13.6662	4	180	34956	18.103	29.7338	1.26004	1.27481	2.23214	0.0464286	0.314497	0.317318	56	1.96178	4	81	34957	11.9615	20.6651	0.872346	0.882911	3171	FBgn0004429	287	F287:R->1->3->9->10->11	12966	34956	(null)	(null)	(null)	(null)	(null)	(null)
287	FBgn0004431	F287:R->1->3->9->10	F287:R->1->3->9->10->11	(null)	(null)	81	15	281	34946	166	2.02029	0.281159	0.3283	0.331158	138	13.6662	4	180	34956	18.103	29.7338	1.26004	1.27481	2.23214	0.0464286	0.314497	0.317318	56	1.96178	4	81	34957	11.9615	20.6651	0.872346	0.882911	3172	FBgn0004431	287	F287:R->1->3->9->10->11	12969	34956	(null)	(null)	(null)	(null)	(null)	(null)
287	FBgn0004426	F287:R->1->3->9->10->11	F287:R->1->3->9->10->11->12	FBgn0004425	F287:R->1->3->9->10->11->77	65	15	282	34956	166	2.07857	0.273214	0.327996	0.331167	112	11.7044	4	146	34968	16.6634	27.5224	1.1364	1.14079	1.76923	0.315385	0.329599	0.33112	26	1.96178	4	33	34969	7.07537	11.4896	0.555074	0.580234	3174	FBgn0004426	287	F287:R->1->3->9->10->11->12	12962	34968	3177	FBgn0004425	287	F287:R->1->3->9->10->11->77	1306	34969
287	FBgn0004429	F287:R->1->3->9->10->11	F287:R->1->3->9->10->11->12	FBgn0004425	F287:R->1->3->9->10->11->77	65	15	282	34956	166	2.07857	0.273214	0.327996	0.331167	112	11.7044	4	146	34968	16.6634	27.5224	1.1364	1.14079	1.76923	0.315385	0.329599	0.33112	26	1.96178	4	33	34969	7.07537	11.4896	0.555074	0.580234	3175	FBgn0004429	287	F287:R->1->3->9->10->11->12	12966	34968	3177	FBgn0004425	287	F287:R->1->3->9->10->11->77	1306	34969
287	FBgn0004431	F287:R->1->3->9->10->11	F287:R->1->3->9->10->11->12	FBgn0004425	F287:R->1->3->9->10->11->77	65	15	282	34956	166	2.07857	0.273214	0.327996	0.331167	112	11.7044	4	146	34968	16.6634	27.5224	1.1364	1.14079	1.76923	0.315385	0.329599	0.33112	26	1.96178	4	33	34969	7.07537	11.4896	0.555074	0.580234	3176	FBgn0004431	287	F287:R->1->3->9->10->11->12	12969	34968	3177	FBgn0004425	287	F287:R->1->3->9->10->11->77	1306	34969
287	(null)	F287:R->116->117->118->119->120	(null)	(null)	(null)	5	5	283	34960	166	1.18571	-0.814286	0.364379	0.372305	7	1.38333	4	9	34976	2.97546	3.86264	0.287478	0.270404	1.12308	-0.276923	0.330898	0.336806	13	1.38333	4	14	34977	3.00278	5.06952	0.428273	0.415001	(null)	(null)	(null)	(null)	(null)	(null)	(null)	(null)	(null)	(null)	(null)	(null)
287	FBgn0004426	F287:R->1->3->9->10->11->12	F287:R->1->3->9->10->11->12->13	(null)	(null)	49	15	284	34968	166	2.15426	0.196809	0.332203	0.335445	94	8.38389	4	124	34984	15.5299	26.0466	1.03514	1.03898	1.68333	0.672222	0.306262	0.309062	18	3.87667	4	22	34985	5.93122	8.97621	0.471249	0.473152	3179	FBgn0004426	287	F287:R->1->3->9->10->11->12->13	12962	34984	(null)	(null)	(null)	(null)	(null)	(null)
287	FBgn0004429	F287:R->1->3->9->10->11->12	F287:R->1->3->9->10->11->12->13	(null)	(null)	49	15	284	34968	166	2.15426	0.196809	0.332203	0.335445	94	8.38389	4	124	34984	15.5299	26.0466	1.03514	1.03898	1.68333	0.672222	0.306262	0.309062	18	3.87667	4	22	34985	5.93122	8.97621	0.471249	0.473152	3180	FBgn0004429	287	F287:R->1->3->9->10->11->12->13	12966	34984	(null)	(null)	(null)	(null)	(null)	(null)
287	FBgn0004431	F287:R->1->3->9->10->11->12	F287:R->1->3->9->10->11->12->13	(null)	(null)	49	15	284	34968	166	2.15426	0.196809	0.332203	0.335445	94	8.38389	4	124	34984	15.5299	26.0466	1.03514	1.03898	1.68333	0.672222	0.306262	0.309062	18	3.87667	4	22	34985	5.93122	8.97621	0.471249	0.473152	3181	FBgn0004431	287	F287:R->1->3->9->10->11->12->13	12969	34984	(null)	(null)	(null)	(null)	(null)	(null)
287	FBgn0004429	F287:R->1->3->9->10->11->12->13	F287:R->1->3->9->10->11->12->13->14	FBgn0004426	F287:R->1->3->9->10->11->12->13->35	21	27	285	34984	166	2.28214	-0.075	0.329445	0.331941	56	4.54778	4	82	35000	12.6063	21.3439	0.862459	0.862611	1.96579	0.597368	0.336377	0.340749	38	4.31111	4	42	35001	9.07936	14.8095	0.583002	0.589015	3184	FBgn0004429	287	F287:R->1->3->9->10->11->12->13->14	12966	35000	3185	FBgn0004426	287	F287:R->1->3->9->10->11->12->13->35	12962	35001
287	FBgn0004429	F287:R->1->3->9->10->11->12->13	F287:R->1->3->9->10->11->12->13->14	FBgn0004431	F287:R->1->3->9->10->11->12->13->35	21	27	285	34984	166	2.28214	-0.075	0.329445	0.331941	56	4.54778	4	82	35000	12.6063	21.3439	0.862459	0.862611	1.96579	0.597368	0.336377	0.340749	38	4.31111	4	42	35001	9.07936	14.8095	0.583002	0.589015	3184	FBgn0004429	287	F287:R->1->3->9->10->11->12->13->14	12966	35000	3186	FBgn0004431	287	F287:R->1->3->9->10->11->12->13->35	12969	35001
287	(null)	F287:R->1->3->9->10->11->12->13->14->15	(null)	(null)	(null)	9	3	286	35016	166	3.55	1.08333	0.300804	0.300537	6	1.95333	4	9	35032	1.62296	9.21531	0.234135	0.230175	2.40833	-0.891667	0.313931	0.322384	24	0.656111	4	29	35033	8.2089	13.8827	0.522262	0.522027	(null)	(null)	(null)	(null)	(null)	(null)	(null)	(null)	(null)	(null)	(null)	(null)
287	(null)	F287:R->1->3->9->10->11->12->13->14->15->16	(null)	(null)	(null)	5	3	287	35032	166	(null)	(null)	(null)	(null)	0	0.671111	4	0	35050	(null)	(null)	(null)	(null)	3.5	-0.2	0.254257	0.264839	4	0.656111	4	4	35051	1.68127	8.24298	0.158398	0.171494	(null)	(null)	(null)	(null)	(null)	(null)	(null)	(null)	(null)	(null)	(null)	(null)
287	(null)	F287:R->1->3->9->10->11->12->13->35->36->37	(null)	(null)	(null)	3	1	288	35036	166	0.6	-0.6	0.481159	0.481303	1	0.045	4	1	35056	(null)	(null)	(null)	(null)	(null)	(null)	(null)	(null)	0	0.015	4	1	35057	(null)	(null)	(null)	(null)	(null)	(null)	(null)	(null)	(null)	(null)	(null)	(null)	(null)	(null)	(null)	(null)
287	FBgn0004431	F287:R->1->3->9->10->11->12->13->35->43->44	F287:R->1->3->9->10->11->12->13->35->43->44->45	FBgn0004426	F287:R->1->3->9->10->11->12->13->35->43->44->54	9	7	289	35038	166	2.112	0.448	0.319075	0.324348	25	1.95833	4	27	35058	7.43348	12.8915	0.444078	0.44216	1.36667	0.966667	0.411561	0.418304	3	1.87333	4	3	35059	1.60935	2.60576	0.10471	0.0946432	3198	FBgn0004431	287	F287:R->1->3->9->10->11->12->13->35->43->44->45	12969	35058	3199	FBgn0004426	287	F287:R->1->3->9->10->11->12->13->35->43->44->54	12962	35059
287	(null)	F287:R->1->3->9->10->11->12->13->35->36->37->38	(null)	(null)	(null)	1	1	290	35056	166	(null)	(null)	(null)	(null)	0	0.015	4	0	35072	(null)	(null)	(null)	(null)	0.6	-0.6	0.481159	0.481303	1	0.015	4	1	35073	(null)	(null)	(null)	(null)	(null)	(null)	(null)	(null)	(null)	(null)	(null)	(null)	(null)	(null)	(null)	(null)
287	FBgn0004425	F287:R	F287:R->1	FBgn0004430	F287:R->116	115	43	291	35090	166	2.06471	0.203361	0.326353	0.329002	238	21.0322	4	345	34932	24.3379	40.0166	1.68572	1.7121	1.54324	-0.262162	0.341606	0.346401	74	12.275	4	107	34933	11.4354	17.4432	0.914737	0.904104	3149	FBgn0004425	287	F287:R->1	1306	34932	3153	FBgn0004430	287	F287:R->116	1217	34933
287	FBgn0004426	F287:R	F287:R->1	FBgn0004430	F287:R->116	115	43	291	35090	166	2.06471	0.203361	0.326353	0.329002	238	21.0322	4	345	34932	24.3379	40.0166	1.68572	1.7121	1.54324	-0.262162	0.341606	0.346401	74	12.275	4	107	34933	11.4354	17.4432	0.914737	0.904104	3150	FBgn0004426	287	F287:R->1	12962	34932	3153	FBgn0004430	287	F287:R->116	1217	34933
287	FBgn0004429	F287:R	F287:R->1	FBgn0004430	F287:R->116	115	43	291	35090	166	2.06471	0.203361	0.326353	0.329002	238	21.0322	4	345	34932	24.3379	40.0166	1.68572	1.7121	1.54324	-0.262162	0.341606	0.346401	74	12.275	4	107	34933	11.4354	17.4432	0.914737	0.904104	3151	FBgn0004429	287	F287:R->1	12966	34932	3153	FBgn0004430	287	F287:R->116	1217	34933
287	FBgn0004431	F287:R	F287:R->1	FBgn0004430	F287:R->116	115	43	291	35090	166	2.06471	0.203361	0.326353	0.329002	238	21.0322	4	345	34932	24.3379	40.0166	1.68572	1.7121	1.54324	-0.262162	0.341606	0.346401	74	12.275	4	107	34933	11.4354	17.4432	0.914737	0.904104	3152	FBgn0004431	287	F287:R->1	12969	34932	3153	FBgn0004430	287	F287:R->116	1217	34933
291	(null)	F291:R->1->11->15	(null)	(null)	(null)	1	1	292	35169	1205	0.7	0.7	0.501402	0.533286	1	0.644167	4	4	35176	(null)	(null)	(null)	(null)	4.2	0.2	0.251544	0.227145	2	0.644167	4	3	35177	0.4	8.4	0.07048	0.0739622	(null)	(null)	(null)	(null)	(null)	(null)	(null)	(null)	(null)	(null)	(null)	(null)
294	FBgn0030332	F294:R->26->36	F294:R->26->36->37	(null)	(null)	27	11	293	35234	309	1.71288	0.0539877	0.366554	0.364284	163	5.01261	4	314	35241	19.5048	29.3453	1.48151	1.50307	1.91863	-0.222549	0.362181	0.360668	102	3.23583	4	185	35242	16.6023	25.4898	1.18052	1.20492	3255	FBgn0030332	294	F294:R->26->36->37	13152	35241	(null)	(null)	(null)	(null)	(null)	(null)
294	(null)	F294:R->1->2->3	(null)	(null)	(null)	1	1	294	35235	309	1.98	-1.46	0.33458	0.350089	10	0.593333	4	15	35243	7.04399	8.33627	0.265186	0.281514	0.933333	0.933333	0.344446	0.351499	3	0.593333	4	5	35244	0.655744	0.655744	0.098633	0.108927	(null)	(null)	(null)	(null)	(null)	(null)	(null)	(null)	(null)	(null)	(null)	(null)
294	(null)	F294:R->26->27->28->29	(null)	(null)	(null)	3	1	295	35251	309	1.97931	-0.62069	0.373952	0.373892	29	1.185	4	49	35261	9.59706	14.0784	0.558088	0.583128	1.14	-0.166667	0.429707	0.431933	15	0.395	4	23	35262	3.83629	5.92935	0.399114	0.425278	(null)	(null)	(null)	(null)	(null)	(null)	(null)	(null)	(null)	(null)	(null)	(null)
294	(null)	F294:R->26->36->37->57	(null)	(null)	(null)	3	3	296	35254	309	1.44615	0.307692	0.380615	0.390593	13	1.92333	4	27	35265	7.09389	8.85682	0.568441	0.561169	1.55122	-0.453659	0.377538	0.375268	41	1.92333	4	60	35266	7.54934	12.2257	0.673851	0.673363	(null)	(null)	(null)	(null)	(null)	(null)	(null)	(null)	(null)	(null)	(null)	(null)
294	(null)	F294:R->26->27->28->29->30	(null)	(null)	(null)	1	1	297	35261	309	1.38333	-0.283333	0.344393	0.336854	6	0.395	4	12	35273	2.48073	4.39932	0.305243	0.3176	2.155	-1.115	0.383363	0.383448	20	0.395	4	28	35274	8.80846	12.2141	0.439582	0.470039	(null)	(null)	(null)	(null)	(null)	(null)	(null)	(null)	(null)	(null)	(null)	(null)
294	(null)	F294:R->26->36->37->57->58	(null)	(null)	(null)	1	1	298	35265	309	0.8	0.8	0.308861	0.306464	1	0.641111	4	3	35279	(null)	(null)	(null)	(null)	1.75	-1.75	0.265416	0.288473	2	0.641111	4	5	35280	0.7	0.7	0.151709	0.175531	(null)	(null)	(null)	(null)	(null)	(null)	(null)	(null)	(null)	(null)	(null)	(null)
294	(null)	F294:R->26->36->37->57->61	(null)	(null)	(null)	1	1	299	35266	309	1.27143	-0.614286	0.38895	0.39726	14	0.641111	4	20	35281	3.63487	5.6476	0.37917	0.348617	1.8	-0.533333	0.34932	0.339962	18	0.641111	4	26	35282	6.1119	9.67909	0.443462	0.432047	(null)	(null)	(null)	(null)	(null)	(null)	(null)	(null)	(null)	(null)	(null)	(null)
294	(null)	F294:R->26->36->37->38->39->40	(null)	(null)	(null)	1	1	300	35275	309	0.942857	-0.8	0.339754	0.316667	7	0.015	4	13	35289	2.71047	3.06268	0.181661	0.194024	3.3	-0.8	0.314242	0.308938	4	0.015	4	8	35290	1.85472	7.62277	0.383378	0.383447	(null)	(null)	(null)	(null)	(null)	(null)	(null)	(null)	(null)	(null)	(null)	(null)
294	(null)	F294:R->26->36->37->38->44->54	(null)	(null)	(null)	1	1	301	35278	309	2.02143	0.535714	0.374825	0.355323	14	0.468333	4	24	35293	6.22507	9.79957	0.423981	0.438124	2.04	-0.44	0.340834	0.332153	5	0.468333	4	14	35294	3.48066	6.07577	0.406651	0.41809	(null)	(null)	(null)	(null)	(null)	(null)	(null)	(null)	(null)	(null)	(null)	(null)
294	FBgn0038878	F294:R	F294:R->1	FBgn0030332	F294:R->26	25	49	302	35303	309	1.82564	-0.19359	0.346423	0.349724	156	4.91289	4	263	35229	20.3695	30.5341	1.36025	1.36586	1.7812	-0.0852861	0.365366	0.364272	367	10.0518	4	685	35230	29.8098	45.3155	2.25528	2.29883	3250	FBgn0038878	294	F294:R->1	8056	35229	3251	FBgn0030332	294	F294:R->26	13152	35230
296	(null)	F296:R->1	(null)	FBgn0040734	F296:R->1->5	3	13	303	35323	41	1.02	0.26	0.38491	0.386057	5	0.659167	4	7	35325	1.83303	3.07246	0.0608855	0.0709468	2.165	-1.405	0.306891	0.313361	20	3.89	4	35	35326	7.56206	10.6913	0.492416	0.499256	(null)	(null)	(null)	(null)	(null)	(null)	3274	FBgn0040734	296	F296:R->1->5	3804	35326
296	(null)	F296:R->18->19	(null)	(null)	(null)	5	1	304	35327	41	1.56667	-0.666667	0.289433	0.295445	6	2.57667	4	12	35333	3.64856	5.27105	0.165001	0.166357	1.38333	0.383333	0.320604	0.311758	6	0.644167	4	8	35334	3.26221	4.83343	0.310688	0.315722	(null)	(null)	(null)	(null)	(null)	(null)	(null)	(null)	(null)	(null)	(null)	(null)
296	(null)	F296:R->18->19->20	(null)	(null)	(null)	3	1	305	35333	41	1.35	-1.35	0.260807	0.280388	2	1.9325	4	4	35337	2.5	2.5	0.0317355	0.0345592	(null)	(null)	(null)	(null)	0	0.644167	4	2	35338	(null)	(null)	(null)	(null)	(null)	(null)	(null)	(null)	(null)	(null)	(null)	(null)	(null)	(null)	(null)	(null)
297	(null)	F297:R->1->13->14	(null)	(null)	(null)	3	3	306	35358	378	2.14643	-0.275	0.327607	0.324861	28	0.656111	4	80	35364	11.1828	16.0199	0.553281	0.557704	2.73333	-0.473333	0.340388	0.341507	30	0.656111	4	76	35365	11.1736	18.7018	0.735199	0.758975	(null)	(null)	(null)	(null)	(null)	(null)	(null)	(null)	(null)	(null)	(null)	(null)
298	FBgn0050489	F298:R->1->3->7	F298:R->1->3->7->8	(null)	(null)	13	7	307	35384	540	1.48267	0.072	0.348155	0.356909	75	1.359	4	128	35389	14.3581	19.3097	0.834519	0.827191	1.50333	-0.205	0.346151	0.347748	120	2.24	4	199	35390	14.7804	22.0648	1.25475	1.2742	3293	FBgn0050489	298	F298:R->1->3->7->8	6479	35389	(null)	(null)	(null)	(null)	(null)	(null)
298	FBgn0053503	F298:R->1->3->7	F298:R->1->3->7->8	(null)	(null)	13	7	307	35384	540	1.48267	0.072	0.348155	0.356909	75	1.359	4	128	35389	14.3581	19.3097	0.834519	0.827191	1.50333	-0.205	0.346151	0.347748	120	2.24	4	199	35390	14.7804	22.0648	1.25475	1.2742	3294	FBgn0053503	298	F298:R->1->3->7->8	8377	35389	(null)	(null)	(null)	(null)	(null)	(null)
298	FBgn0050489	F298:R->1->3->7->8->9->13->17	F298:R->1->3->7->8->9->13->17->18	FBgn0053503	F298:R->1->3->7->8->9->13->17->19	1	1	308	35402	540	(null)	(null)	(null)	(null)	0	0.0533333	4	0	35407	(null)	(null)	(null)	(null)	0.8	0.133333	0.331258	0.351018	3	0.0533333	4	3	35408	0.754983	1.83576	0.0711638	0.0492256	3301	FBgn0050489	298	F298:R->1->3->7->8->9->13->17->18	6479	35407	3302	FBgn0053503	298	F298:R->1->3->7->8->9->13->17->19	8377	35408
299	(null)	F299:R->1->2	(null)	(null)	(null)	1	1	309	35412	2336	1.3	0.052	0.344229	0.349648	25	0.641111	4	58	35416	7.76343	10.2084	0.633423	0.624129	1.79487	-0.605128	0.333647	0.340229	39	0.641111	4	76	35417	9.7022	14.4369	0.680659	0.724721	(null)	(null)	(null)	(null)	(null)	(null)	(null)	(null)	(null)	(null)	(null)	(null)
311	FBgn0052264	F311:R->8	F311:R->8->9	(null)	(null)	25	5	310	35673	1192	1.94615	0.207692	0.294681	0.298675	13	6.28583	4	16	35676	5.73236	9.25167	0.288751	0.294716	0.4	0	0.29376	0.259424	2	1.9325	4	7	35677	0	0.8	0.0683603	0.14572	3389	FBgn0052264	311	F311:R->8->9	7547	35676	(null)	(null)	(null)	(null)	(null)	(null)
311	(null)	F311:R->8->9	(null)	FBgn0052264	F311:R->8->9->13	3	21	311	35676	1192	(null)	(null)	(null)	(null)	0	1.9325	4	0	35680	(null)	(null)	(null)	(null)	1.5875	0.0125	0.320735	0.324209	8	4.9975	4	8	35681	4.50127	6.58038	0.22099	0.231052	(null)	(null)	(null)	(null)	(null)	(null)	3390	FBgn0052264	311	F311:R->8->9->13	7547	35681
311	(null)	F311:R	(null)	FBgn0052264	F311:R->8	7	31	312	35710	1192	1.25	-1.15	0.364352	0.368471	4	2.57667	4	10	35672	3.68601	3.85573	0.19181	0.196583	1.74	0.18	0.294558	0.293441	15	7.96917	4	23	35673	6.07771	9.22365	0.291489	0.316449	(null)	(null)	(null)	(null)	(null)	(null)	3388	FBgn0052264	311	F311:R->8	7547	35673
313	(null)	F313:R->1->2->4->5->6	(null)	(null)	(null)	1	1	313	35748	344	4	-4	0.286784	0.264126	1	0.015	4	1	35752	(null)	(null)	(null)	(null)	2.51667	1.25	0.242165	0.251214	6	0.015	4	7	35753	5.88982	8.30915	0.269575	0.311319	(null)	(null)	(null)	(null)	(null)	(null)	(null)	(null)	(null)	(null)	(null)	(null)
316	FBgn0024991	F316:R->1->2->4->8->12	F316:R->1->2->4->8->12->13	FBgn0031856	F316:R->1->2->4->8->12->16	3	5	314	35804	953	1.69146	0.0695122	0.344033	0.349353	82	0.342	4	131	35807	14.0092	20.8173	0.80115	0.797174	2.32568	-0.298649	0.326614	0.332512	74	0.192333	4	126	35808	16.9829	26.2195	1.07135	1.08188	3430	FBgn0024991	316	F316:R->1->2->4->8->12->13	5970	35807	3431	FBgn0031856	316	F316:R->1->2->4->8->12->16	998	35808
318	(null)	F318:R->18	(null)	(null)	(null)	7	1	315	35840	361	1.53452	0.0416667	0.352986	0.355716	84	2.22583	4	128	35843	13.5609	19.5943	1.00315	0.968682	0.916667	0.916667	0.333096	0.338834	6	0.644167	4	13	35844	0.4219	0.4219	0.392299	0.409733	(null)	(null)	(null)	(null)	(null)	(null)	(null)	(null)	(null)	(null)	(null)	(null)
318	(null)	F318:R->18->19->20	(null)	(null)	(null)	3	1	316	35847	361	1.37333	0.106667	0.307379	0.315036	15	0.988333	4	27	35853	4.66706	7.20486	0.441804	0.421777	0.861538	-0.261538	0.424591	0.410225	13	0.593333	4	23	35854	1.85338	3.59514	0.29591	0.257023	(null)	(null)	(null)	(null)	(null)	(null)	(null)	(null)	(null)	(null)	(null)	(null)
322	(null)	F322:R->12	(null)	(null)	(null)	33	17	317	35936	490	2.74286	1.05714	0.314326	0.302319	21	8.90417	4	42	35939	7.99994	14.3264	0.443386	0.39929	2.1375	-0.3375	0.344231	0.334461	8	4.36	4	20	35940	5.68494	8.54693	0.366449	0.363732	(null)	(null)	(null)	(null)	(null)	(null)	(null)	(null)	(null)	(null)	(null)	(null)
322	(null)	F322:R->12->13	(null)	(null)	(null)	13	19	318	35939	490	2.4	0.466667	0.398296	0.402103	3	3.89	4	14	35943	3.06431	5.85918	0.0666909	0.0860994	2.64706	0.905882	0.308505	0.290924	17	5.57333	4	27	35944	7.07584	12.7204	0.384494	0.331879	(null)	(null)	(null)	(null)	(null)	(null)	(null)	(null)	(null)	(null)	(null)	(null)
322	(null)	F322:R	(null)	(null)	(null)	11	51	319	35997	490	1.5	-0.18	0.310049	0.311619	10	3.865	4	34	35935	4.37671	6.61782	0.34174	0.32514	2.57586	0.672414	0.322575	0.311186	29	13.2133	4	66	35936	9.72706	16.7429	0.566549	0.532315	(null)	(null)	(null)	(null)	(null)	(null)	(null)	(null)	(null)	(null)	(null)	(null)
323	(null)	F323:R->1->9	(null)	(null)	(null)	3	1	320	36001	751	2.6	-0.933333	0.33828	0.330519	3	1.78	4	3	36006	1.47986	5.3563	0.0993249	0.102895	6.6	-6.6	0.209863	0.21894	1	0.593333	4	1	36007	(null)	(null)	(null)	(null)	(null)	(null)	(null)	(null)	(null)	(null)	(null)	(null)	(null)	(null)	(null)	(null)
323	(null)	F323:R->1->2->3	(null)	(null)	(null)	3	1	321	36004	751	3	-0.5	0.324281	0.325267	2	1.185	4	4	36010	1	6	0.103934	0.117412	(null)	(null)	(null)	(null)	0	0.395	4	0	36011	(null)	(null)	(null)	(null)	(null)	(null)	(null)	(null)	(null)	(null)	(null)	(null)	(null)	(null)	(null)	(null)
323	(null)	F323:R->1->9->10	(null)	(null)	(null)	1	1	322	36006	751	(null)	(null)	(null)	(null)	0	0.593333	4	0	36012	(null)	(null)	(null)	(null)	2.6	-0.933333	0.33828	0.330519	3	0.593333	4	3	36013	1.47986	5.3563	0.0993249	0.102895	(null)	(null)	(null)	(null)	(null)	(null)	(null)	(null)	(null)	(null)	(null)	(null)
323	(null)	F323:R->1->2->3->4	(null)	(null)	(null)	1	1	323	36010	751	3	-0.5	0.324281	0.325267	2	0.395	4	3	36018	1	6	0.103934	0.117412	(null)	(null)	(null)	(null)	0	0.395	4	1	36019	(null)	(null)	(null)	(null)	(null)	(null)	(null)	(null)	(null)	(null)	(null)	(null)	(null)	(null)	(null)	(null)
323	FBgn0038441	F323:R->14->15->19->20	F323:R->14->15->19->20->21	FBgn0038443	F323:R->14->15->19->20->36	15	9	324	36016	751	1.97143	-0.542857	0.311816	0.308048	7	0.998	4	7	36020	3.89957	6.67383	0.128807	0.139205	(null)	(null)	(null)	(null)	0	0.745667	4	0	36021	(null)	(null)	(null)	(null)	3476	FBgn0038441	323	F323:R->14->15->19->20->21	1291	36020	3478	FBgn0038443	323	F323:R->14->15->19->20->36	3648	36021
323	FBgn0038442	F323:R->14->15->19->20	F323:R->14->15->19->20->21	FBgn0038443	F323:R->14->15->19->20->36	15	9	324	36016	751	1.97143	-0.542857	0.311816	0.308048	7	0.998	4	7	36020	3.89957	6.67383	0.128807	0.139205	(null)	(null)	(null)	(null)	0	0.745667	4	0	36021	(null)	(null)	(null)	(null)	3477	FBgn0038442	323	F323:R->14->15->19->20->21	3647	36020	3478	FBgn0038443	323	F323:R->14->15->19->20->36	3648	36021
323	(null)	F323:R->14->15->19->20->21->22	(null)	(null)	(null)	3	3	325	36022	751	(null)	(null)	(null)	(null)	0	0.199	4	0	36026	(null)	(null)	(null)	(null)	2	-0.333333	0.308548	0.3129	3	0.199	4	3	36027	3.1225	5.22015	0.101633	0.108238	(null)	(null)	(null)	(null)	(null)	(null)	(null)	(null)	(null)	(null)	(null)	(null)
323	FBgn0038441	F323:R->14->15->19->20->21->29->33	F323:R->14->15->19->20->21->29->33->34	FBgn0038442	F323:R->14->15->19->20->21->29->33->35	1	1	326	36029	751	2	-0.333333	0.308548	0.3129	3	0.0533333	4	3	36040	3.1225	5.22015	0.101633	0.108238	(null)	(null)	(null)	(null)	0	0.0533333	4	0	36041	(null)	(null)	(null)	(null)	3485	FBgn0038441	323	F323:R->14->15->19->20->21->29->33->34	1291	36040	3486	FBgn0038442	323	F323:R->14->15->19->20->21->29->33->35	3647	36041
329	(null)	F329:R->1->2->3	(null)	(null)	(null)	11	1	327	36141	1003	2.07885	-1.09038	0.328576	0.332375	104	2.765	4	116	36145	18.0792	25.6089	0.959127	0.987322	3.7	-3.7	0.290067	0.291618	1	0.395	4	2	36146	(null)	(null)	(null)	(null)	(null)	(null)	(null)	(null)	(null)	(null)	(null)	(null)	(null)	(null)	(null)	(null)
329	(null)	F329:R->1->2->3->4	(null)	(null)	(null)	9	1	328	36145	1003	2.30417	-1.4625	0.305353	0.308077	24	2.37	4	27	36151	9.71827	13.1848	0.428923	0.450728	2.975	-0.725	0.29431	0.298525	4	0.395	4	5	36152	4.75079	8.18352	0.129521	0.0965323	(null)	(null)	(null)	(null)	(null)	(null)	(null)	(null)	(null)	(null)	(null)	(null)
329	(null)	F329:R->1->2->3->4->5	(null)	(null)	(null)	7	1	329	36151	1003	2.43333	-1.47143	0.299599	0.306154	21	1.975	4	24	36155	9.54379	13.1873	0.423415	0.451401	1.4	-1.4	0.345627	0.32154	3	0.395	4	3	36156	1.2	1.2	0	0	(null)	(null)	(null)	(null)	(null)	(null)	(null)	(null)	(null)	(null)	(null)	(null)
329	(null)	F329:R->1->2->3->4->5->6	(null)	(null)	(null)	5	1	330	36155	1003	2.60526	-1.57368	0.300985	0.306476	19	1.58	4	21	36161	9.20942	13.0871	0.418911	0.450004	0.3	0.3	0.331767	0.336207	1	0.395	4	1	36162	(null)	(null)	(null)	(null)	(null)	(null)	(null)	(null)	(null)	(null)	(null)	(null)	(null)	(null)	(null)	(null)
329	(null)	F329:R->1->2->3->4->5->6->7	(null)	(null)	(null)	3	1	331	36161	1003	2.6	-1.24286	0.293207	0.296129	14	1.185	4	15	36165	7.4458	11.5789	0.365639	0.373824	3.1	-2.95	0.365876	0.383834	4	0.395	4	4	36166	5.68741	6.09809	0.0478531	0.112937	(null)	(null)	(null)	(null)	(null)	(null)	(null)	(null)	(null)	(null)	(null)	(null)
329	(null)	F329:R->1->2->3->4->5->6->7->8	(null)	(null)	(null)	1	1	332	36165	1003	(null)	(null)	(null)	(null)	0	0.395	4	0	36167	(null)	(null)	(null)	(null)	1.73333	1.73333	0.297117	0.289357	3	0.395	4	3	36168	2.59422	2.59422	0.10068	0.150613	(null)	(null)	(null)	(null)	(null)	(null)	(null)	(null)	(null)	(null)	(null)	(null)
348	FBgn0035935	F348:R->1	F348:R->1->2	FBgn0035937	F348:R->1->27	25	15	333	36722	2564	1.94003	-0.417698	0.333833	0.338341	582	4.88261	4	1052	36724	43.3597	63.0287	2.53633	2.55582	1.61558	-0.0558442	0.356169	0.361493	154	4.52417	4	262	36725	19.3269	27.886	1.44786	1.47553	3748	FBgn0035935	348	F348:R->1->2	10370	36724	3749	FBgn0035937	348	F348:R->1->27	10365	36725
348	FBgn0035935	F348:R->1->2	F348:R->1->2->3	(null)	(null)	23	1	334	36724	2564	1.94738	-0.436888	0.333883	0.338373	572	4.23844	4	1015	36728	43.0265	62.5691	2.50816	2.52764	1.8375	0.9125	0.311522	0.316168	8	0.644167	4	29	36729	5.12236	7.03532	0.380929	0.380788	3750	FBgn0035935	348	F348:R->1->2->3	10370	36728	(null)	(null)	(null)	(null)	(null)	(null)
348	(null)	F348:R->1->27->28	(null)	(null)	(null)	3	3	335	36730	2564	1.73333	-0.0444444	0.361911	0.374541	9	0.659167	4	24	36736	4.61357	7.18923	0.406201	0.392168	1.48871	0.272581	0.331812	0.33375	62	0.659167	4	83	36737	11.9501	16.6668	0.853575	0.898812	(null)	(null)	(null)	(null)	(null)	(null)	(null)	(null)	(null)	(null)	(null)	(null)
348	FBgn0035937	F348:R	F348:R->1	(null)	(null)	41	7	336	36770	2564	1.87215	-0.341984	0.338532	0.343211	736	8.77761	4	1329	36722	47.5798	68.9984	2.92823	2.95947	1.26397	-0.0345588	0.366016	0.370623	136	2.3275	4	257	36723	15.8728	21.6949	1.21875	1.28097	3746	FBgn0035937	348	F348:R->1	10365	36722	(null)	(null)	(null)	(null)	(null)	(null)
348	FBgn0035935	F348:R	F348:R->1	(null)	(null)	41	7	336	36770	2564	1.87215	-0.341984	0.338532	0.343211	736	8.77761	4	1329	36722	47.5798	68.9984	2.92823	2.95947	1.26397	-0.0345588	0.366016	0.370623	136	2.3275	4	257	36723	15.8728	21.6949	1.21875	1.28097	3747	FBgn0035935	348	F348:R->1	10370	36722	(null)	(null)	(null)	(null)	(null)	(null)
351	(null)	F351:R->1->2->6->7->8->9	(null)	(null)	(null)	1	1	337	36833	810	5.6	-5.6	0.327766	0.414029	1	0.085	4	1	36837	(null)	(null)	(null)	(null)	(null)	(null)	(null)	(null)	0	0.085	4	0	36838	(null)	(null)	(null)	(null)	(null)	(null)	(null)	(null)	(null)	(null)	(null)	(null)	(null)	(null)	(null)	(null)
353	(null)	F353:R->1->3->4->5	(null)	(null)	(null)	1	1	338	36875	1984	(null)	(null)	(null)	(null)	0	0.015	4	0	36879	(null)	(null)	(null)	(null)	1.7	1.3	0.453308	0.373962	3	0.015	4	3	36880	2.5865	3.47707	0.123817	0.194984	(null)	(null)	(null)	(null)	(null)	(null)	(null)	(null)	(null)	(null)	(null)	(null)
353	(null)	F353:R->1->3->9->10->14->15->16	(null)	(null)	(null)	1	1	339	36887	1984	(null)	(null)	(null)	(null)	0	0.025	4	0	36889	(null)	(null)	(null)	(null)	2.25	1.95	0.279439	0.285404	2	0.025	4	2	36890	3.9	4.5	0.0747285	0	(null)	(null)	(null)	(null)	(null)	(null)	(null)	(null)	(null)	(null)	(null)	(null)
354	FBgn0040663	F354:R->1->9	F354:R->1->9->10	FBgn0040664	F354:R->1->9->25	15	17	340	36895	1070	2.66667	-0.883333	0.336959	0.341434	12	2.854	4	27	36900	6.40681	11.1321	0.342459	0.341717	2.6	-0.742857	0.279393	0.28791	7	2.60594	4	28	36901	5.4906	8.99148	0.243541	0.255941	3803	FBgn0040663	354	F354:R->1->9->10	5561	36900	3804	FBgn0040664	354	F354:R->1->9->25	5560	36901
354	(null)	F354:R->1->2->6	(null)	(null)	(null)	1	1	341	36899	1070	2.6	-0.742857	0.279393	0.28791	7	0.593333	4	23	36908	5.4906	8.99148	0.243541	0.255941	2.77273	-0.827273	0.32726	0.331296	11	0.593333	4	26	36909	6.00866	10.9931	0.296105	0.300326	(null)	(null)	(null)	(null)	(null)	(null)	(null)	(null)	(null)	(null)	(null)	(null)
354	FBgn0040664	F354:R	F354:R->1	FBgn0034868	F354:R->42	41	23	342	36956	1070	2.66296	-0.681481	0.309906	0.316235	54	7.50994	4	171	36892	13.6475	23.4705	0.679972	0.688654	2.30893	-0.916071	0.284552	0.294503	56	4.23844	4	94	36893	13.8995	21.1971	0.763949	0.808644	3797	FBgn0040664	354	F354:R->1	5560	36892	3799	FBgn0034868	354	F354:R->42	2572	36893
354	FBgn0040663	F354:R	F354:R->1	FBgn0034868	F354:R->42	41	23	342	36956	1070	2.66296	-0.681481	0.309906	0.316235	54	7.50994	4	171	36892	13.6475	23.4705	0.679972	0.688654	2.30893	-0.916071	0.284552	0.294503	56	4.23844	4	94	36893	13.8995	21.1971	0.763949	0.808644	3798	FBgn0040663	354	F354:R->1	5561	36892	3799	FBgn0034868	354	F354:R->42	2572	36893
360	(null)	F360:R->1->11->12	(null)	(null)	(null)	1	1	343	37077	958	2.17647	-0.470588	0.320682	0.326459	17	0.644167	4	30	37085	7.77882	11.9194	0.318881	0.340532	2.17857	0.65	0.329365	0.332855	14	0.644167	4	35	37086	6.0407	10.0835	0.540131	0.528133	(null)	(null)	(null)	(null)	(null)	(null)	(null)	(null)	(null)	(null)	(null)	(null)
373	(null)	F373:R->1	(null)	FBgn0051226	F373:R->1->3	1	23	344	37416	53	0.1	0.1	0.440588	0.453613	1	0.644167	4	2	37418	(null)	(null)	(null)	(null)	1.43333	-0.266667	0.328354	0.333055	18	3.64928	4	27	37419	7.29351	9.53915	0.410042	0.43391	(null)	(null)	(null)	(null)	(null)	(null)	3977	FBgn0051226	373	F373:R->1->3	6726	37419
373	(null)	F373:R->1->3->4->5	(null)	(null)	(null)	3	3	345	37426	53	1.66667	1.66667	0.301566	0.303495	3	0.575	4	4	37430	2.3516	2.3516	0.231872	0.250262	0.45	-0.35	0.371808	0.378321	2	0.575	4	2	37431	0.7	0.9	0.13756	0.150585	(null)	(null)	(null)	(null)	(null)	(null)	(null)	(null)	(null)	(null)	(null)	(null)
373	(null)	F373:R->1->3->4->12->22	(null)	(null)	(null)	1	1	346	37433	53	1	-1	0.341013	0.36042	1	0.468333	4	1	37442	(null)	(null)	(null)	(null)	1.8125	-1.5625	0.296005	0.297959	8	0.468333	4	10	37443	6.72469	7.27569	0.302922	0.313443	(null)	(null)	(null)	(null)	(null)	(null)	(null)	(null)	(null)	(null)	(null)	(null)
385	(null)	F385:R->20	(null)	(null)	(null)	5	5	347	37658	1199	1.45	-1.45	0.443457	0.42799	2	1.6325	4	2	37661	1.5	1.5	0.192142	0.217841	(null)	(null)	(null)	(null)	0	1.83083	4	0	37662	(null)	(null)	(null)	(null)	(null)	(null)	(null)	(null)	(null)	(null)	(null)	(null)	(null)	(null)	(null)	(null)
385	(null)	F385:R->1->7->8->12->13->14	(null)	(null)	(null)	1	1	348	37683	1199	2.06667	-0.4	0.274223	0.288732	3	0.025	4	3	37685	3.15753	5.33573	0.0532363	0.0276178	(null)	(null)	(null)	(null)	0	0.025	4	0	37686	(null)	(null)	(null)	(null)	(null)	(null)	(null)	(null)	(null)	(null)	(null)	(null)	(null)	(null)	(null)	(null)
391	(null)	F391:R->1->2->3->9->10	(null)	(null)	(null)	1	1	349	37829	2412	0.3	-0.3	0.354002	0.349431	1	0.085	4	1	37833	(null)	(null)	(null)	(null)	(null)	(null)	(null)	(null)	0	0.085	4	0	37834	(null)	(null)	(null)	(null)	(null)	(null)	(null)	(null)	(null)	(null)	(null)	(null)	(null)	(null)	(null)	(null)
401	(null)	F401:R->1->2	(null)	FBgn0036068	F401:R->1->2->4	1	15	350	37995	1010	1.9625	-0.458929	0.329275	0.328435	56	0.641111	4	82	37999	11.9329	18.7079	0.736733	0.679166	1.90382	0.0961765	0.322732	0.322505	340	1.99078	4	539	38000	30.7223	46.655	1.85469	1.86173	(null)	(null)	(null)	(null)	(null)	(null)	4132	FBgn0036068	401	F401:R->1->2->4	11045	38000
406	(null)	F406:R->1->3->4	(null)	(null)	(null)	3	11	351	38200	712	(null)	(null)	(null)	(null)	0	1.92333	4	0	38204	(null)	(null)	(null)	(null)	0.25	-0.25	0.339046	0.344984	2	3.22056	4	2	38205	0.5	0.5	0.123927	0.113634	(null)	(null)	(null)	(null)	(null)	(null)	(null)	(null)	(null)	(null)	(null)	(null)
411	FBgn0012049	F411:R	F411:R->1	FBgn0035403	F411:R->22	21	21	352	38351	1789	1.38226	0.51129	0.355039	0.352007	62	4.3615	4	217	38309	10.6918	14.773	0.578316	0.587986	1.46044	0.00769231	0.345989	0.351063	91	4.55983	4	248	38310	12.1499	18.5436	0.893417	0.930434	4188	FBgn0012049	411	F411:R->1	1121	38309	4189	FBgn0035403	411	F411:R->22	3707	38310
420	(null)	F420:R->18->22	(null)	(null)	(null)	1	1	353	38541	80	(null)	(null)	(null)	(null)	0	0.593333	4	0	38546	(null)	(null)	(null)	(null)	4.8	-4.8	0.0677974	0.0677974	1	0.593333	4	1	38547	(null)	(null)	(null)	(null)	(null)	(null)	(null)	(null)	(null)	(null)	(null)	(null)	(null)	(null)	(null)	(null)
425	FBgn0036896	F425:R->1->2->6->7	F425:R->1->2->6->7->8	(null)	(null)	9	1	354	38659	1094	1.2	-0.05	0.321412	0.32365	4	0.745667	4	6	38661	1.92527	3.37244	0.166542	0.169833	(null)	(null)	(null)	(null)	0	0.468333	4	0	38662	(null)	(null)	(null)	(null)	4291	FBgn0036896	425	F425:R->1->2->6->7->8	12715	38661	(null)	(null)	(null)	(null)	(null)	(null)
426	(null)	F426:R->18	(null)	(null)	(null)	5	1	355	38673	1084	1.94286	-0.563265	0.360204	0.359021	49	1.6325	4	82	38676	12.3314	18.0279	0.692844	0.697199	2.05172	-0.186207	0.332152	0.338231	58	0.644167	4	77	38677	14.3561	21.2718	0.773823	0.745026	(null)	(null)	(null)	(null)	(null)	(null)	(null)	(null)	(null)	(null)	(null)	(null)
427	(null)	F427:R->1->2->3->4	(null)	(null)	(null)	11	1	356	38707	315	3.05714	-0.285714	0.253097	0.248965	7	0.105	4	8	38711	7.2952	11.3525	0.251865	0.227183	(null)	(null)	(null)	(null)	0	0.015	4	0	38712	(null)	(null)	(null)	(null)	(null)	(null)	(null)	(null)	(null)	(null)	(null)	(null)	(null)	(null)	(null)	(null)
427	(null)	F427:R->1->2->3->4->5	(null)	(null)	(null)	9	1	357	38711	315	3.23333	2.76667	0.172614	0.173242	3	0.09	4	3	38715	4.33128	5.6	0.1018	0.0984986	7.8	-7.8	0.213022	0.232537	1	0.015	4	2	38716	(null)	(null)	(null)	(null)	(null)	(null)	(null)	(null)	(null)	(null)	(null)	(null)	(null)	(null)	(null)	(null)
427	(null)	F427:R->1->2->3->4->5->6	(null)	(null)	(null)	7	1	358	38715	315	3.3	3.3	0.207888	0.20561	1	0.075	4	1	38721	(null)	(null)	(null)	(null)	(null)	(null)	(null)	(null)	0	0.015	4	0	38722	(null)	(null)	(null)	(null)	(null)	(null)	(null)	(null)	(null)	(null)	(null)	(null)	(null)	(null)	(null)	(null)
427	(null)	F427:R->1->2->3->4->5->6->7	(null)	(null)	(null)	5	1	359	38721	315	3.3	3.3	0.207888	0.20561	1	0.06	4	1	38725	(null)	(null)	(null)	(null)	(null)	(null)	(null)	(null)	0	0.015	4	0	38726	(null)	(null)	(null)	(null)	(null)	(null)	(null)	(null)	(null)	(null)	(null)	(null)	(null)	(null)	(null)	(null)
427	(null)	F427:R->1->2->3->4->5->6->7->8	(null)	(null)	(null)	3	1	360	38725	315	3.3	3.3	0.207888	0.20561	1	0.045	4	1	38727	(null)	(null)	(null)	(null)	(null)	(null)	(null)	(null)	0	0.015	4	0	38728	(null)	(null)	(null)	(null)	(null)	(null)	(null)	(null)	(null)	(null)	(null)	(null)	(null)	(null)	(null)	(null)
427	(null)	F427:R->1->2->3->4->5->6->7->8->9	(null)	(null)	(null)	1	1	361	38727	315	(null)	(null)	(null)	(null)	0	0.015	4	0	38729	(null)	(null)	(null)	(null)	3.3	3.3	0.207888	0.20561	1	0.015	4	1	38730	(null)	(null)	(null)	(null)	(null)	(null)	(null)	(null)	(null)	(null)	(null)	(null)	(null)	(null)	(null)	(null)
430	FBgn0028887	F430:R->4	F430:R->4->5	(null)	(null)	19	9	362	38779	2170	1.25714	0.342857	0.329481	0.324416	7	4.17133	4	9	38782	2.73191	4.40568	0.21278	0.187146	1.21	-0.37	0.295176	0.291856	10	2.3425	4	11	38783	4.62709	6.01304	0.242565	0.264512	4324	FBgn0028887	430	F430:R->4->5	8463	38782	(null)	(null)	(null)	(null)	(null)	(null)
430	(null)	F430:R->4->5->6->8	(null)	(null)	(null)	1	1	363	38789	2170	1.45	0.383333	0.310963	0.302883	6	0.644167	4	6	38796	2.40873	4.45892	0.171133	0.112497	(null)	(null)	(null)	(null)	0	0.644167	4	0	38797	(null)	(null)	(null)	(null)	(null)	(null)	(null)	(null)	(null)	(null)	(null)	(null)	(null)	(null)	(null)	(null)
430	(null)	F430:R	(null)	FBgn0028887	F430:R->4	3	29	364	38810	2170	(null)	(null)	(null)	(null)	0	0.659167	4	0	38778	(null)	(null)	(null)	(null)	1.22941	-0.0764706	0.309302	0.305263	17	6.338	4	20	38779	5.22303	7.38072	0.320383	0.321621	(null)	(null)	(null)	(null)	(null)	(null)	4323	FBgn0028887	430	F430:R->4	8463	38779
432	(null)	F432:R->1	(null)	FBgn0001145	F432:R->1->3	1	19	365	38834	369	2.2	-2.2	0.347387	0.319069	1	0.644167	4	4	38836	(null)	(null)	(null)	(null)	1.83208	-0.390566	0.338032	0.344363	53	3.27539	4	88	38837	12.2851	18	0.714474	0.700565	(null)	(null)	(null)	(null)	(null)	(null)	4341	FBgn0001145	432	F432:R->1->3	4951	38837
432	(null)	F432:R->1->3->19	(null)	(null)	(null)	1	1	366	38841	369	1.6	0.01	0.333947	0.335713	20	0.641111	4	33	38846	7.03675	10.169	0.500127	0.506652	1.35	-0.05	0.347126	0.357217	8	0.641111	4	15	38847	3.74318	5.53637	0.181289	0.167887	(null)	(null)	(null)	(null)	(null)	(null)	(null)	(null)	(null)	(null)	(null)	(null)
434	(null)	F434:R->1->3->7	(null)	(null)	(null)	11	11	367	38889	206	1.2425	-0.18	0.327117	0.328223	80	1.30567	4	146	38894	11.7637	16.1502	0.912461	0.936188	1.40125	-0.10375	0.3407	0.335704	80	1.30567	4	134	38895	12.7627	17.9188	0.86656	0.874025	(null)	(null)	(null)	(null)	(null)	(null)	(null)	(null)	(null)	(null)	(null)	(null)
441	FBgn0035498	F441:R	F441:R->1	FBgn0036688	F441:R->24	23	23	368	39101	744	1.36556	-0.137748	0.350231	0.356083	151	4.2415	4	260	39055	15.8894	23.0878	1.12823	1.16531	1.68828	0.0476562	0.342595	0.34849	256	4.23844	4	387	39056	24.5102	36.5062	1.71273	1.74655	4398	FBgn0035498	441	F441:R->1	3737	39055	4399	FBgn0036688	441	F441:R->24	11900	39056
448	FBgn0031071	F448:R->1->2->3->4	F448:R->1->2->3->4->5	(null)	(null)	7	3	369	39250	2164	(null)	(null)	(null)	(null)	0	1.87333	4	0	39254	(null)	(null)	(null)	(null)	2.28	1.04	0.356529	0.348672	10	0.493333	4	13	39255	5.35993	8.62966	0.347665	0.324603	4443	FBgn0031071	448	F448:R->1->2->3->4->5	1930	39254	(null)	(null)	(null)	(null)	(null)	(null)
450	FBgn0042125	F450:R->1->2->6->7->11->15	F450:R->1->2->6->7->11->15->16	(null)	(null)	1	1	370	39309	483	2.45	-2.45	0.451024	0.449855	2	0.0533333	4	3	39312	4.7	4.7	0.105352	0.10769	5.05	-5.05	0.431821	0.44317	2	0.0533333	4	2	39313	0.5	0.5	0.143759	0.121061	4453	FBgn0042125	450	F450:R->1->2->6->7->11->15->16	5594	39312	(null)	(null)	(null)	(null)	(null)	(null)
453	FBgn0004243	F453:R->1	F453:R->1->2	(null)	(null)	11	9	371	39389	1367	2.2375	-1.3875	0.380978	0.374367	8	1.00317	4	269	39391	3.76127	6.50527	0.322945	0.350404	1.75789	-0.473684	0.374612	0.377933	38	3.22083	4	46	39392	9.52686	14.234	0.646964	0.680196	4470	FBgn0004243	453	F453:R->1->2	5755	39391	(null)	(null)	(null)	(null)	(null)	(null)
454	(null)	F454:R->1	(null)	(null)	(null)	1	19	372	39416	559	1.62667	0.586667	0.325049	0.332424	15	0.644167	4	32	39418	8.09824	10.128	0.504922	0.533713	2.12784	0.154639	0.310486	0.313799	97	5.25333	4	327	39419	18.7924	28.1882	1.0093	1.0253	(null)	(null)	(null)	(null)	(null)	(null)	(null)	(null)	(null)	(null)	(null)	(null)
454	(null)	F454:R->1->3->4	(null)	(null)	(null)	3	3	373	39422	559	2.81034	1.04483	0.294498	0.298431	29	1.9325	4	119	39428	12.0324	18.6873	0.646672	0.642185	1.4875	-0.6875	0.331497	0.337056	16	1.03917	4	52	39429	6.01132	8.11369	0.378178	0.386373	(null)	(null)	(null)	(null)	(null)	(null)	(null)	(null)	(null)	(null)	(null)	(null)
454	(null)	F454:R	(null)	(null)	(null)	21	11	374	39448	559	2.06071	0.2125	0.312436	0.316293	112	5.8975	4	375	39416	20.4381	29.8749	1.12256	1.15004	2.2169	0.214085	0.32345	0.325347	71	2.98667	4	185	39417	15.5129	24.3161	0.812793	0.809007	(null)	(null)	(null)	(null)	(null)	(null)	(null)	(null)	(null)	(null)	(null)	(null)
458	(null)	F458:R->16	(null)	(null)	(null)	3	1	375	39519	591	2.39091	-1.48182	0.336	0.34817	11	1.9325	4	36	39522	6.83813	9.45304	0.23292	0.241043	2.48571	0.357143	0.311684	0.32567	14	0.644167	4	27	39523	8.51948	12.799	0.26414	0.312698	(null)	(null)	(null)	(null)	(null)	(null)	(null)	(null)	(null)	(null)	(null)	(null)
461	(null)	F461:R->1->2->3	(null)	(null)	(null)	3	1	376	39591	414	3.10909	0.563636	0.316149	0.313304	11	0.575	4	24	39595	7.48919	13.008	0.30738	0.382536	2.57	-0.58	0.310746	0.322027	20	0.56	4	36	39596	9.16641	14.6967	0.490876	0.521383	(null)	(null)	(null)	(null)	(null)	(null)	(null)	(null)	(null)	(null)	(null)	(null)
461	FBgn0050393	F461:R->1->2->8->9	F461:R->1->2->8->9->10	FBgn0050391	F461:R->1->2->8->9->19	9	9	377	39597	414	1.80847	0.110169	0.327422	0.328875	59	0.745667	4	113	39601	12.7723	18.9392	0.706318	0.757969	1.90769	0.269231	0.337766	0.345601	52	0.745667	4	95	39602	13.0379	18.9498	0.728491	0.777073	4523	FBgn0050393	461	F461:R->1->2->8->9->10	6403	39601	4524	FBgn0050391	461	F461:R->1->2->8->9->19	6401	39602
469	(null)	F469:R->1->19	(null)	(null)	(null)	1	1	378	39776	572	1.60488	-0.414634	0.350948	0.359736	41	0.641111	4	69	39781	10.051	14.214	0.662087	0.62724	2.05385	-0.242308	0.357312	0.368377	52	0.641111	4	79	39782	14.5247	20.7727	0.836568	0.881532	(null)	(null)	(null)	(null)	(null)	(null)	(null)	(null)	(null)	(null)	(null)	(null)
469	(null)	F469:R->22->23->25	(null)	(null)	(null)	3	1	379	39784	572	1.52414	-0.558621	0.35931	0.359143	29	1.78	4	42	39789	7.87605	11.0649	0.511875	0.536208	1.20476	0.252381	0.342091	0.340852	21	0.593333	4	35	39790	5.28384	7.64977	0.408516	0.454171	(null)	(null)	(null)	(null)	(null)	(null)	(null)	(null)	(null)	(null)	(null)	(null)
469	(null)	F469:R->1->2->6->16	(null)	(null)	(null)	1	1	380	39788	572	1.15366	-0.290244	0.37297	0.37121	41	0.468333	4	55	39793	9.001	11.5503	0.631613	0.689502	1.4697	0.463636	0.334694	0.34282	33	0.468333	4	53	39794	7.29113	10.9249	0.568828	0.595494	(null)	(null)	(null)	(null)	(null)	(null)	(null)	(null)	(null)	(null)	(null)	(null)
469	(null)	F469:R->22->23->25->26	(null)	(null)	(null)	1	1	381	39789	572	(null)	(null)	(null)	(null)	0	0.593333	4	0	39795	(null)	(null)	(null)	(null)	0.6	-0.6	0.481159	0.481303	1	0.593333	4	1	39796	(null)	(null)	(null)	(null)	(null)	(null)	(null)	(null)	(null)	(null)	(null)	(null)	(null)	(null)	(null)	(null)
474	(null)	F474:R->20->24	(null)	(null)	(null)	1	1	382	39891	102	0.6	-0.6	0.481159	0.481303	1	0.593333	4	2	39898	(null)	(null)	(null)	(null)	(null)	(null)	(null)	(null)	0	0.593333	4	0	39899	(null)	(null)	(null)	(null)	(null)	(null)	(null)	(null)	(null)	(null)	(null)	(null)	(null)	(null)	(null)	(null)
474	(null)	F474:R->1->2->4	(null)	(null)	(null)	1	1	383	39893	102	(null)	(null)	(null)	(null)	0	0.015	4	0	39900	(null)	(null)	(null)	(null)	0.1	0.1	0.440588	0.453613	1	0.015	4	1	39901	(null)	(null)	(null)	(null)	(null)	(null)	(null)	(null)	(null)	(null)	(null)	(null)	(null)	(null)	(null)	(null)
475	FBgn0039310	F475:R->1->3->7	F475:R->1->3->7->8	(null)	(null)	37	9	384	39920	744	1.725	-0.208333	0.344017	0.35114	300	5.15467	4	518	39925	29.1385	41.6132	1.84587	1.89942	2.32239	-0.00597015	0.334003	0.339552	67	2.8	4	106	39926	16.5636	25.3217	0.731923	0.753684	4617	FBgn0039310	475	F475:R->1->3->7->8	1363	39925	(null)	(null)	(null)	(null)	(null)	(null)
475	FBgn0039307	F475:R->1->3->7	F475:R->1->3->7->8	(null)	(null)	37	9	384	39920	744	1.725	-0.208333	0.344017	0.35114	300	5.15467	4	518	39925	29.1385	41.6132	1.84587	1.89942	2.32239	-0.00597015	0.334003	0.339552	67	2.8	4	106	39926	16.5636	25.3217	0.731923	0.753684	4618	FBgn0039307	475	F475:R->1->3->7->8	2658	39925	(null)	(null)	(null)	(null)	(null)	(null)
475	FBgn0039310	F475:R->1->3->7->8	F475:R->1->3->7->8->9	FBgn0039307	F475:R->1->3->7->8->20	11	25	385	39925	744	1.86355	0.209346	0.352471	0.356423	107	1.30567	4	164	39927	18.5152	26.7054	1.1416	1.1602	1.65312	-0.438542	0.338287	0.347228	192	3.75733	4	347	39928	22.4755	31.5512	1.43645	1.49448	4619	FBgn0039310	475	F475:R->1->3->7->8->9	1363	39927	4620	FBgn0039307	475	F475:R->1->3->7->8->20	2658	39928
475	FBgn0039307	F475:R->1->3->7->8->20->21	F475:R->1->3->7->8->20->21->22	(null)	(null)	17	5	386	39933	744	1.73654	-0.344231	0.347156	0.354459	104	2.59	4	165	39939	17.996	25.0614	1.09753	1.11667	1.60588	-0.562745	0.331237	0.341667	51	1.405	4	115	39940	10.6179	15.1795	0.786943	0.827686	4624	FBgn0039307	475	F475:R->1->3->7->8->20->21->22	2658	39939	(null)	(null)	(null)	(null)	(null)	(null)
475	FBgn0039307	F475:R->1->3->7->8->20->21->22	F475:R->1->3->7->8->20->21->22->23	(null)	(null)	7	9	387	39939	744	1.87333	-0.628889	0.329531	0.336373	45	1.87333	4	69	39949	11.3143	16.4718	0.750667	0.77646	1.64483	-0.113793	0.360477	0.368242	58	0.745667	4	91	39950	14.0335	18.8638	0.792563	0.793979	4626	FBgn0039307	475	F475:R->1->3->7->8->20->21->22->23	2658	39949	(null)	(null)	(null)	(null)	(null)	(null)
483	FBgn0015831	F483:R->1	F483:R->1->2	(null)	(null)	17	1	388	40110	336	1.662	-0.494	0.326635	0.324026	100	2.60594	4	258	40112	18.7233	24.5952	0.920291	0.923108	2.13529	0.2	0.301653	0.297008	34	0.644167	4	65	40113	10.4454	16.3531	0.617579	0.617966	4676	FBgn0015831	483	F483:R->1->2	1989	40112	(null)	(null)	(null)	(null)	(null)	(null)
484	(null)	F484:R->1	(null)	(null)	(null)	1	1	389	40135	1084	(null)	(null)	(null)	(null)	0	0.644167	4	0	40137	(null)	(null)	(null)	(null)	1.7	0.7	0.363092	0.3563	2	0.644167	4	2	40138	1.4	3.4	0.0366896	0.0670482	(null)	(null)	(null)	(null)	(null)	(null)	(null)	(null)	(null)	(null)	(null)	(null)
484	FBgn0039137	F484:R->4	F484:R->4->5	FBgn0038680	F484:R->4->28	23	51	390	40136	1084	2.33293	0.014878	0.318227	0.320289	410	4.28928	4	519	40139	38.4605	60.9592	2.16395	2.19933	1.55618	-0.142697	0.354327	0.359324	534	8.34828	4	872	40140	34.6601	49.8602	2.36306	2.46986	4686	FBgn0039137	484	F484:R->4->5	2615	40139	4687	FBgn0038680	484	F484:R->4->28	1325	40140
484	FBgn0039137	F484:R->4	F484:R->4->5	FBgn0038681	F484:R->4->28	23	51	390	40136	1084	2.33293	0.014878	0.318227	0.320289	410	4.28928	4	519	40139	38.4605	60.9592	2.16395	2.19933	1.55618	-0.142697	0.354327	0.359324	534	8.34828	4	872	40140	34.6601	49.8602	2.36306	2.46986	4686	FBgn0039137	484	F484:R->4->5	2615	40139	4688	FBgn0038681	484	F484:R->4->28	10593	40140
484	(null)	F484:R->4->28->32->76	(null)	(null)	(null)	1	1	391	40150	1084	1.91429	-0.531429	0.363234	0.374359	35	0.641111	4	52	40157	9.07728	14.2916	0.612967	0.609308	1.476	-0.084	0.37116	0.371402	25	0.641111	4	38	40158	8.06908	11.03	0.566038	0.641846	(null)	(null)	(null)	(null)	(null)	(null)	(null)	(null)	(null)	(null)	(null)	(null)
484	(null)	F484:R->4->28->32->33->34	(null)	(null)	(null)	11	5	392	40155	1084	1.58158	-0.302632	0.352147	0.356355	76	2.27	4	105	40161	13.2026	18.9709	0.918065	0.978318	1.962	-0.134	0.344731	0.340525	50	1.68	4	71	40162	11.8888	18.3529	0.638475	0.694023	(null)	(null)	(null)	(null)	(null)	(null)	(null)	(null)	(null)	(null)	(null)	(null)
484	FBgn0038680	F484:R->4->28->32->33->51	F484:R->4->28->32->33->51->52	FBgn0038681	F484:R->4->28->32->33->51->63	11	13	393	40156	1084	1.40583	-0.0141667	0.360155	0.366265	120	1.30567	4	181	40163	15.8461	22.1412	1.1301	1.16771	1.43154	-0.173077	0.355288	0.359629	130	1.774	4	189	40164	15.6288	22.5568	1.21784	1.26746	4699	FBgn0038680	484	F484:R->4->28->32->33->51->52	1325	40163	4700	FBgn0038681	484	F484:R->4->28->32->33->51->63	10593	40164
484	(null)	F484:R->4->28->32->33->34->35	(null)	(null)	(null)	7	3	394	40161	1084	1.43478	-0.356522	0.369106	0.373797	46	1.695	4	58	40169	9.66515	13.5734	0.738573	0.762994	1.725	-0.825	0.357417	0.355664	16	0.575	4	22	40170	6.74646	9.20232	0.365978	0.407115	(null)	(null)	(null)	(null)	(null)	(null)	(null)	(null)	(null)	(null)	(null)	(null)
484	(null)	F484:R->4->28->32->33->34->46	(null)	(null)	(null)	3	1	395	40162	1084	1.86842	0.447368	0.343434	0.345592	19	0.575	4	25	40171	6.89517	10.6557	0.338473	0.392242	1.875	-0.875	0.269715	0.267584	4	0.56	4	7	40172	2.25315	4.44335	0.126831	0.145963	(null)	(null)	(null)	(null)	(null)	(null)	(null)	(null)	(null)	(null)	(null)	(null)
484	(null)	F484:R->4->28->32->33->34->35->36	(null)	(null)	(null)	3	3	396	40169	1084	1.47391	-0.256522	0.365247	0.374643	23	0.575	4	28	40179	7.24042	10.1527	0.511805	0.495917	1.48571	-0.542857	0.379623	0.38051	21	0.575	4	26	40180	6.4128	9.12677	0.533385	0.57994	(null)	(null)	(null)	(null)	(null)	(null)	(null)	(null)	(null)	(null)	(null)	(null)
484	(null)	F484:R->4->28->32->33->51->63->73	(null)	(null)	(null)	1	1	397	40176	1084	1.41	0.45	0.336049	0.3559	20	0.468333	4	32	40189	5.91857	8.5218	0.486413	0.510172	1.4	-0.273171	0.344858	0.347297	41	0.468333	4	50	40190	7.76997	11.8155	0.602842	0.610232	(null)	(null)	(null)	(null)	(null)	(null)	(null)	(null)	(null)	(null)	(null)	(null)
484	(null)	F484:R	(null)	FBgn0038680	F484:R->4	3	75	398	40213	1084	1.7	0.7	0.363092	0.3563	2	1.9325	4	39	40135	1.4	3.4	0.0366896	0.0670482	1.89354	-0.0742585	0.33863	0.34235	944	12.6345	4	1395	40136	53.081	78.7444	3.24851	3.35758	(null)	(null)	(null)	(null)	(null)	(null)	4683	FBgn0038680	484	F484:R->4	1325	40136
484	(null)	F484:R	(null)	FBgn0039137	F484:R->4	3	75	398	40213	1084	1.7	0.7	0.363092	0.3563	2	1.9325	4	39	40135	1.4	3.4	0.0366896	0.0670482	1.89354	-0.0742585	0.33863	0.34235	944	12.6345	4	1395	40136	53.081	78.7444	3.24851	3.35758	(null)	(null)	(null)	(null)	(null)	(null)	4684	FBgn0039137	484	F484:R->4	2615	40136
484	(null)	F484:R	(null)	FBgn0038681	F484:R->4	3	75	398	40213	1084	1.7	0.7	0.363092	0.3563	2	1.9325	4	39	40135	1.4	3.4	0.0366896	0.0670482	1.89354	-0.0742585	0.33863	0.34235	944	12.6345	4	1395	40136	53.081	78.7444	3.24851	3.35758	(null)	(null)	(null)	(null)	(null)	(null)	4685	FBgn0038681	484	F484:R->4	10593	40136
486	(null)	F486:R->1	(null)	FBgn0037929	F486:R->1->3	1	23	399	40263	1920	2.81154	0.365385	0.280323	0.283568	26	0.644167	4	75	40265	8.23245	16.6706	0.49648	0.50237	2.04493	0.589855	0.336048	0.342311	69	4.23844	4	171	40266	13.8715	21.4672	0.922342	0.896089	(null)	(null)	(null)	(null)	(null)	(null)	4724	FBgn0037929	486	F486:R->1->3	3509	40266
486	FBgn0037929	F486:R	F486:R->1	FBgn0037928	F486:R->26	25	17	400	40305	1920	2.25474	0.528421	0.320797	0.326234	95	4.88261	4	259	40263	16.3928	27.0188	1.07056	1.05398	2.3375	-0.0509615	0.333429	0.33358	104	5.16833	4	276	40264	17.2869	29.5352	1.09943	1.09883	4722	FBgn0037929	486	F486:R->1	3509	40263	4723	FBgn0037928	486	F486:R->26	3508	40264
488	(null)	F488:R->1	(null)	FBgn0033518	F488:R->1->3	1	31	401	40329	220	0.7	0.7	0.501402	0.533286	1	0.644167	4	3	40331	(null)	(null)	(null)	(null)	1.264	-0.168	0.344811	0.356877	25	3.81328	4	38	40332	5.79849	8.631	0.580912	0.583399	(null)	(null)	(null)	(null)	(null)	(null)	4748	FBgn0033518	488	F488:R->1->3	1288	40332
488	(null)	F488:R->1	(null)	FBgn0033521	F488:R->1->3	1	31	401	40329	220	0.7	0.7	0.501402	0.533286	1	0.644167	4	3	40331	(null)	(null)	(null)	(null)	1.264	-0.168	0.344811	0.356877	25	3.81328	4	38	40332	5.79849	8.631	0.580912	0.583399	(null)	(null)	(null)	(null)	(null)	(null)	4749	FBgn0033521	488	F488:R->1->3	2069	40332
488	(null)	F488:R->34->38	(null)	(null)	(null)	3	1	402	40334	220	1.61667	-1.18333	0.366626	0.37324	6	1.78	4	7	40339	2.85412	4.10877	0.31613	0.330444	2.63333	-0.666667	0.320839	0.342137	6	0.593333	4	8	40340	5.30961	8.65563	0.237434	0.244217	(null)	(null)	(null)	(null)	(null)	(null)	(null)	(null)	(null)	(null)	(null)	(null)
488	(null)	F488:R->1->3->4->8->28	(null)	(null)	(null)	3	1	403	40348	220	0.566667	-0.166667	0.320266	0.343779	3	1.405	4	3	40351	0.43589	1.22882	0.214493	0.242822	0.2	0.2	0.304605	0.303925	1	0.468333	4	1	40352	(null)	(null)	(null)	(null)	(null)	(null)	(null)	(null)	(null)	(null)	(null)	(null)	(null)	(null)	(null)	(null)
488	FBgn0033521	F488:R->1->3->4->8->9->13	F488:R->1->3->4->8->9->13->14	FBgn0033518	F488:R->1->3->4->8->9->13->23	9	5	404	40350	220	1.22	0.5	0.371369	0.38186	5	0.270667	4	9	40355	2.29347	3.60555	0.287296	0.299481	2.03333	-1.56667	0.422747	0.433584	3	0.192333	4	3	40356	3.27872	4.27902	0.273908	0.279203	4758	FBgn0033521	488	F488:R->1->3->4->8->9->13->14	2069	40355	4759	FBgn0033518	488	F488:R->1->3->4->8->9->13->23	1288	40356
488	(null)	F488:R->1->3->4->8->28->29	(null)	(null)	(null)	1	1	405	40351	220	(null)	(null)	(null)	(null)	0	0.468333	4	0	40357	(null)	(null)	(null)	(null)	0.7	-0.1	0.391575	0.42415	2	0.468333	4	2	40358	0.2	1.4	0	0.0332124	(null)	(null)	(null)	(null)	(null)	(null)	(null)	(null)	(null)	(null)	(null)	(null)
488	FBgn0033521	F488:R->1->3->4->8->9->13->14->20	F488:R->1->3->4->8->9->13->14->20->21	(null)	(null)	1	1	406	40360	220	0.65	0.65	0.450985	0.470415	2	0.0533333	4	2	40365	0.1	0.1	0.100834	0.125742	(null)	(null)	(null)	(null)	0	0.0533333	4	0	40366	(null)	(null)	(null)	(null)	4762	FBgn0033521	488	F488:R->1->3->4->8->9->13->14->20->21	2069	40365	(null)	(null)	(null)	(null)	(null)	(null)
493	(null)	F493:R->18->22	(null)	(null)	(null)	3	1	407	40448	1995	1.8	-1.8	0.331425	0.278932	1	1.78	4	8	40455	(null)	(null)	(null)	(null)	(null)	(null)	(null)	(null)	0	0.593333	4	0	40456	(null)	(null)	(null)	(null)	(null)	(null)	(null)	(null)	(null)	(null)	(null)	(null)	(null)	(null)	(null)	(null)
493	(null)	F493:R->18->22->23	(null)	(null)	(null)	1	1	408	40455	1995	(null)	(null)	(null)	(null)	0	0.593333	4	0	40459	(null)	(null)	(null)	(null)	1.8	-1.8	0.331425	0.278932	1	0.593333	4	8	40460	(null)	(null)	(null)	(null)	(null)	(null)	(null)	(null)	(null)	(null)	(null)	(null)	(null)	(null)	(null)	(null)
494	FBgn0032457	F494:R->1	F494:R->1->2	FBgn0031738	F494:R->1->17	15	13	409	40470	662	1.74298	-0.0680851	0.323204	0.327674	235	1.96483	4	482	40472	25.9492	37.2725	1.65013	1.6648	0.883871	-0.103226	0.379806	0.380421	31	4.50917	4	54	40473	4.46371	6.67897	0.523974	0.594839	4794	FBgn0032457	494	F494:R->1->2	4131	40472	4795	FBgn0031738	494	F494:R->1->17	13007	40473
499	(null)	F499:R->16	(null)	(null)	(null)	11	23	410	40598	763	0.7	-0.7	0.32847	0.344422	1	3.865	4	1	40601	(null)	(null)	(null)	(null)	3.85	-3.85	0.269614	0.295452	2	5.04417	4	4	40602	2.7	2.7	0	0.0648347	(null)	(null)	(null)	(null)	(null)	(null)	(null)	(null)	(null)	(null)	(null)	(null)
499	(null)	F499:R->16->28->34->35->36->37	(null)	(null)	(null)	1	1	411	40635	763	2.5	-2.5	0.262439	0.263035	1	0.015	4	1	40639	(null)	(null)	(null)	(null)	(null)	(null)	(null)	(null)	0	0.015	4	0	40640	(null)	(null)	(null)	(null)	(null)	(null)	(null)	(null)	(null)	(null)	(null)	(null)	(null)	(null)	(null)	(null)
499	(null)	F499:R	(null)	(null)	(null)	15	35	412	40647	763	3.05	2.7	0.279195	0.282996	4	5.15333	4	5	40597	3.77536	4.99867	0.0725377	0.133243	2.8	-2.8	0.289233	0.311775	3	8.28	4	6	40598	3.92301	3.92301	0.0601541	0.0745031	(null)	(null)	(null)	(null)	(null)	(null)	(null)	(null)	(null)	(null)	(null)	(null)
500	FBgn0039736	F500:R	F500:R->1	FBgn0034275	F500:R->24	23	23	413	40694	658	1.50733	0.00293255	0.354753	0.356175	341	4.23844	4	741	40648	25.8533	38.0189	1.97203	2.01213	1.25792	-0.00983607	0.34624	0.34745	183	4.23844	4	374	40649	16.2353	23.5528	1.41106	1.37924	4836	FBgn0039736	500	F500:R->1	12043	40648	4837	FBgn0034275	500	F500:R->24	9794	40649
503	(null)	F503:R->22	(null)	(null)	(null)	11	5	414	40742	814	2.08035	-0.13815	0.322792	0.331866	173	3.31583	4	341	40745	23.998	36.4095	1.47806	1.54089	2.05974	0.111688	0.329314	0.335783	77	1.6325	4	168	40746	15.3296	23.7697	0.852785	0.894702	(null)	(null)	(null)	(null)	(null)	(null)	(null)	(null)	(null)	(null)	(null)	(null)
503	(null)	F503:R->1->15	(null)	(null)	(null)	3	3	415	40744	814	2.405	-1.1	0.323391	0.326378	40	0.656111	4	99	40749	11.291	17.7521	0.676168	0.681973	2.21481	-0.940741	0.304506	0.311065	27	0.656111	4	87	40750	9.14616	14.0135	0.719002	0.688324	(null)	(null)	(null)	(null)	(null)	(null)	(null)	(null)	(null)	(null)	(null)	(null)
503	(null)	F503:R->22->23	(null)	(null)	(null)	5	5	416	40745	814	2.06117	-0.068932	0.322785	0.330574	103	1.6325	4	178	40751	19.4862	28.6547	1.14003	1.19493	2.05556	-0.280952	0.323221	0.332945	63	1.6325	4	140	40752	13.3896	21.0883	0.916002	0.949216	(null)	(null)	(null)	(null)	(null)	(null)	(null)	(null)	(null)	(null)	(null)	(null)
507	(null)	F507:R->1->13->14	(null)	(null)	(null)	3	1	417	40851	1487	1.805	-0.015	0.31839	0.335709	20	0.656111	4	21	40857	6.50421	10.5304	0.497556	0.5176	2.56667	-0.766667	0.144199	0.162007	3	0.641111	4	3	40858	3.98873	6.55057	0.108049	0.133232	(null)	(null)	(null)	(null)	(null)	(null)	(null)	(null)	(null)	(null)	(null)	(null)
509	(null)	F509:R->1->5->6->7->11->12->13	(null)	(null)	(null)	1	1	418	40903	3344	0.1	0.1	0.308912	0.300668	1	0.025	4	1	40905	(null)	(null)	(null)	(null)	(null)	(null)	(null)	(null)	0	0.025	4	0	40906	(null)	(null)	(null)	(null)	(null)	(null)	(null)	(null)	(null)	(null)	(null)	(null)	(null)	(null)	(null)	(null)
518	FBgn0038701	F518:R->14	F518:R->14->15	(null)	(null)	45	15	419	41099	1233	1.84492	-0.133898	0.352149	0.355926	236	9.88678	4	601	41102	27.1419	39.2318	1.54999	1.61606	1.79	0.182727	0.326498	0.329404	110	3.975	4	180	41103	15.8073	24.5326	1.00952	1.02594	4971	FBgn0038701	518	F518:R->14->15	5460	41102	(null)	(null)	(null)	(null)	(null)	(null)
518	FBgn0038700	F518:R->14	F518:R->14->15	(null)	(null)	45	15	419	41099	1233	1.84492	-0.133898	0.352149	0.355926	236	9.88678	4	601	41102	27.1419	39.2318	1.54999	1.61606	1.79	0.182727	0.326498	0.329404	110	3.975	4	180	41103	15.8073	24.5326	1.00952	1.02594	4972	FBgn0038700	518	F518:R->14->15	8638	41102	(null)	(null)	(null)	(null)	(null)	(null)
518	(null)	F518:R->1->11	(null)	(null)	(null)	1	1	420	41101	1233	1.40625	0.99375	0.328161	0.327131	16	0.644167	4	25	41106	4.27949	5.9338	0.350518	0.399353	0.9	-0.1	0.353499	0.34507	2	0.644167	4	11	41107	0.2	1.8	0	0.0445893	(null)	(null)	(null)	(null)	(null)	(null)	(null)	(null)	(null)	(null)	(null)	(null)
518	FBgn0038701	F518:R->14->15	F518:R->14->15->16	(null)	(null)	43	1	421	41102	1233	1.85225	-0.114414	0.352265	0.355103	222	9.24261	4	564	41108	26.0204	37.9373	1.49944	1.57246	0.75	-0.75	0.461055	0.488833	2	0.644167	4	20	41109	0.1	0.1	0.156946	0.0961543	4974	FBgn0038701	518	F518:R->14->15->16	5460	41108	(null)	(null)	(null)	(null)	(null)	(null)
518	FBgn0038700	F518:R->14->15	F518:R->14->15->16	(null)	(null)	43	1	421	41102	1233	1.85225	-0.114414	0.352265	0.355103	222	9.24261	4	564	41108	26.0204	37.9373	1.49944	1.57246	0.75	-0.75	0.461055	0.488833	2	0.644167	4	20	41109	0.1	0.1	0.156946	0.0961543	4975	FBgn0038700	518	F518:R->14->15->16	8638	41108	(null)	(null)	(null)	(null)	(null)	(null)
518	FBgn0038700	F518:R->14->15->16	F518:R->14->15->16->17	FBgn0038701	F518:R->14->15->16->42	25	17	422	41108	1233	1.78073	0.0688073	0.348968	0.347515	109	4.63344	4	357	41114	17.6232	25.669	1.01556	1.12006	1.87423	-0.360825	0.352684	0.358896	97	5.16833	4	174	41115	17.8666	25.5096	0.985967	0.992499	4977	FBgn0038700	518	F518:R->14->15->16->17	8638	41114	4978	FBgn0038701	518	F518:R->14->15->16->42	5460	41115
518	(null)	F518:R->14->60->61->67	(null)	(null)	(null)	1	1	423	41117	1233	4.2	4.2	0.194709	0.19697	1	0.593333	4	2	41130	(null)	(null)	(null)	(null)	4.2	4.2	0.194709	0.19697	1	0.593333	4	2	41131	(null)	(null)	(null)	(null)	(null)	(null)	(null)	(null)	(null)	(null)	(null)	(null)	(null)	(null)	(null)	(null)
518	(null)	F518:R->14->60->61->62->63	(null)	(null)	(null)	1	1	424	41128	1233	1.08	-0.84	0.327471	0.325909	5	0.395	4	8	41142	3.05532	3.495	0.212163	0.243648	1.5	-0.0333333	0.325261	0.339298	12	0.395	4	14	41143	4.09345	6.79679	0.258773	0.255558	(null)	(null)	(null)	(null)	(null)	(null)	(null)	(null)	(null)	(null)	(null)	(null)
518	(null)	F518:R->14->15->16->17->18->19->20	(null)	(null)	(null)	1	1	425	41144	1233	1.32222	-0.211111	0.3813	0.385842	9	0.395	4	16	41150	4.23409	5.93106	0.308412	0.317949	1.75714	-0.814286	0.278309	0.288515	7	0.395	4	14	41151	5.04282	6.72533	0.254137	0.268392	(null)	(null)	(null)	(null)	(null)	(null)	(null)	(null)	(null)	(null)	(null)	(null)
518	FBgn0038702	F518:R	F518:R->1	FBgn0038701	F518:R->14	13	61	426	41172	1233	2.07907	0.527907	0.316068	0.316807	86	5.15333	4	137	41098	17.4413	25.6137	0.980391	1.02115	1.82746	-0.033237	0.343994	0.347494	346	13.8109	4	785	41099	31.3725	46.2893	1.86052	1.92537	4967	FBgn0038702	518	F518:R->1	8642	41098	4968	FBgn0038701	518	F518:R->14	5460	41099
518	FBgn0038702	F518:R	F518:R->1	FBgn0038700	F518:R->14	13	61	426	41172	1233	2.07907	0.527907	0.316068	0.316807	86	5.15333	4	137	41098	17.4413	25.6137	0.980391	1.02115	1.82746	-0.033237	0.343994	0.347494	346	13.8109	4	785	41099	31.3725	46.2893	1.86052	1.92537	4967	FBgn0038702	518	F518:R->1	8642	41098	4969	FBgn0038700	518	F518:R->14	8638	41099
524	(null)	F524:R->1->2->3->4->5	(null)	(null)	(null)	1	1	427	41302	173	(null)	(null)	(null)	(null)	0	0.025	4	0	41306	(null)	(null)	(null)	(null)	3.7	-3.7	0.250382	0.270623	1	0.025	4	1	41307	(null)	(null)	(null)	(null)	(null)	(null)	(null)	(null)	(null)	(null)	(null)	(null)	(null)	(null)	(null)	(null)
527	FBgn0029907	F527:R->16	F527:R->16->17	FBgn0030431	F527:R->16->36	19	21	428	41354	562	2.08072	0.192771	0.329394	0.334882	166	3.89317	4	329	41357	21.9857	34.6439	1.29604	1.34395	1.95956	-0.281618	0.336229	0.337067	136	5.64833	4	249	41358	19.8901	30.1801	1.29351	1.31464	5050	FBgn0029907	527	F527:R->16->17	9436	41357	5051	FBgn0030431	527	F527:R->16->36	9347	41358
527	FBgn0032522	F527:R	F527:R->1	FBgn0030431	F527:R->16	15	41	429	41409	562	1.79259	-0.225926	0.330006	0.333988	108	2.854	4	211	41353	16.6463	24.9364	1.12474	1.12484	2.02616	-0.0208609	0.332482	0.335869	302	9.36567	4	585	41354	29.617	46.0539	1.82868	1.87673	5046	FBgn0032522	527	F527:R->1	4582	41353	5047	FBgn0030431	527	F527:R->16	9347	41354
527	FBgn0032522	F527:R	F527:R->1	FBgn0029907	F527:R->16	15	41	429	41409	562	1.79259	-0.225926	0.330006	0.333988	108	2.854	4	211	41353	16.6463	24.9364	1.12474	1.12484	2.02616	-0.0208609	0.332482	0.335869	302	9.36567	4	585	41354	29.617	46.0539	1.82868	1.87673	5046	FBgn0032522	527	F527:R->1	4582	41353	5048	FBgn0029907	527	F527:R->16	9436	41354
530	(null)	F530:R	(null)	FBgn0032094	F530:R->22	21	19	430	41496	398	1.80854	0.00251256	0.309756	0.309953	199	5.02917	4	413	41456	23.4581	34.7053	1.44263	1.44857	1.83957	-0.0798561	0.321219	0.325084	139	4.35333	4	319	41457	19.6502	29.3091	1.17531	1.19711	(null)	(null)	(null)	(null)	(null)	(null)	5084	FBgn0032094	530	F530:R->22	1768	41457
533	(null)	F533:R->1->3->4->6->14	(null)	(null)	(null)	1	1	431	41550	226	4.9	-4.9	0.306192	0.29299	1	0.644167	4	3	41553	(null)	(null)	(null)	(null)	2.56494	0.925974	0.290474	0.292551	77	0.644167	4	85	41554	13.7665	25.2164	0.778765	0.812642	(null)	(null)	(null)	(null)	(null)	(null)	(null)	(null)	(null)	(null)	(null)	(null)
544	(null)	F544:R->1	(null)	(null)	(null)	5	5	432	41764	694	1.3687	-0.556489	0.362799	0.362469	131	1.6325	4	217	41766	16.4679	21.8542	1.08059	1.11486	1.30446	-0.140179	0.354088	0.356829	112	1.6325	4	183	41767	13.6518	19.4023	1.17744	1.17223	(null)	(null)	(null)	(null)	(null)	(null)	(null)	(null)	(null)	(null)	(null)	(null)
546	(null)	F546:R->6->7->8->9	(null)	(null)	(null)	3	1	433	41824	1353	3.27778	-1.58889	0.304664	0.302341	9	0.045	4	9	41828	6.40937	11.149	0.312449	0.314853	(null)	(null)	(null)	(null)	0	0.015	4	0	41829	(null)	(null)	(null)	(null)	(null)	(null)	(null)	(null)	(null)	(null)	(null)	(null)	(null)	(null)	(null)	(null)
546	(null)	F546:R->6->7->8->9->10	(null)	(null)	(null)	1	1	434	41828	1353	(null)	(null)	(null)	(null)	0	0.015	4	0	41832	(null)	(null)	(null)	(null)	3.27778	-1.58889	0.304664	0.302341	9	0.015	4	9	41833	6.40937	11.149	0.312449	0.314853	(null)	(null)	(null)	(null)	(null)	(null)	(null)	(null)	(null)	(null)	(null)	(null)
548	FBgn0004509	F548:R->10	F548:R->10->11	(null)	(null)	25	1	435	41842	1682	2.09322	0.330508	0.31401	0.323295	59	7.445	4	82	41845	13.4387	20.9048	0.791022	0.788969	1	-1	0.28992	0.333063	1	0.644167	4	5	41846	(null)	(null)	(null)	(null)	5192	FBgn0004509	548	F548:R->10->11	584	41845	(null)	(null)	(null)	(null)	(null)	(null)
548	FBgn0004509	F548:R->10->11	F548:R->10->11->12	(null)	(null)	23	1	436	41845	1682	2.0617	-0.0617021	0.317524	0.326108	47	6.80083	4	67	41849	11.6971	18.4597	0.745613	0.751697	6.4	6.4	0.151387	0.192264	1	0.644167	4	1	41850	(null)	(null)	(null)	(null)	5193	FBgn0004509	548	F548:R->10->11->12	584	41849	(null)	(null)	(null)	(null)	(null)	(null)
548	(null)	F548:R	(null)	FBgn0004509	F548:R->10	9	27	437	41877	1682	2.27368	1.23158	0.331524	0.326455	19	2.97167	4	38	41841	9.83503	13.0379	0.555573	0.585874	2.075	0.308333	0.313609	0.323458	60	8.08917	4	88	41842	13.4812	20.9441	0.791275	0.788916	(null)	(null)	(null)	(null)	(null)	(null)	5191	FBgn0004509	548	F548:R->10	584	41842
560	(null)	F560:R->6->7->11->12->13->14	(null)	(null)	(null)	1	1	438	42088	466	(null)	(null)	(null)	(null)	0	0.085	4	0	42092	(null)	(null)	(null)	(null)	0.7	0.7	0.351927	0.359996	2	0.085	4	2	42093	0.8	0.8	0.0403212	0.0475778	(null)	(null)	(null)	(null)	(null)	(null)	(null)	(null)	(null)	(null)	(null)	(null)
563	FBgn0034641	F563:R	F563:R->1	FBgn0034642	F563:R->24	23	21	439	42175	2107	1.50723	-0.109639	0.364956	0.369689	83	4.23844	4	300	42131	11.7774	18.126	0.876467	0.882703	1.69813	-0.250187	0.346681	0.350143	267	3.90817	4	634	42132	25.191	37.2912	1.58108	1.63355	5276	FBgn0034641	563	F563:R->1	57	42131	5277	FBgn0034642	563	F563:R->24	4269	42132
571	FBgn0023513	F571:R	F571:R->1	FBgn0023510	F571:R->22	21	21	440	42356	1705	1.7793	-0.00348837	0.343483	0.345904	430	5.64833	4	1018	42314	34.8832	50.807	2.11147	2.16828	1.425	0.235	0.368382	0.369047	40	5.64833	4	285	42315	9.8707	13.3594	0.663786	0.697782	5332	FBgn0023513	571	F571:R->1	3577	42314	5333	FBgn0023510	571	F571:R->22	5121	42315
573	(null)	F573:R->1->5->17	(null)	(null)	(null)	1	1	441	42399	454	3.5	2.9	0.316273	0.336784	2	0.641111	4	2	42404	5.8	7	0.329773	0.289039	(null)	(null)	(null)	(null)	0	0.641111	4	0	42405	(null)	(null)	(null)	(null)	(null)	(null)	(null)	(null)	(null)	(null)	(null)	(null)	(null)	(null)	(null)	(null)
576	(null)	F576:R->1->2->6->7->8->9	(null)	(null)	(null)	1	1	442	42477	424	0.5	0.5	0.431963	0.495359	2	0.085	4	2	42481	0.4	0.4	0.138877	0.0758541	1.2	-1.2	0.197746	0.248937	1	0.085	4	1	42482	(null)	(null)	(null)	(null)	(null)	(null)	(null)	(null)	(null)	(null)	(null)	(null)	(null)	(null)	(null)	(null)
577	FBgn0037988	F577:R->1	F577:R->1->2	(null)	(null)	17	13	443	42486	583	1.83784	-0.101351	0.336959	0.345602	296	2.68706	4	514	42488	27.3273	41.7959	1.78173	1.84078	1.68936	0.251064	0.361872	0.368735	47	4.50917	4	80	42489	10.9786	15.9547	0.744717	0.781372	5386	FBgn0037988	577	F577:R->1->2	3528	42488	(null)	(null)	(null)	(null)	(null)	(null)
578	(null)	F578:R->1->17	(null)	(null)	(null)	1	1	444	42526	569	1.93333	-1.2	0.355144	0.353944	9	0.641111	4	13	42531	3.87105	6.18466	0.247418	0.247211	2.4	-2.4	0.347633	0.35543	1	0.641111	4	6	42532	(null)	(null)	(null)	(null)	(null)	(null)	(null)	(null)	(null)	(null)	(null)	(null)	(null)	(null)	(null)	(null)
579	(null)	F579:R->4->12	(null)	(null)	(null)	3	3	445	42553	329	2.5303	-0.954545	0.2964	0.299712	33	0.659167	4	79	42556	10.3785	17.1636	0.560787	0.561284	2.42286	-0.194286	0.317644	0.323418	35	0.659167	4	87	42557	10.6394	17.9816	0.583485	0.614441	(null)	(null)	(null)	(null)	(null)	(null)	(null)	(null)	(null)	(null)	(null)	(null)
583	(null)	F583:R->4	(null)	(null)	(null)	17	17	446	42639	321	1.47473	0.197802	0.356276	0.351972	91	4.60917	4	165	42642	13.8397	19.6988	1.0415	1.04527	1.39836	0.372131	0.366435	0.370912	61	4.37	4	96	42643	9.25385	14.0824	0.84327	0.872189	(null)	(null)	(null)	(null)	(null)	(null)	(null)	(null)	(null)	(null)	(null)	(null)
583	(null)	F583:R	(null)	(null)	(null)	3	35	447	42676	321	(null)	(null)	(null)	(null)	0	0.659167	4	9	42638	(null)	(null)	(null)	(null)	1.44408	0.267763	0.360353	0.359573	152	8.73	4	262	42639	16.6039	24.1618	1.33708	1.36166	(null)	(null)	(null)	(null)	(null)	(null)	(null)	(null)	(null)	(null)	(null)	(null)
586	(null)	F586:R->18	(null)	(null)	(null)	13	1	448	42693	432	1.64923	0.0338462	0.337072	0.341047	195	3.41083	4	289	42696	19.5198	30.2312	1.46916	1.47522	2.42941	-0.405882	0.349243	0.356909	17	0.644167	4	17	42697	8.53588	13.285	0.54279	0.533814	(null)	(null)	(null)	(null)	(null)	(null)	(null)	(null)	(null)	(null)	(null)	(null)
586	(null)	F586:R->18->19->29	(null)	(null)	(null)	1	1	449	42701	432	1.61429	-0.442857	0.361255	0.373233	7	0.593333	4	15	42708	5.007	6.68954	0.199548	0.203046	1.75833	0.391667	0.344918	0.345056	12	0.593333	4	13	42709	4.72315	7.79574	0.31163	0.329997	(null)	(null)	(null)	(null)	(null)	(null)	(null)	(null)	(null)	(null)	(null)	(null)
586	(null)	F586:R->18->19->20->21	(null)	(null)	(null)	5	1	450	42706	432	1.75259	-0.000862069	0.315931	0.322872	116	1.58	4	156	42712	15.3736	24.4079	1.13839	1.13444	1.48095	-0.271429	0.369738	0.369241	21	0.395	4	24	42713	6.02329	9.11131	0.392178	0.389818	(null)	(null)	(null)	(null)	(null)	(null)	(null)	(null)	(null)	(null)	(null)	(null)
586	(null)	F586:R->18->19->20->21->22	(null)	(null)	(null)	3	1	451	42712	432	1.5	-0.0565217	0.313984	0.313265	23	1.185	4	39	42716	7.00675	10.1548	0.547722	0.546686	1.76098	0.0219512	0.32129	0.328906	82	0.395	4	95	42717	12.6957	20.4589	0.962182	0.953154	(null)	(null)	(null)	(null)	(null)	(null)	(null)	(null)	(null)	(null)	(null)	(null)
586	(null)	F586:R->18->19->20->21->22->23	(null)	(null)	(null)	1	1	452	42716	432	2.13333	1	0.22227	0.213116	6	0.395	4	9	42720	5.28015	7.31081	0.219338	0.18703	1.43636	-0.254545	0.343358	0.34286	11	0.395	4	15	42721	4.24288	6.49477	0.349112	0.353199	(null)	(null)	(null)	(null)	(null)	(null)	(null)	(null)	(null)	(null)	(null)	(null)
597	FBgn0032061	F597:R->10	F597:R->10->11	(null)	(null)	23	11	453	42962	506	1.46805	-0.170954	0.363695	0.368665	241	4.23844	4	346	42965	20.8838	30.8321	1.5773	1.61688	1.47816	-0.110345	0.370743	0.376261	87	3.61583	4	133	42966	12.1709	18.4218	1.01596	1.0282	5495	FBgn0032061	597	F597:R->10->11	13116	42965	(null)	(null)	(null)	(null)	(null)	(null)
597	FBgn0000261	F597:R	F597:R->1	FBgn0032061	F597:R->10	9	35	454	43005	506	0.617647	-0.170588	0.391348	0.38715	17	0.982167	4	38	42961	2.53007	3.57299	0.445195	0.463436	1.47073	-0.154878	0.365565	0.37068	328	7.80344	4	482	42962	24.1358	35.8649	1.87397	1.91399	5492	FBgn0000261	597	F597:R->1	11231	42961	5493	FBgn0032061	597	F597:R->10	13116	42962
601	(null)	F601:R->1->2->6->7->8->9	(null)	(null)	(null)	1	1	455	43091	417	1.375	-1.125	0.30787	0.313856	8	0.085	4	8	43095	4.39415	5.00229	0.306283	0.358525	0.1	-0.1	0.24494	0.263109	1	0.085	4	2	43096	(null)	(null)	(null)	(null)	(null)	(null)	(null)	(null)	(null)	(null)	(null)	(null)	(null)	(null)	(null)	(null)
604	FBgn0034005	F604:R->1->2->3	F604:R->1->2->3->4	FBgn0003328	F604:R->1->2->3->23	19	11	456	43462	1664	1.84572	-0.195575	0.323278	0.329501	678	3.04167	4	1271	43466	43.7148	64.7932	2.71089	2.81406	1.5618	-0.124719	0.348864	0.349352	178	1.30567	4	274	43467	19.4087	28.4701	1.40592	1.37668	5675	FBgn0034005	604	F604:R->1->2->3->4	4573	43466	5677	FBgn0003328	604	F604:R->1->2->3->23	12186	43467
604	FBgn0034880	F604:R->1->2->3	F604:R->1->2->3->4	FBgn0003328	F604:R->1->2->3->23	19	11	456	43462	1664	1.84572	-0.195575	0.323278	0.329501	678	3.04167	4	1271	43466	43.7148	64.7932	2.71089	2.81406	1.5618	-0.124719	0.348864	0.349352	178	1.30567	4	274	43467	19.4087	28.4701	1.40592	1.37668	5676	FBgn0034880	604	F604:R->1->2->3->4	10073	43466	5677	FBgn0003328	604	F604:R->1->2->3->23	12186	43467
604	FBgn0034005	F604:R->1->2->3->4	F604:R->1->2->3->4->5	FBgn0034880	F604:R->1->2->3->4->14	9	9	457	43466	1664	1.91306	-0.126706	0.320066	0.326941	337	0.837333	4	596	43470	31.4167	47.102	1.8923	1.99731	1.79806	-0.209677	0.325106	0.330968	310	2.265	4	570	43471	28.719	42.6215	1.87024	1.91449	5678	FBgn0034005	604	F604:R->1->2->3->4->5	4573	43470	5679	FBgn0034880	604	F604:R->1->2->3->4->14	10073	43471
604	(null)	F604:R->1->2->3->4->14->15	(null)	(null)	(null)	1	1	458	43476	1664	2.5625	-0.9875	0.329801	0.340179	8	0.56	4	14	43484	6.84512	9.89827	0.356178	0.35535	1.41	0.07	0.337358	0.335839	10	0.56	4	19	43485	5.47205	7.20964	0.210604	0.209115	(null)	(null)	(null)	(null)	(null)	(null)	(null)	(null)	(null)	(null)	(null)	(null)
605	(null)	F605:R->18->19	(null)	(null)	(null)	3	1	459	43503	940	2.45	0.05	0.361941	0.369702	2	0.988333	4	2	43507	0.1	4.9	0	0	2.24737	-0.384211	0.286372	0.28072	19	0.593333	4	21	43508	8.97713	13.3762	0.383511	0.478296	(null)	(null)	(null)	(null)	(null)	(null)	(null)	(null)	(null)	(null)	(null)	(null)
619	FBgn0000487	F619:R->12	F619:R->12->13	FBgn0000165	F619:R->12->50	37	21	460	43794	854	1.60244	-0.387805	0.367467	0.376159	41	5.92078	4	51	43797	8.86375	13.4223	0.640562	0.630983	2.05	-1.21	0.291691	0.303473	10	5.64833	4	13	43798	7.41957	9.24536	0.415971	0.438163	5777	FBgn0000487	619	F619:R->12->13	6086	43797	5779	FBgn0000165	619	F619:R->12->50	10389	43798
619	FBgn0033367	F619:R->12	F619:R->12->13	FBgn0000165	F619:R->12->50	37	21	460	43794	854	1.60244	-0.387805	0.367467	0.376159	41	5.92078	4	51	43797	8.86375	13.4223	0.640562	0.630983	2.05	-1.21	0.291691	0.303473	10	5.64833	4	13	43798	7.41957	9.24536	0.415971	0.438163	5778	FBgn0033367	619	F619:R->12->13	12257	43797	5779	FBgn0000165	619	F619:R->12->50	10389	43798
619	FBgn0000487	F619:R->12->13->19->20->24->25	F619:R->12->13->19->20->24->25->26	(null)	(null)	21	1	461	43829	854	1.74333	-0.75	0.355559	0.362879	30	2.314	4	36	43833	8.44702	12.1744	0.53992	0.531816	(null)	(null)	(null)	(null)	0	0.468333	4	1	43834	(null)	(null)	(null)	(null)	5795	FBgn0000487	619	F619:R->12->13->19->20->24->25->26	6086	43833	(null)	(null)	(null)	(null)	(null)	(null)
619	FBgn0033367	F619:R->12->13->19->20->24->25	F619:R->12->13->19->20->24->25->26	(null)	(null)	21	1	461	43829	854	1.74333	-0.75	0.355559	0.362879	30	2.314	4	36	43833	8.44702	12.1744	0.53992	0.531816	(null)	(null)	(null)	(null)	0	0.468333	4	1	43834	(null)	(null)	(null)	(null)	5796	FBgn0033367	619	F619:R->12->13->19->20->24->25->26	12257	43833	(null)	(null)	(null)	(null)	(null)	(null)
619	FBgn0033367	F619:R->12->13->19->20->24->25->26	F619:R->12->13->19->20->24->25->26->27	FBgn0000487	F619:R->12->13->19->20->24->25->26->36	9	11	462	43833	854	0.9	-0.2	0.491325	0.491862	2	0.745667	4	3	43839	0.4	1.8	0	0	1.80357	-0.789286	0.345862	0.353666	28	1.56833	4	33	43840	8.35852	12.0925	0.501209	0.496535	5798	FBgn0033367	619	F619:R->12->13->19->20->24->25->26->27	12257	43839	5799	FBgn0000487	619	F619:R->12->13->19->20->24->25->26->36	6086	43840
619	FBgn0000487	F619:R->12->13->19->20->24->25->26->36	F619:R->12->13->19->20->24->25->26->36->37	(null)	(null)	9	1	463	43840	854	1.808	-0.92	0.3546	0.362545	25	0.745667	4	27	43847	8.20813	11.4218	0.475095	0.474717	3.1	3.1	0.233685	0.268655	1	0.468333	4	3	43848	(null)	(null)	(null)	(null)	5802	FBgn0000487	619	F619:R->12->13->19->20->24->25->26->36->37	6086	43847	(null)	(null)	(null)	(null)	(null)	(null)
619	FBgn0050110	F619:R	F619:R->1	FBgn0000487	F619:R->12	11	59	464	43863	854	2.15	-0.465385	0.276591	0.285504	26	2.6025	4	72	43793	7.71184	13.3644	0.398404	0.401696	1.6902	-0.54902	0.352609	0.361907	51	11.5183	4	65	43794	11.4176	16.2262	0.783739	0.784707	5772	FBgn0050110	619	F619:R->1	6220	43793	5773	FBgn0000487	619	F619:R->12	6086	43794
619	FBgn0050110	F619:R	F619:R->1	FBgn0000165	F619:R->12	11	59	464	43863	854	2.15	-0.465385	0.276591	0.285504	26	2.6025	4	72	43793	7.71184	13.3644	0.398404	0.401696	1.6902	-0.54902	0.352609	0.361907	51	11.5183	4	65	43794	11.4176	16.2262	0.783739	0.784707	5772	FBgn0050110	619	F619:R->1	6220	43793	5774	FBgn0000165	619	F619:R->12	10389	43794
619	FBgn0050110	F619:R	F619:R->1	FBgn0033367	F619:R->12	11	59	464	43863	854	2.15	-0.465385	0.276591	0.285504	26	2.6025	4	72	43793	7.71184	13.3644	0.398404	0.401696	1.6902	-0.54902	0.352609	0.361907	51	11.5183	4	65	43794	11.4176	16.2262	0.783739	0.784707	5772	FBgn0050110	619	F619:R->1	6220	43793	5775	FBgn0033367	619	F619:R->12	12257	43794
627	FBgn0033710	F627:R->4	F627:R->4->5	FBgn0050046	F627:R->4->50	45	19	465	44014	1655	1.80966	-0.149937	0.340938	0.341796	797	9.83594	4	1585	44017	46.4168	68.9198	3.0236	3.02886	1.80139	0.0247222	0.333149	0.336282	360	3.71733	4	600	44018	31.4212	46.4599	1.96935	1.98847	5858	FBgn0033710	627	F627:R->4->5	5099	44017	5860	FBgn0050046	627	F627:R->4->50	6162	44018
627	FBgn0050203	F627:R->4	F627:R->4->5	FBgn0050046	F627:R->4->50	45	19	465	44014	1655	1.80966	-0.149937	0.340938	0.341796	797	9.83594	4	1585	44017	46.4168	68.9198	3.0236	3.02886	1.80139	0.0247222	0.333149	0.336282	360	3.71733	4	600	44018	31.4212	46.4599	1.96935	1.98847	5859	FBgn0050203	627	F627:R->4->5	6292	44017	5860	FBgn0050046	627	F627:R->4->50	6162	44018
627	FBgn0033710	F627:R->4->5	F627:R->4->5->6	FBgn0050203	F627:R->4->5->29	23	21	466	44017	1655	1.62107	-0.102066	0.352404	0.352972	242	4.23844	4	517	44019	24.4465	35.1239	1.72921	1.74208	1.83834	-0.284178	0.340649	0.341775	493	5.64833	4	913	44020	36.3285	54.3078	2.29804	2.28712	5861	FBgn0033710	627	F627:R->4->5->6	5099	44019	5862	FBgn0050203	627	F627:R->4->5->29	6292	44020
627	(null)	F627:R	(null)	FBgn0033710	F627:R->4	3	65	467	44081	1655	(null)	(null)	(null)	(null)	0	0.659167	4	53	44013	(null)	(null)	(null)	(null)	1.80709	-0.095592	0.338512	0.340079	1157	13.5024	4	2198	44014	56.0276	83.1266	3.60898	3.62278	(null)	(null)	(null)	(null)	(null)	(null)	5855	FBgn0033710	627	F627:R->4	5099	44014
627	(null)	F627:R	(null)	FBgn0050046	F627:R->4	3	65	467	44081	1655	(null)	(null)	(null)	(null)	0	0.659167	4	53	44013	(null)	(null)	(null)	(null)	1.80709	-0.095592	0.338512	0.340079	1157	13.5024	4	2198	44014	56.0276	83.1266	3.60898	3.62278	(null)	(null)	(null)	(null)	(null)	(null)	5856	FBgn0050046	627	F627:R->4	6162	44014
627	(null)	F627:R	(null)	FBgn0050203	F627:R->4	3	65	467	44081	1655	(null)	(null)	(null)	(null)	0	0.659167	4	53	44013	(null)	(null)	(null)	(null)	1.80709	-0.095592	0.338512	0.340079	1157	13.5024	4	2198	44014	56.0276	83.1266	3.60898	3.62278	(null)	(null)	(null)	(null)	(null)	(null)	5857	FBgn0050203	627	F627:R->4	6292	44014
631	FBgn0052743	F631:R->1->3->4->5	F631:R->1->3->4->5->6	(null)	(null)	9	1	468	44161	3542	1.37143	-0.842857	0.308338	0.323637	14	0.774667	4	17	44165	5.40712	6.84712	0.340376	0.348528	2.075	0.325	0.271172	0.24757	4	0.468333	4	5	44166	3.15119	5.68595	0.107487	0.134825	5909	FBgn0052743	631	F631:R->1->3->4->5->6	7917	44165	(null)	(null)	(null)	(null)	(null)	(null)
633	(null)	F633:R->1->17	(null)	(null)	(null)	1	1	469	44202	364	0.7	0.7	0.496829	0.494009	1	0.641111	4	1	44207	(null)	(null)	(null)	(null)	1.45	1.15	0.347023	0.313504	2	0.641111	4	2	44208	2.3	2.9	0.13701	0.207701	(null)	(null)	(null)	(null)	(null)	(null)	(null)	(null)	(null)	(null)	(null)	(null)
636	(null)	F636:R->1->3->4->5->11->12	(null)	(null)	(null)	1	1	470	44274	1704	0.5	0.5	0.278956	0.279024	1	0.085	4	1	44278	(null)	(null)	(null)	(null)	1	-1	0.344747	0.322776	2	0.085	4	2	44279	0	0	0	0	(null)	(null)	(null)	(null)	(null)	(null)	(null)	(null)	(null)	(null)	(null)	(null)
637	(null)	F637:R->6->7->8->9	(null)	(null)	(null)	1	1	471	44291	508	1.35	0.45	0.393329	0.403958	2	0.015	4	2	44295	0.9	2.7	0.0513015	0.0700447	2.4	-2.4	0.347633	0.35543	1	0.015	4	1	44296	(null)	(null)	(null)	(null)	(null)	(null)	(null)	(null)	(null)	(null)	(null)	(null)	(null)	(null)	(null)	(null)
639	(null)	F639:R->8	(null)	(null)	(null)	17	5	472	44330	1621	1.625	-0.475	0.310817	0.273006	4	5.16833	4	6	44333	2.19924	4.20912	0.293816	0.294252	2.6	2.6	0.278519	0.209653	1	2.57667	4	1	44334	(null)	(null)	(null)	(null)	(null)	(null)	(null)	(null)	(null)	(null)	(null)	(null)	(null)	(null)	(null)	(null)
639	(null)	F639:R	(null)	(null)	(null)	7	23	473	44359	1621	(null)	(null)	(null)	(null)	0	3.22083	4	11	44329	(null)	(null)	(null)	(null)	1.82	0.14	0.304357	0.260335	5	7.10083	4	7	44330	2.34201	5.10539	0.286313	0.291867	(null)	(null)	(null)	(null)	(null)	(null)	(null)	(null)	(null)	(null)	(null)	(null)
645	FBgn0010051	F645:R->22	F645:R->22->23	(null)	(null)	25	1	474	44448	3242	2.0722	0.20249	0.324912	0.330025	241	4.26344	4	294	44451	28.6589	43.0183	1.52929	1.59886	0.825	0.425	0.386357	0.403019	4	0.644167	4	15	44452	0.251661	1.65227	0.213651	0.22176	5989	FBgn0010051	645	F645:R->22->23	473	44451	(null)	(null)	(null)	(null)	(null)	(null)
645	(null)	F645:R->22->23->29->30->34->35->39->40->41	(null)	(null)	(null)	1	1	475	44491	3242	2.27241	0.203448	0.321194	0.324678	29	0.025	4	30	44493	8.05964	14.7924	0.529607	0.577295	1.93333	0.566667	0.334074	0.342425	6	0.025	4	6	44494	3.34305	5.9813	0.219587	0.222963	(null)	(null)	(null)	(null)	(null)	(null)	(null)	(null)	(null)	(null)	(null)	(null)
645	FBgn0037338	F645:R	F645:R->1	FBgn0010051	F645:R->22	21	27	476	44495	3242	1.42866	0.022293	0.338779	0.344158	157	5.64833	4	278	44447	15.6628	23.8275	1.20937	1.22746	2.05184	0.206122	0.325915	0.331217	245	4.90761	4	320	44448	28.7658	43.043	1.54527	1.61687	5986	FBgn0037338	645	F645:R->1	13	44447	5987	FBgn0010051	645	F645:R->22	473	44448
655	(null)	F655:R	(null)	FBgn0005658	F655:R->22	21	23	477	44692	811	1.83704	0.0518519	0.361573	0.37124	27	5.65833	4	116	44648	8.28901	12.7771	0.473846	0.461126	1.10317	-0.068254	0.387428	0.391144	63	4.23844	4	172	44649	6.27247	10.8145	0.63609	0.653869	(null)	(null)	(null)	(null)	(null)	(null)	6042	FBgn0005658	655	F655:R->22	11348	44649
675	FBgn0031014	F675:R->24	F675:R->24->25	FBgn0028875	F675:R->24->42	17	23	478	45007	1036	1.52	-0.79	0.308178	0.312493	20	4.98917	4	54	45010	8.15714	10.1015	0.574475	0.606292	1.25	-1.25	0.405841	0.417648	2	4.23844	4	17	45011	1.1	1.1	0.267374	0.238525	6135	FBgn0031014	675	F675:R->24->25	7751	45010	6136	FBgn0028875	675	F675:R->24->42	8039	45011
675	FBgn0032151	F675:R	F675:R->1	FBgn0031014	F675:R->24	23	41	479	45070	1036	3.1	-3.1	0.366088	0.373358	4	4.53844	4	47	45006	4.84974	4.84974	0.301744	0.295119	1.49545	-0.831818	0.317057	0.322053	22	9.17678	4	90	45007	8.18503	10.1287	0.619729	0.645526	6131	FBgn0032151	675	F675:R->1	9152	45006	6132	FBgn0031014	675	F675:R->24	7751	45007
675	FBgn0032151	F675:R	F675:R->1	FBgn0028875	F675:R->24	23	41	479	45070	1036	3.1	-3.1	0.366088	0.373358	4	4.53844	4	47	45006	4.84974	4.84974	0.301744	0.295119	1.49545	-0.831818	0.317057	0.322053	22	9.17678	4	90	45007	8.18503	10.1287	0.619729	0.645526	6131	FBgn0032151	675	F675:R->1	9152	45006	6133	FBgn0028875	675	F675:R->24	8039	45007
676	(null)	F676:R->1->2->3	(null)	(null)	(null)	7	3	480	45077	317	1.48421	-0.221053	0.330455	0.327685	19	0.605	4	35	45081	4.75114	8.11008	0.429332	0.444618	2.18333	-0.527778	0.365596	0.372177	18	0.575	4	33	45082	8.3218	12.4417	0.513994	0.500855	(null)	(null)	(null)	(null)	(null)	(null)	(null)	(null)	(null)	(null)	(null)	(null)
682	FBgn0015245	F682:R->20	F682:R->20->21	FBgn0037742	F682:R->20->92	71	21	481	45214	1220	1.75845	-0.0843411	0.345541	0.351403	645	15.3477	4	1115	45217	41.2995	60.816	2.68229	2.72587	1.132	-0.02	0.387447	0.388947	75	3.64817	4	149	45218	11.0449	14.811	0.983919	0.988873	6202	FBgn0015245	682	F682:R->20->21	1512	45217	6205	FBgn0037742	682	F682:R->20->92	13241	45218
682	FBgn0011244	F682:R->20	F682:R->20->21	FBgn0037742	F682:R->20->92	71	21	481	45214	1220	1.75845	-0.0843411	0.345541	0.351403	645	15.3477	4	1115	45217	41.2995	60.816	2.68229	2.72587	1.132	-0.02	0.387447	0.388947	75	3.64817	4	149	45218	11.0449	14.811	0.983919	0.988873	6203	FBgn0011244	682	F682:R->20->21	6016	45217	6205	FBgn0037742	682	F682:R->20->92	13241	45218
682	FBgn0031728	F682:R->20	F682:R->20->21	FBgn0037742	F682:R->20->92	71	21	481	45214	1220	1.75845	-0.0843411	0.345541	0.351403	645	15.3477	4	1115	45217	41.2995	60.816	2.68229	2.72587	1.132	-0.02	0.387447	0.388947	75	3.64817	4	149	45218	11.0449	14.811	0.983919	0.988873	6204	FBgn0031728	682	F682:R->20->21	11523	45217	6205	FBgn0037742	682	F682:R->20->92	13241	45218
682	FBgn0015245	F682:R->20->21	F682:R->20->21->22	(null)	(null)	69	1	482	45217	1220	1.75836	-0.115595	0.345576	0.351564	622	14.7036	4	1075	45221	40.6412	59.7461	2.6427	2.69377	1.76087	0.76087	0.344623	0.347076	23	0.644167	4	39	45222	7.51048	10.8187	0.469338	0.425763	6207	FBgn0015245	682	F682:R->20->21->22	1512	45221	(null)	(null)	(null)	(null)	(null)	(null)
682	FBgn0011244	F682:R->20->21	F682:R->20->21->22	(null)	(null)	69	1	482	45217	1220	1.75836	-0.115595	0.345576	0.351564	622	14.7036	4	1075	45221	40.6412	59.7461	2.6427	2.69377	1.76087	0.76087	0.344623	0.347076	23	0.644167	4	39	45222	7.51048	10.8187	0.469338	0.425763	6208	FBgn0011244	682	F682:R->20->21->22	6016	45221	(null)	(null)	(null)	(null)	(null)	(null)
682	FBgn0031728	F682:R->20->21	F682:R->20->21->22	(null)	(null)	69	1	482	45217	1220	1.75836	-0.115595	0.345576	0.351564	622	14.7036	4	1075	45221	40.6412	59.7461	2.6427	2.69377	1.76087	0.76087	0.344623	0.347076	23	0.644167	4	39	45222	7.51048	10.8187	0.469338	0.425763	6209	FBgn0031728	682	F682:R->20->21->22	11523	45221	(null)	(null)	(null)	(null)	(null)	(null)
682	FBgn0015245	F682:R->20->21->22	F682:R->20->21->22->23	(null)	(null)	67	1	483	45221	1220	1.7408	-0.129519	0.345725	0.351508	603	14.0594	4	1036	45229	39.7131	58.2868	2.58704	2.63642	2.1125	0.2625	0.353854	0.367908	8	0.644167	4	22	45230	5.14573	8.16395	0.301824	0.29157	6212	FBgn0015245	682	F682:R->20->21->22->23	1512	45229	(null)	(null)	(null)	(null)	(null)	(null)
682	FBgn0011244	F682:R->20->21->22	F682:R->20->21->22->23	(null)	(null)	67	1	483	45221	1220	1.7408	-0.129519	0.345725	0.351508	603	14.0594	4	1036	45229	39.7131	58.2868	2.58704	2.63642	2.1125	0.2625	0.353854	0.367908	8	0.644167	4	22	45230	5.14573	8.16395	0.301824	0.29157	6213	FBgn0011244	682	F682:R->20->21->22->23	6016	45229	(null)	(null)	(null)	(null)	(null)	(null)
682	FBgn0031728	F682:R->20->21->22	F682:R->20->21->22->23	(null)	(null)	67	1	483	45221	1220	1.7408	-0.129519	0.345725	0.351508	603	14.0594	4	1036	45229	39.7131	58.2868	2.58704	2.63642	2.1125	0.2625	0.353854	0.367908	8	0.644167	4	22	45230	5.14573	8.16395	0.301824	0.29157	6214	FBgn0031728	682	F682:R->20->21->22->23	11523	45229	(null)	(null)	(null)	(null)	(null)	(null)
682	FBgn0015245	F682:R->20->21->22->23	F682:R->20->21->22->23->24	FBgn0011244	F682:R->20->21->22->23->67	43	23	484	45229	1220	1.4	-0.338693	0.361926	0.368783	199	9.82094	4	356	45237	18.741	26.8382	1.34296	1.40059	1.51618	-0.0639004	0.36126	0.36847	241	4.23844	4	456	45238	21.3706	31.8125	1.49145	1.53978	6217	FBgn0015245	682	F682:R->20->21->22->23->24	1512	45237	6219	FBgn0011244	682	F682:R->20->21->22->23->67	6016	45238
682	FBgn0031728	F682:R->20->21->22->23	F682:R->20->21->22->23->24	FBgn0011244	F682:R->20->21->22->23->67	43	23	484	45229	1220	1.4	-0.338693	0.361926	0.368783	199	9.82094	4	356	45237	18.741	26.8382	1.34296	1.40059	1.51618	-0.0639004	0.36126	0.36847	241	4.23844	4	456	45238	21.3706	31.8125	1.49145	1.53978	6218	FBgn0031728	682	F682:R->20->21->22->23->24	11523	45237	6219	FBgn0011244	682	F682:R->20->21->22->23->67	6016	45238
682	FBgn0031728	F682:R->20->21->22->23->24	F682:R->20->21->22->23->24->25	FBgn0015245	F682:R->20->21->22->23->24->48	23	19	485	45237	1220	1.36991	-0.40354	0.366316	0.373445	113	4.23844	4	201	45249	14.2858	19.9868	0.958047	0.993588	1.43636	-0.397403	0.357862	0.365007	77	5.63333	4	111	45250	11.4605	16.7325	0.912311	0.950401	6222	FBgn0031728	682	F682:R->20->21->22->23->24->25	11523	45249	6223	FBgn0015245	682	F682:R->20->21->22->23->24->48	1512	45250
682	FBgn0028686	F682:R	F682:R->1	FBgn0015245	F682:R->20	19	93	486	45325	1220	2.5083	0.196194	0.310652	0.313106	289	5.8125	4	332	45213	33.661	54.2815	1.98784	1.9933	1.69319	-0.0776389	0.349919	0.355325	720	18.9451	4	1265	45214	43.0385	62.57	2.87532	2.91369	6196	FBgn0028686	682	F682:R->1	4625	45213	6197	FBgn0015245	682	F682:R->20	1512	45214
682	FBgn0028686	F682:R	F682:R->1	FBgn0011244	F682:R->20	19	93	486	45325	1220	2.5083	0.196194	0.310652	0.313106	289	5.8125	4	332	45213	33.661	54.2815	1.98784	1.9933	1.69319	-0.0776389	0.349919	0.355325	720	18.9451	4	1265	45214	43.0385	62.57	2.87532	2.91369	6196	FBgn0028686	682	F682:R->1	4625	45213	6198	FBgn0011244	682	F682:R->20	6016	45214
682	FBgn0028686	F682:R	F682:R->1	FBgn0031728	F682:R->20	19	93	486	45325	1220	2.5083	0.196194	0.310652	0.313106	289	5.8125	4	332	45213	33.661	54.2815	1.98784	1.9933	1.69319	-0.0776389	0.349919	0.355325	720	18.9451	4	1265	45214	43.0385	62.57	2.87532	2.91369	6196	FBgn0028686	682	F682:R->1	4625	45213	6199	FBgn0031728	682	F682:R->20	11523	45214
682	FBgn0028686	F682:R	F682:R->1	FBgn0037742	F682:R->20	19	93	486	45325	1220	2.5083	0.196194	0.310652	0.313106	289	5.8125	4	332	45213	33.661	54.2815	1.98784	1.9933	1.69319	-0.0776389	0.349919	0.355325	720	18.9451	4	1265	45214	43.0385	62.57	2.87532	2.91369	6196	FBgn0028686	682	F682:R->1	4625	45213	6200	FBgn0037742	682	F682:R->20	13241	45214
685	FBgn0052937	F685:R	F685:R->1	(null)	(null)	23	3	487	45398	2741	2	3.19189e-17	0.3293	0.33641	40	4.04317	4	76	45372	11.6777	17.3341	0.635466	0.64705	2.01389	-1.29167	0.340773	0.347469	36	1.9325	4	48	45373	8.6428	12.771	0.606316	0.599033	6264	FBgn0052937	685	F685:R->1	8019	45372	(null)	(null)	(null)	(null)	(null)	(null)
692	FBgn0053191	F692:R->6->7->8->9	F692:R->6->7->8->9->10	(null)	(null)	9	1	488	45529	617	1.66	-1.26	0.315514	0.310991	5	0.745667	4	5	45533	4.676	5.40046	0.195578	0.206718	(null)	(null)	(null)	(null)	0	0.468333	4	0	45534	(null)	(null)	(null)	(null)	6311	FBgn0053191	692	F692:R->6->7->8->9->10	8187	45533	(null)	(null)	(null)	(null)	(null)	(null)
694	FBgn0004176	F694:R	F694:R->1	FBgn0010097	F694:R->24	23	23	489	45613	479	1.53485	-0.00151515	0.370423	0.3679	66	4.43678	4	138	45567	10.6693	16.4835	0.847244	0.871604	1.26413	-0.561957	0.340022	0.347902	92	4.23844	4	163	45568	11.216	15.6544	0.878697	0.896865	6322	FBgn0004176	694	F694:R->1	6978	45567	6323	FBgn0010097	694	F694:R->24	5008	45568
700	(null)	F700:R->1	(null)	FBgn0004575	F700:R->1->5	3	23	490	45729	1121	1.6	0.625	0.327069	0.318187	8	0.659167	4	8	45731	3.88403	5.90931	0.385026	0.380193	1.9	-0.516667	0.288646	0.271842	12	4.71006	4	21	45732	6.18796	9.0584	0.439895	0.439021	(null)	(null)	(null)	(null)	(null)	(null)	6375	FBgn0004575	700	F700:R->1->5	8819	45732
700	(null)	F700:R->1->5->6	(null)	FBgn0004575	F700:R->1->5->6->14	7	13	491	45737	1121	1.93333	-0.933333	0.201921	0.171695	3	2.56444	4	12	45741	2.09523	4.15812	0.114166	0.0495285	1.88889	-0.377778	0.317555	0.305224	9	2.29033	4	9	45742	6.01581	8.41843	0.394884	0.389604	(null)	(null)	(null)	(null)	(null)	(null)	6377	FBgn0004575	700	F700:R->1->5->6->14	8819	45742
707	FBgn0032373	F707:R->22	F707:R->22->23	(null)	(null)	91	1	492	45905	1822	1.63529	-0.542484	0.350241	0.352024	153	19.0501	4	233	45908	20.9456	28.3767	1.39883	1.41025	3.71818	2.59091	0.318495	0.313047	11	0.644167	4	28	45909	6.81616	11.5116	0.353151	0.353306	6424	FBgn0032373	707	F707:R->22->23	1867	45908	(null)	(null)	(null)	(null)	(null)	(null)
707	FBgn0028671	F707:R->22	F707:R->22->23	(null)	(null)	91	1	492	45905	1822	1.63529	-0.542484	0.350241	0.352024	153	19.0501	4	233	45908	20.9456	28.3767	1.39883	1.41025	3.71818	2.59091	0.318495	0.313047	11	0.644167	4	28	45909	6.81616	11.5116	0.353151	0.353306	6425	FBgn0028671	707	F707:R->22->23	4740	45908	(null)	(null)	(null)	(null)	(null)	(null)
707	FBgn0028670	F707:R->22	F707:R->22->23	(null)	(null)	91	1	492	45905	1822	1.63529	-0.542484	0.350241	0.352024	153	19.0501	4	233	45908	20.9456	28.3767	1.39883	1.41025	3.71818	2.59091	0.318495	0.313047	11	0.644167	4	28	45909	6.81616	11.5116	0.353151	0.353306	6426	FBgn0028670	707	F707:R->22->23	5525	45908	(null)	(null)	(null)	(null)	(null)	(null)
707	FBgn0038613	F707:R->22	F707:R->22->23	(null)	(null)	91	1	492	45905	1822	1.63529	-0.542484	0.350241	0.352024	153	19.0501	4	233	45908	20.9456	28.3767	1.39883	1.41025	3.71818	2.59091	0.318495	0.313047	11	0.644167	4	28	45909	6.81616	11.5116	0.353151	0.353306	6427	FBgn0038613	707	F707:R->22->23	11866	45908	(null)	(null)	(null)	(null)	(null)	(null)
707	FBgn0032373	F707:R->22->23	F707:R->22->23->24	FBgn0038613	F707:R->22->23->93	69	21	493	45908	1822	1.15122	0.192683	0.356309	0.359365	82	13.4526	4	116	45912	11.339	15.3463	1.07332	1.07325	1.55758	-0.684848	0.360206	0.364972	33	5.64833	4	63	45913	8.5809	11.842	0.679587	0.665734	6429	FBgn0032373	707	F707:R->22->23->24	1867	45912	6432	FBgn0038613	707	F707:R->22->23->93	11866	45913
707	FBgn0028671	F707:R->22->23	F707:R->22->23->24	FBgn0038613	F707:R->22->23->93	69	21	493	45908	1822	1.15122	0.192683	0.356309	0.359365	82	13.4526	4	116	45912	11.339	15.3463	1.07332	1.07325	1.55758	-0.684848	0.360206	0.364972	33	5.64833	4	63	45913	8.5809	11.842	0.679587	0.665734	6430	FBgn0028671	707	F707:R->22->23->24	4740	45912	6432	FBgn0038613	707	F707:R->22->23->93	11866	45913
707	FBgn0028670	F707:R->22->23	F707:R->22->23->24	FBgn0038613	F707:R->22->23->93	69	21	493	45908	1822	1.15122	0.192683	0.356309	0.359365	82	13.4526	4	116	45912	11.339	15.3463	1.07332	1.07325	1.55758	-0.684848	0.360206	0.364972	33	5.64833	4	63	45913	8.5809	11.842	0.679587	0.665734	6431	FBgn0028670	707	F707:R->22->23->24	5525	45912	6432	FBgn0038613	707	F707:R->22->23->93	11866	45913
707	FBgn0032373	F707:R->22->23->24	F707:R->22->23->24->25	FBgn0028670	F707:R->22->23->24->72	47	21	494	45912	1822	1.06949	0.242373	0.360229	0.366112	59	8.50589	4	75	45918	9.02922	12.1099	0.862408	0.866057	1.36818	0.122727	0.353006	0.346292	22	4.9975	4	33	45919	6.89862	9.50722	0.631384	0.63247	6434	FBgn0032373	707	F707:R->22->23->24->25	1867	45918	6436	FBgn0028670	707	F707:R->22->23->24->72	5525	45919
707	FBgn0028671	F707:R->22->23->24	F707:R->22->23->24->25	FBgn0028670	F707:R->22->23->24->72	47	21	494	45912	1822	1.06949	0.242373	0.360229	0.366112	59	8.50589	4	75	45918	9.02922	12.1099	0.862408	0.866057	1.36818	0.122727	0.353006	0.346292	22	4.9975	4	33	45919	6.89862	9.50722	0.631384	0.63247	6435	FBgn0028671	707	F707:R->22->23->24->25	4740	45918	6436	FBgn0028670	707	F707:R->22->23->24->72	5525	45919
707	FBgn0032373	F707:R->22->23->24->25	F707:R->22->23->24->25->26	FBgn0028671	F707:R->22->23->24->25->49	23	23	495	45918	1822	1.01	-0.263333	0.379256	0.385522	30	4.26744	4	39	45924	5.47033	7.70913	0.589614	0.599755	1.03704	0.666667	0.34578	0.351344	27	4.23844	4	30	45925	6.34132	7.60951	0.609606	0.60688	6439	FBgn0032373	707	F707:R->22->23->24->25->26	1867	45924	6440	FBgn0028671	707	F707:R->22->23->24->25->49	4740	45925
707	FBgn0038611	F707:R	F707:R->1	FBgn0032373	F707:R->22	21	93	496	46018	1822	1.84839	-0.1	0.311315	0.317044	93	6.45667	4	191	45904	14.7654	23.2006	0.981442	0.984492	1.775	-0.332317	0.348098	0.349394	164	19.6942	4	265	45905	22.9306	32.0541	1.44238	1.45529	6418	FBgn0038611	707	F707:R->1	3177	45904	6419	FBgn0032373	707	F707:R->22	1867	45905
707	FBgn0038611	F707:R	F707:R->1	FBgn0028671	F707:R->22	21	93	496	46018	1822	1.84839	-0.1	0.311315	0.317044	93	6.45667	4	191	45904	14.7654	23.2006	0.981442	0.984492	1.775	-0.332317	0.348098	0.349394	164	19.6942	4	265	45905	22.9306	32.0541	1.44238	1.45529	6418	FBgn0038611	707	F707:R->1	3177	45904	6420	FBgn0028671	707	F707:R->22	4740	45905
707	FBgn0038611	F707:R	F707:R->1	FBgn0028670	F707:R->22	21	93	496	46018	1822	1.84839	-0.1	0.311315	0.317044	93	6.45667	4	191	45904	14.7654	23.2006	0.981442	0.984492	1.775	-0.332317	0.348098	0.349394	164	19.6942	4	265	45905	22.9306	32.0541	1.44238	1.45529	6418	FBgn0038611	707	F707:R->1	3177	45904	6421	FBgn0028670	707	F707:R->22	5525	45905
707	FBgn0038611	F707:R	F707:R->1	FBgn0038613	F707:R->22	21	93	496	46018	1822	1.84839	-0.1	0.311315	0.317044	93	6.45667	4	191	45904	14.7654	23.2006	0.981442	0.984492	1.775	-0.332317	0.348098	0.349394	164	19.6942	4	265	45905	22.9306	32.0541	1.44238	1.45529	6418	FBgn0038611	707	F707:R->1	3177	45904	6422	FBgn0038613	707	F707:R->22	11866	45905
709	FBgn0032654	F709:R->10	F709:R->10->11	(null)	(null)	19	9	497	46043	267	1.48065	-0.306452	0.365907	0.372649	62	3.71733	4	129	46046	11.8448	16.5086	0.836612	0.840588	1.13429	-0.145714	0.352361	0.349828	35	2.92083	4	72	46047	5.57004	8.75305	0.681194	0.685641	6483	FBgn0032654	709	F709:R->10->11	3869	46046	(null)	(null)	(null)	(null)	(null)	(null)
709	(null)	F709:R->10->30->31->35	(null)	(null)	(null)	1	1	498	46061	267	2.2	-2.2	0.347387	0.319069	1	0.593333	4	2	46070	(null)	(null)	(null)	(null)	0.9	0.9	0.388373	0.387377	1	0.593333	4	1	46071	(null)	(null)	(null)	(null)	(null)	(null)	(null)	(null)	(null)	(null)	(null)	(null)	(null)	(null)	(null)	(null)
709	FBgn0030501	F709:R	F709:R->1	FBgn0032654	F709:R->10	9	29	499	46080	267	2.34242	0.287879	0.322272	0.327147	33	3.865	4	65	46042	9.72664	16.6888	0.566217	0.633673	1.35567	-0.248454	0.360968	0.364329	97	6.58733	4	209	46043	13.1392	18.6203	1.0746	1.0839	6480	FBgn0030501	709	F709:R->1	883	46042	6481	FBgn0032654	709	F709:R->10	3869	46043
711	(null)	F711:R->1->2	(null)	(null)	(null)	1	3	500	46106	1156	(null)	(null)	(null)	(null)	0	0.644167	4	0	46110	(null)	(null)	(null)	(null)	0.5	0.5	0.278956	0.279024	1	1.9325	4	2	46111	(null)	(null)	(null)	(null)	(null)	(null)	(null)	(null)	(null)	(null)	(null)	(null)	(null)	(null)	(null)	(null)
711	(null)	F711:R->58->59	(null)	(null)	(null)	1	1	501	46108	1156	1.175	0.475	0.300318	0.315414	4	0.644167	4	4	46114	1.82117	3.07842	0.170605	0.178845	1.33333	-0.533333	0.253806	0.264367	3	0.644167	4	4	46115	0.2	2.6	0.192734	0.19098	(null)	(null)	(null)	(null)	(null)	(null)	(null)	(null)	(null)	(null)	(null)	(null)
711	(null)	F711:R->58->62	(null)	(null)	(null)	9	1	502	46109	1156	1.9381	1.03333	0.278966	0.275045	21	3.865	4	24	46116	8.93482	11.7945	0.40114	0.42151	2.14444	1.74444	0.335629	0.338949	9	0.644167	4	9	46117	6.43448	7.55993	0.326242	0.32309	(null)	(null)	(null)	(null)	(null)	(null)	(null)	(null)	(null)	(null)	(null)	(null)
711	(null)	F711:R->1->2->4	(null)	(null)	(null)	1	1	503	46111	1156	0.5	0.5	0.278956	0.279024	1	0.644167	4	2	46118	(null)	(null)	(null)	(null)	(null)	(null)	(null)	(null)	0	0.644167	4	0	46119	(null)	(null)	(null)	(null)	(null)	(null)	(null)	(null)	(null)	(null)	(null)	(null)	(null)	(null)	(null)	(null)
711	(null)	F711:R->1->7->8	(null)	(null)	(null)	3	17	504	46112	1156	2.2	-1.03333	0.27642	0.303238	6	0.659167	4	7	46120	5.35089	7.4694	0.223983	0.243821	1.76667	1.25556	0.28743	0.29671	9	6.44167	4	9	46121	3.43038	5.23522	0.34049	0.366711	(null)	(null)	(null)	(null)	(null)	(null)	(null)	(null)	(null)	(null)	(null)	(null)
711	(null)	F711:R->58->62->63	(null)	(null)	(null)	7	1	505	46116	1156	2.17778	1.28889	0.257019	0.255282	18	3.22083	4	19	46124	8.51089	11.4527	0.238854	0.285458	0.5	-0.5	0.410654	0.393627	3	0.644167	4	4	46125	0.754983	0.754983	0.240854	0.254071	(null)	(null)	(null)	(null)	(null)	(null)	(null)	(null)	(null)	(null)	(null)	(null)
711	(null)	F711:R->1->7->8->12	(null)	(null)	(null)	15	1	506	46121	1156	1.76667	1.25556	0.28743	0.29671	9	5.7975	4	9	46128	3.43038	5.23522	0.34049	0.366711	(null)	(null)	(null)	(null)	0	0.644167	4	0	46129	(null)	(null)	(null)	(null)	(null)	(null)	(null)	(null)	(null)	(null)	(null)	(null)	(null)	(null)	(null)	(null)
711	(null)	F711:R->1->7->29->55	(null)	(null)	(null)	1	1	507	46123	1156	1	-1	0.341013	0.36042	1	0.644167	4	1	46132	(null)	(null)	(null)	(null)	(null)	(null)	(null)	(null)	0	0.644167	4	0	46133	(null)	(null)	(null)	(null)	(null)	(null)	(null)	(null)	(null)	(null)	(null)	(null)	(null)	(null)	(null)	(null)
711	(null)	F711:R->58->62->63->64	(null)	(null)	(null)	3	3	508	46124	1156	2.50909	1.52727	0.267752	0.266648	11	1.9325	4	11	46134	7.60289	10.2838	0.18043	0.216974	1.65714	0.914286	0.240152	0.237421	7	1.9325	4	8	46135	3.85789	5.52117	0.156627	0.188658	(null)	(null)	(null)	(null)	(null)	(null)	(null)	(null)	(null)	(null)	(null)	(null)
711	(null)	F711:R->1->7->8->12->13	(null)	(null)	(null)	11	3	509	46128	1156	2.5	2.15	0.196675	0.202337	4	4.50917	4	4	46136	2.46577	3.84187	0.0629566	0.0936329	1.18	0.54	0.360035	0.372208	5	1.9325	4	5	46137	1.59217	3.06839	0.225765	0.24707	(null)	(null)	(null)	(null)	(null)	(null)	(null)	(null)	(null)	(null)	(null)	(null)
711	(null)	F711:R->1->7->29->30->31	(null)	(null)	(null)	1	1	510	46130	1156	2	2	0.370984	0.366949	3	0.644167	4	3	46138	4.51331	4.51331	0.190348	0.190626	1.5	0.1	0.35484	0.342221	3	0.644167	4	3	46139	1.8735	3.68646	0.0585448	0.0814337	(null)	(null)	(null)	(null)	(null)	(null)	(null)	(null)	(null)	(null)	(null)	(null)
711	(null)	F711:R->58->62->63->64->65	(null)	(null)	(null)	1	1	511	46134	1156	3.22	1.58	0.269097	0.266332	5	0.644167	4	5	46142	5.42771	8.86905	0.148207	0.17765	1.18	0.66	0.270187	0.270291	5	0.644167	4	5	46143	3.17569	4.00812	0.120558	0.146657	(null)	(null)	(null)	(null)	(null)	(null)	(null)	(null)	(null)	(null)	(null)	(null)
711	(null)	F711:R->1->7->8->12->13->14	(null)	(null)	(null)	9	1	512	46136	1156	1.7	1	0.185461	0.199065	2	3.865	4	2	46146	2	3.4	0.0702805	0.114302	3.3	3.3	0.207888	0.20561	2	0.644167	4	2	46147	0	0	0	0	(null)	(null)	(null)	(null)	(null)	(null)	(null)	(null)	(null)	(null)	(null)	(null)
711	(null)	F711:R->1->7->8->12->13->25	(null)	(null)	(null)	1	1	513	46137	1156	0.8	-0.1	0.43454	0.451111	2	0.644167	4	2	46148	0.2	1.6	0.133723	0.164351	(null)	(null)	(null)	(null)	0	0.644167	4	0	46149	(null)	(null)	(null)	(null)	(null)	(null)	(null)	(null)	(null)	(null)	(null)	(null)	(null)	(null)	(null)	(null)
711	(null)	F711:R->1->7->29->30->34->35	(null)	(null)	(null)	1	1	514	46140	1156	1.33333	0.866667	0.44398	0.459906	3	0.025	4	3	46150	2.96142	3.65923	0.354436	0.383847	(null)	(null)	(null)	(null)	0	0.025	4	0	46151	(null)	(null)	(null)	(null)	(null)	(null)	(null)	(null)	(null)	(null)	(null)	(null)	(null)	(null)	(null)	(null)
711	(null)	F711:R->1->7->29->30->34->38	(null)	(null)	(null)	9	7	515	46141	1156	0.925	0.375	0.385681	0.341763	4	0.15	4	6	46152	2.12525	2.88617	0.277585	0.109465	2.9	2.9	0.305771	0.29157	2	0.125	4	2	46153	1	1	0.151331	0.196509	(null)	(null)	(null)	(null)	(null)	(null)	(null)	(null)	(null)	(null)	(null)	(null)
711	(null)	F711:R->1->7->8->12->13->14->15	(null)	(null)	(null)	7	1	516	46146	1156	1.7	1	0.185461	0.199065	2	3.22083	4	2	46154	2	3.4	0.0702805	0.114302	(null)	(null)	(null)	(null)	0	0.644167	4	0	46155	(null)	(null)	(null)	(null)	(null)	(null)	(null)	(null)	(null)	(null)	(null)	(null)	(null)	(null)	(null)	(null)
711	(null)	F711:R->1->7->29->30->34->38->39	(null)	(null)	(null)	7	1	517	46152	1156	2.4	2.4	0.381437	0.389824	1	0.125	4	1	46156	(null)	(null)	(null)	(null)	0.1	-0.1	0.24494	0.263109	1	0.025	4	1	46157	(null)	(null)	(null)	(null)	(null)	(null)	(null)	(null)	(null)	(null)	(null)	(null)	(null)	(null)	(null)	(null)
711	(null)	F711:R->1->7->8->12->13->14->15->16	(null)	(null)	(null)	5	1	518	46154	1156	1.7	1	0.185461	0.199065	2	2.57667	4	2	46160	2	3.4	0.0702805	0.114302	(null)	(null)	(null)	(null)	0	0.644167	4	0	46161	(null)	(null)	(null)	(null)	(null)	(null)	(null)	(null)	(null)	(null)	(null)	(null)	(null)	(null)	(null)	(null)
711	(null)	F711:R->1->7->29->30->34->38->39->40	(null)	(null)	(null)	5	1	519	46156	1156	2.4	2.4	0.381437	0.389824	1	0.1	4	1	46162	(null)	(null)	(null)	(null)	(null)	(null)	(null)	(null)	0	0.025	4	0	46163	(null)	(null)	(null)	(null)	(null)	(null)	(null)	(null)	(null)	(null)	(null)	(null)	(null)	(null)	(null)	(null)
711	(null)	F711:R->1->7->8->12->13->14->15->16->17	(null)	(null)	(null)	3	1	520	46160	1156	1.7	1	0.185461	0.199065	2	1.9325	4	2	46166	2	3.4	0.0702805	0.114302	(null)	(null)	(null)	(null)	0	0.644167	4	0	46167	(null)	(null)	(null)	(null)	(null)	(null)	(null)	(null)	(null)	(null)	(null)	(null)	(null)	(null)	(null)	(null)
711	(null)	F711:R->1->7->29->30->34->38->39->40->41	(null)	(null)	(null)	3	1	521	46162	1156	2.4	2.4	0.381437	0.389824	1	0.075	4	1	46168	(null)	(null)	(null)	(null)	(null)	(null)	(null)	(null)	0	0.025	4	0	46169	(null)	(null)	(null)	(null)	(null)	(null)	(null)	(null)	(null)	(null)	(null)	(null)	(null)	(null)	(null)	(null)
711	(null)	F711:R->1->7->8->12->13->14->15->16->17->18	(null)	(null)	(null)	1	1	522	46166	1156	2.7	2.7	0.220601	0.256216	1	0.644167	4	1	46172	(null)	(null)	(null)	(null)	0.7	-0.7	0.150321	0.141913	1	0.644167	4	1	46173	(null)	(null)	(null)	(null)	(null)	(null)	(null)	(null)	(null)	(null)	(null)	(null)	(null)	(null)	(null)	(null)
712	(null)	F712:R->24->25	(null)	(null)	(null)	5	5	523	46181	403	1.61569	-0.0862745	0.33951	0.342568	102	1.6325	4	156	46185	17.8306	24.2088	1.02189	1.06816	1.77604	-0.184375	0.349462	0.355418	96	1.6325	4	161	46186	14.0791	22.3813	1.02362	1.06127	(null)	(null)	(null)	(null)	(null)	(null)	(null)	(null)	(null)	(null)	(null)	(null)
712	FBgn0039049	F712:R	F712:R->1	FBgn0039050	F712:R->24	23	29	524	46229	403	1.46853	0.173427	0.361507	0.36676	143	4.53844	4	220	46177	17.4291	24.6983	1.19511	1.20668	1.61551	-0.205489	0.347031	0.352886	419	5.87094	4	663	46178	31.074	45.2108	2.01214	2.07232	6501	FBgn0039049	712	F712:R->1	11120	46177	6502	FBgn0039050	712	F712:R->24	4751	46178
713	(null)	F713:R->1	(null)	(null)	(null)	5	1	525	46230	319	1.86452	0.170968	0.322165	0.320829	124	1.83083	4	235	46232	19.4488	28.4461	1.15094	1.16831	1.52222	-0.144444	0.370306	0.371674	9	0.644167	4	30	46233	3.49786	5.95693	0.35999	0.361531	(null)	(null)	(null)	(null)	(null)	(null)	(null)	(null)	(null)	(null)	(null)	(null)
714	FBgn0035957	F714:R->4	F714:R->4->5	FBgn0000116	F714:R->4->28	23	17	526	46256	643	1.99392	-0.332319	0.343964	0.350313	263	4.23844	4	444	46259	27.4564	42.1225	1.68128	1.69075	1.37857	0.114286	0.358736	0.365565	28	4.98917	4	45	46260	7.22865	10.3469	0.486581	0.468237	6527	FBgn0035957	714	F714:R->4->5	9906	46259	6528	FBgn0000116	714	F714:R->4->28	7335	46260
714	(null)	F714:R	(null)	FBgn0000116	F714:R->4	3	41	527	46299	643	(null)	(null)	(null)	(null)	0	0.659167	4	7	46255	(null)	(null)	(null)	(null)	1.93471	-0.289347	0.345385	0.35178	291	9.17678	4	489	46256	28.5264	43.3855	1.74937	1.75375	(null)	(null)	(null)	(null)	(null)	(null)	6525	FBgn0000116	714	F714:R->4	7335	46256
714	(null)	F714:R	(null)	FBgn0035957	F714:R->4	3	41	527	46299	643	(null)	(null)	(null)	(null)	0	0.659167	4	7	46255	(null)	(null)	(null)	(null)	1.93471	-0.289347	0.345385	0.35178	291	9.17678	4	489	46256	28.5264	43.3855	1.74937	1.75375	(null)	(null)	(null)	(null)	(null)	(null)	6526	FBgn0035957	714	F714:R->4	9906	46256
718	(null)	F718:R->18->22	(null)	(null)	(null)	1	1	528	46374	493	1.7	-1.23333	0.372442	0.36915	3	0.593333	4	4	46379	2.85132	3.78021	0.224742	0.298285	0.6	-0.6	0.481159	0.481303	1	0.593333	4	3	46380	(null)	(null)	(null)	(null)	(null)	(null)	(null)	(null)	(null)	(null)	(null)	(null)	(null)	(null)	(null)	(null)
719	(null)	F719:R->1->5->6->7->11->12->13	(null)	(null)	(null)	1	1	529	46414	247	1.74375	0.60625	0.332334	0.337618	16	0.025	4	17	46416	7.61188	10.1765	0.381558	0.370285	1.4	-1.4	0.189561	0.200707	1	0.025	4	1	46417	(null)	(null)	(null)	(null)	(null)	(null)	(null)	(null)	(null)	(null)	(null)	(null)	(null)	(null)	(null)	(null)
720	(null)	F720:R->6->22	(null)	(null)	(null)	1	1	530	46424	542	0.65	-0.05	0.470048	0.472227	2	0.641111	4	5	46429	0.1	1.3	0.138961	0.129367	2.15714	-0.0142857	0.287237	0.302589	7	0.641111	4	9	46430	4.58984	7.68548	0.1663	0.159222	(null)	(null)	(null)	(null)	(null)	(null)	(null)	(null)	(null)	(null)	(null)	(null)
722	FBgn0029538	F722:R	F722:R->1	FBgn0029537	F722:R->24	23	21	531	46511	652	2.36915	-0.192553	0.327558	0.33327	94	5.6225	4	203	46467	18.2373	29.3659	0.934867	0.932431	2.05914	0.190323	0.317602	0.323154	93	3.89733	4	294	46468	16.2102	25.651	1.037	1.02256	6589	FBgn0029538	722	F722:R->1	3436	46467	6590	FBgn0029537	722	F722:R->24	3437	46468
727	(null)	F727:R->1->2->6->7->8->9	(null)	(null)	(null)	1	1	532	46624	1061	0.95	0.35	0.407553	0.422024	2	0.085	4	2	46628	0.7	1.9	0.147213	0.118559	(null)	(null)	(null)	(null)	0	0.085	4	0	46629	(null)	(null)	(null)	(null)	(null)	(null)	(null)	(null)	(null)	(null)	(null)	(null)	(null)	(null)	(null)	(null)
728	(null)	F728:R->26->27	(null)	(null)	(null)	1	1	533	46637	478	0.366667	0.366667	0.310973	0.305502	3	0.593333	4	4	46641	0.2	0.2	0.0487362	0.0499266	1.4	-1.4	0.189561	0.200707	1	0.593333	4	2	46642	(null)	(null)	(null)	(null)	(null)	(null)	(null)	(null)	(null)	(null)	(null)	(null)	(null)	(null)	(null)	(null)
728	(null)	F728:R->1->3->4	(null)	(null)	(null)	7	3	534	46639	478	2.14688	-0.1	0.300852	0.299905	64	1.695	4	90	46645	15.336	23.1129	0.878541	0.897318	2.02	-1.54	0.348603	0.363208	5	0.575	4	18	46646	3.06757	4.48219	0.288373	0.291129	(null)	(null)	(null)	(null)	(null)	(null)	(null)	(null)	(null)	(null)	(null)	(null)
728	(null)	F728:R->1->3->4->5	(null)	(null)	(null)	5	1	535	46645	478	1.99583	0.170833	0.301198	0.297992	48	0.59	4	58	46649	12.0729	18.4281	0.782901	0.816059	3.3	-3.3	0.419711	0.407339	1	0.56	4	5	46650	(null)	(null)	(null)	(null)	(null)	(null)	(null)	(null)	(null)	(null)	(null)	(null)	(null)	(null)	(null)	(null)
736	(null)	F736:R->1->3->7->21	(null)	(null)	(null)	1	1	536	46807	595	1.35455	0.0272727	0.368077	0.364134	22	0.644167	4	27	46812	6.04617	8.87844	0.506856	0.508785	1.07838	0.0351351	0.368605	0.366118	37	0.644167	4	45	46813	6.81905	9.52234	0.592241	0.637271	(null)	(null)	(null)	(null)	(null)	(null)	(null)	(null)	(null)	(null)	(null)	(null)
736	FBgn0019952	F736:R	F736:R->1	(null)	(null)	23	21	537	46836	595	1.34667	0.194872	0.373224	0.369843	195	7.10083	4	325	46792	18.013	25.9323	1.46117	1.50744	1.46386	0.026506	0.359547	0.363992	166	3.67717	4	305	46793	18.834	26.6922	1.21068	1.23084	6664	FBgn0019952	736	F736:R->1	10806	46792	(null)	(null)	(null)	(null)	(null)	(null)
738	(null)	F738:R->2->3->4->5	(null)	(null)	(null)	3	7	538	46866	463	0.5	0.5	0.327298	0.31201	1	0.656111	4	1	46868	(null)	(null)	(null)	(null)	3.38333	2.51667	0.299072	0.316366	6	0.686111	4	17	46869	5.7287	8.3447	0.263206	0.284326	(null)	(null)	(null)	(null)	(null)	(null)	(null)	(null)	(null)	(null)	(null)	(null)
738	FBgn0030712	F738:R->2->3->4->16	F738:R->2->3->4->16->17	FBgn0030713	F738:R->2->3->4->16->24	7	9	539	46867	463	(null)	(null)	(null)	(null)	0	2.56444	4	0	46870	(null)	(null)	(null)	(null)	2.75625	-0.53125	0.304134	0.325746	16	0.918444	4	19	46871	6.03098	12.6969	0.360063	0.307259	6687	FBgn0030712	738	F738:R->2->3->4->16->17	4219	46870	6688	FBgn0030713	738	F738:R->2->3->4->16->24	4220	46871
738	(null)	F738:R->2->3->4->5->9->10	(null)	(null)	(null)	3	1	540	46874	463	3.5	2.85	0.287096	0.303936	4	0.045	4	11	46880	5.20769	7.00952	0.223425	0.244329	(null)	(null)	(null)	(null)	0	0.015	4	0	46881	(null)	(null)	(null)	(null)	(null)	(null)	(null)	(null)	(null)	(null)	(null)	(null)	(null)	(null)	(null)	(null)
738	(null)	F738:R->2->3->4->5->9->10->11	(null)	(null)	(null)	1	1	541	46880	463	3.85	3.85	0.251167	0.266647	2	0.015	4	3	46890	5.1	5.1	0.165558	0.192195	3.15	1.85	0.323024	0.341226	2	0.015	4	5	46891	3.7	6.3	0.192722	0.203671	(null)	(null)	(null)	(null)	(null)	(null)	(null)	(null)	(null)	(null)	(null)	(null)
747	(null)	F747:R->18->19->20	(null)	(null)	(null)	3	1	542	47087	469	1.42459	-0.181967	0.342657	0.345944	61	1.185	4	93	47093	10.5681	15.3457	0.750842	0.794319	1.06667	0.106667	0.393937	0.381683	30	0.395	4	38	47094	5.34209	7.96839	0.593619	0.670285	(null)	(null)	(null)	(null)	(null)	(null)	(null)	(null)	(null)	(null)	(null)	(null)
747	(null)	F747:R->18->19->20->21	(null)	(null)	(null)	1	1	543	47093	469	1.3425	-0.1175	0.338908	0.339298	40	0.395	4	50	47097	8.91888	12.3661	0.579016	0.626132	1.61579	-0.468421	0.361758	0.370098	19	0.395	4	32	47098	5.57694	8.89169	0.418007	0.420975	(null)	(null)	(null)	(null)	(null)	(null)	(null)	(null)	(null)	(null)	(null)	(null)
749	FBgn0039390	F749:R->24	F749:R->24->25	FBgn0051090	F749:R->24->40	15	1	544	47132	2008	1.24231	-0.280769	0.35801	0.357979	156	3.62333	4	282	47135	15.1437	21.4305	1.20073	1.1853	1.43125	-0.94375	0.357426	0.362521	16	0.644167	4	28	47136	5.96115	7.43608	0.478369	0.512474	6766	FBgn0039390	749	F749:R->24->25	12818	47135	6767	FBgn0051090	749	F749:R->24->40	6615	47136
749	(null)	F749:R->1->3->7->8->9->10	(null)	(null)	(null)	1	1	545	47151	2008	0.3	0.3	0.362525	0.457432	1	0.015	4	4	47157	(null)	(null)	(null)	(null)	1.26	-0.05	0.320401	0.320451	20	0.015	4	26	47158	5.2923	7.83447	0.463161	0.480514	(null)	(null)	(null)	(null)	(null)	(null)	(null)	(null)	(null)	(null)	(null)	(null)
749	(null)	F749:R	(null)	FBgn0051090	F749:R->24	23	17	546	47171	2008	1.66352	-0.379245	0.350707	0.353951	159	5.8525	4	244	47131	20.4415	28.9418	1.3489	1.43954	1.25988	-0.342442	0.357955	0.358401	172	4.2675	4	312	47132	16.2242	22.7497	1.28712	1.28532	(null)	(null)	(null)	(null)	(null)	(null)	6764	FBgn0051090	749	F749:R->24	6615	47132
749	(null)	F749:R	(null)	FBgn0039390	F749:R->24	23	17	546	47171	2008	1.66352	-0.379245	0.350707	0.353951	159	5.8525	4	244	47131	20.4415	28.9418	1.3489	1.43954	1.25988	-0.342442	0.357955	0.358401	172	4.2675	4	312	47132	16.2242	22.7497	1.28712	1.28532	(null)	(null)	(null)	(null)	(null)	(null)	6765	FBgn0039390	749	F749:R->24	12818	47132
750	FBgn0036749	F750:R->16	F750:R->16->17	FBgn0036750	F750:R->16->26	9	31	547	47173	632	1.58634	-0.314208	0.356045	0.358875	183	3.22083	4	302	47176	20.9042	29.6962	1.44347	1.46521	1.73937	-0.350159	0.333966	0.337437	630	7.2315	4	1144	47177	41.4218	59.5603	2.62819	2.67946	6777	FBgn0036749	750	F750:R->16->17	11705	47176	6778	FBgn0036750	750	F750:R->16->26	10588	47177
750	(null)	F750:R->16->26->27	(null)	(null)	(null)	7	5	548	47184	632	1.89844	-0.496875	0.337363	0.340558	128	2.22583	4	211	47192	18.9346	28.1358	1.21511	1.26341	1.57671	-0.480822	0.346745	0.348106	146	1.6325	4	247	47193	17.89	25.5251	1.2919	1.29201	(null)	(null)	(null)	(null)	(null)	(null)	(null)	(null)	(null)	(null)	(null)	(null)
750	(null)	F750:R->16->26->40->54	(null)	(null)	(null)	1	1	549	47195	632	1.52727	0.112727	0.324634	0.330221	55	0.644167	4	88	47208	11.478	16.1771	0.720699	0.729753	2.20217	-0.541304	0.315198	0.317709	46	0.644167	4	84	47209	13.7164	20.0599	0.69429	0.747344	(null)	(null)	(null)	(null)	(null)	(null)	(null)	(null)	(null)	(null)	(null)	(null)
750	(null)	F750:R->16->26->27->28->32	(null)	(null)	(null)	1	1	550	47203	632	1.96667	1.3	0.313958	0.299434	3	0.593333	4	3	47214	3.05123	4.3715	0.162265	0.176053	2.2	-1.13333	0.300088	0.307041	3	0.593333	4	3	47215	4.23202	5.82323	0.153786	0.13743	(null)	(null)	(null)	(null)	(null)	(null)	(null)	(null)	(null)	(null)	(null)	(null)
750	FBgn0035943	F750:R	F750:R->1	FBgn0036750	F750:R->16	15	41	551	47228	632	1.77638	-0.203518	0.339556	0.346237	199	1.99317	4	414	47172	21.9687	33.2485	1.52853	1.58036	1.70492	-0.342066	0.338948	0.342274	813	10.2032	4	1478	47173	46.407	66.5166	3.00807	3.06261	6773	FBgn0035943	750	F750:R->1	10293	47172	6774	FBgn0036750	750	F750:R->16	10588	47173
750	FBgn0035943	F750:R	F750:R->1	FBgn0036749	F750:R->16	15	41	551	47228	632	1.77638	-0.203518	0.339556	0.346237	199	1.99317	4	414	47172	21.9687	33.2485	1.52853	1.58036	1.70492	-0.342066	0.338948	0.342274	813	10.2032	4	1478	47173	46.407	66.5166	3.00807	3.06261	6773	FBgn0035943	750	F750:R->1	10293	47172	6775	FBgn0036749	750	F750:R->16	11705	47173
751	(null)	F751:R	(null)	FBgn0021872	F751:R->22	21	23	552	47273	631	1.85132	-0.175	0.34798	0.349767	76	5.2275	4	121	47229	15.1923	22.1901	0.958565	0.934587	2.29752	0.451553	0.329449	0.332912	161	5.6225	4	245	47230	23.1162	36.8305	1.20475	1.19496	(null)	(null)	(null)	(null)	(null)	(null)	6795	FBgn0021872	751	F751:R->22	13194	47230
754	(null)	F754:R->1->2->6	(null)	(null)	(null)	1	1	553	47325	817	1.86667	0.266667	0.368692	0.344228	3	0.593333	4	8	47334	2.0664	4.43058	0.176515	0.104593	2.17568	-0.213514	0.326661	0.317223	37	0.593333	4	41	47335	12.8607	18.5384	0.736434	0.661325	(null)	(null)	(null)	(null)	(null)	(null)	(null)	(null)	(null)	(null)	(null)	(null)
754	FBgn0002563	F754:R->1->9->10->14->15	F754:R->1->9->10->14->15->16	FBgn0002562	F754:R->1->9->10->14->15->25	9	7	554	47348	817	1.5122	-0.531707	0.384429	0.377506	41	0.745667	4	65	47356	9.256	13.0343	0.700929	0.692488	1.66765	0.0794118	0.376276	0.386952	68	1.87333	4	107	47357	13.0768	19.0395	0.862631	0.935883	6820	FBgn0002563	754	F754:R->1->9->10->14->15->16	9184	47356	6821	FBgn0002562	754	F754:R->1->9->10->14->15->25	5928	47357
754	FBgn0002562	F754:R	F754:R->1	FBgn0002564	F754:R->38	37	23	555	47378	817	1.50504	0.0776978	0.372257	0.371889	278	7.43122	4	534	47318	24.5037	35.0817	1.86657	1.8773	1.47443	0.0707763	0.354717	0.36533	219	4.553	4	418	47319	21.0867	30.3615	1.51722	1.54343	6805	FBgn0002562	754	F754:R->1	5928	47318	6807	FBgn0002564	754	F754:R->38	11194	47319
754	FBgn0002563	F754:R	F754:R->1	FBgn0002564	F754:R->38	37	23	555	47378	817	1.50504	0.0776978	0.372257	0.371889	278	7.43122	4	534	47318	24.5037	35.0817	1.86657	1.8773	1.47443	0.0707763	0.354717	0.36533	219	4.553	4	418	47319	21.0867	30.3615	1.51722	1.54343	6806	FBgn0002563	754	F754:R->1	9184	47318	6807	FBgn0002564	754	F754:R->38	11194	47319
762	(null)	F762:R->1->2->6->7->8->9->10	(null)	(null)	(null)	1	1	556	47560	815	1.4	0.0666667	0.322247	0.321033	6	0.025	4	9	47562	3.67587	5.25281	0.107	0.115775	2.0381	-0.528571	0.346546	0.350847	42	0.025	4	44	47563	11.4105	17.2306	0.658092	0.661097	(null)	(null)	(null)	(null)	(null)	(null)	(null)	(null)	(null)	(null)	(null)	(null)
785	(null)	F785:R->1	(null)	(null)	(null)	5	5	557	47996	627	1.61538	-0.126627	0.34716	0.351314	169	1.83083	4	292	47998	19.5813	28.7111	1.24366	1.23656	1.48122	-0.106599	0.326719	0.328775	197	1.6325	4	330	47999	19.8489	28.7429	1.25552	1.26372	(null)	(null)	(null)	(null)	(null)	(null)	(null)	(null)	(null)	(null)	(null)	(null)
785	(null)	F785:R->12->13->14	(null)	(null)	(null)	3	3	558	48006	627	1.73125	-0.24375	0.353894	0.354021	16	0.575	4	24	48012	5.98971	9.27445	0.471149	0.466925	1.05833	0.475	0.343182	0.351513	12	0.575	4	17	48013	2.93738	4.50969	0.34955	0.403486	(null)	(null)	(null)	(null)	(null)	(null)	(null)	(null)	(null)	(null)	(null)	(null)
787	FBgn0030121	F787:R->1	F787:R->1->2	(null)	(null)	9	9	559	48090	832	1.34286	-0.657143	0.372145	0.360044	7	0.982167	4	13	48092	2.37065	4.10122	0.155363	0.127531	2.9	-2.1	0.373337	0.383456	6	3.22083	4	9	48093	5.38219	7.60053	0.131655	0.13316	7007	FBgn0030121	787	F787:R->1->2	4957	48092	(null)	(null)	(null)	(null)	(null)	(null)
790	(null)	F790:R->10	(null)	(null)	(null)	3	1	560	48152	365	1.41429	-0.0714286	0.338265	0.342988	14	1.03917	4	17	48155	3.98381	6.7787	0.339671	0.323166	1.2	1.2	0.382295	0.391687	1	0.644167	4	2	48156	(null)	(null)	(null)	(null)	(null)	(null)	(null)	(null)	(null)	(null)	(null)	(null)	(null)	(null)	(null)	(null)
795	(null)	F795:R->18->19->20	(null)	(null)	(null)	1	1	561	48264	535	1.78571	0.4	0.318867	0.330609	14	0.593333	4	21	48270	6.27449	9.22138	0.409085	0.451098	1.92667	-0.0644444	0.330614	0.343643	45	0.593333	4	52	48271	12.4545	18.0489	0.716644	0.727111	(null)	(null)	(null)	(null)	(null)	(null)	(null)	(null)	(null)	(null)	(null)	(null)
795	(null)	F795:R->18->19->23	(null)	(null)	(null)	1	1	562	48265	535	(null)	(null)	(null)	(null)	0	0.593333	4	0	48272	(null)	(null)	(null)	(null)	0.2	0.2	0.575336	0.353701	1	0.593333	4	2	48273	(null)	(null)	(null)	(null)	(null)	(null)	(null)	(null)	(null)	(null)	(null)	(null)	(null)	(null)	(null)	(null)
799	(null)	F799:R->1->5->17	(null)	(null)	(null)	1	1	563	48357	361	1.24	-0.64	0.357643	0.36413	5	0.641111	4	5	48362	1.6778	3.14086	0.198375	0.196734	0.8	0.8	0.362252	0.367365	1	0.641111	4	1	48363	(null)	(null)	(null)	(null)	(null)	(null)	(null)	(null)	(null)	(null)	(null)	(null)	(null)	(null)	(null)	(null)
802	(null)	F802:R->1->5->6->7->8->9	(null)	(null)	(null)	1	1	564	48421	198	1	-1	0.344747	0.322776	1	0.085	4	1	48425	(null)	(null)	(null)	(null)	(null)	(null)	(null)	(null)	0	0.085	4	0	48426	(null)	(null)	(null)	(null)	(null)	(null)	(null)	(null)	(null)	(null)	(null)	(null)	(null)	(null)	(null)	(null)
803	(null)	F803:R->1->11->12->13	(null)	(null)	(null)	3	1	565	48446	523	(null)	(null)	(null)	(null)	0	0.656111	4	0	48450	(null)	(null)	(null)	(null)	1.23333	1.1	0.318654	0.315591	3	0.641111	4	4	48451	2.02237	2.34307	0.129198	0.154974	(null)	(null)	(null)	(null)	(null)	(null)	(null)	(null)	(null)	(null)	(null)	(null)
804	FBgn0001253	F804:R->1->2	F804:R->1->2->3	(null)	(null)	15	1	566	48457	2103	0.575	-0.075	0.314257	0.290773	4	1.96178	4	4	48461	0.597216	1.44568	0.0824966	0.0655031	(null)	(null)	(null)	(null)	0	0.641111	4	0	48462	(null)	(null)	(null)	(null)	7098	FBgn0001253	804	F804:R->1->2->3	7605	48461	(null)	(null)	(null)	(null)	(null)	(null)
805	(null)	F805:R->1	(null)	(null)	(null)	1	3	567	48480	245	(null)	(null)	(null)	(null)	0	0.644167	4	0	48482	(null)	(null)	(null)	(null)	1.65	0.65	0.309232	0.298545	4	1.9325	4	4	48483	3.59444	5.01863	0.125351	0.115526	(null)	(null)	(null)	(null)	(null)	(null)	(null)	(null)	(null)	(null)	(null)	(null)
805	FBgn0038277	F805:R->6	F805:R->6->7	(null)	(null)	21	19	568	48481	245	1.92535	0.111268	0.371687	0.3781	71	3.64817	4	131	48484	13.7262	21.3183	0.89288	0.935681	1.16364	-0.345455	0.375889	0.369587	11	5.00417	4	16	48485	2.29913	4.49733	0.23249	0.279268	7105	FBgn0038277	805	F805:R->6->7	11344	48484	(null)	(null)	(null)	(null)	(null)	(null)
805	(null)	F805:R->1->3	(null)	(null)	(null)	1	1	569	48483	245	1.65	0.65	0.309232	0.298545	4	0.644167	4	4	48486	3.59444	5.01863	0.125351	0.115526	(null)	(null)	(null)	(null)	0	0.644167	4	0	48487	(null)	(null)	(null)	(null)	(null)	(null)	(null)	(null)	(null)	(null)	(null)	(null)	(null)	(null)	(null)	(null)
806	FBgn0024308	F806:R->14	F806:R->14->15	(null)	(null)	27	1	570	48528	4473	2.07906	-0.565969	0.331843	0.337575	191	8.21	4	429	48531	22.59	35.7595	1.35611	1.34877	2.26111	0.494444	0.299677	0.316962	18	0.644167	4	56	48532	7.44458	12.1739	0.320601	0.371196	7113	FBgn0024308	806	F806:R->14->15	8881	48531	(null)	(null)	(null)	(null)	(null)	(null)
806	FBgn0024308	F806:R->14->15	F806:R->14->15->16	(null)	(null)	23	3	571	48531	4473	2.06839	-0.609032	0.331532	0.336519	155	6.92167	4	301	48535	20.76	32.2574	1.17581	1.17946	2.2	-0.452941	0.333937	0.342092	34	1.9325	4	113	48536	8.81974	15.4967	0.685383	0.663235	7114	FBgn0024308	806	F806:R->14->15->16	8881	48535	(null)	(null)	(null)	(null)	(null)	(null)
806	(null)	F806:R	(null)	FBgn0024308	F806:R->14	13	29	572	48569	4473	1.88506	0.326437	0.343049	0.344566	87	3.88	4	255	48527	15.252	23.1515	0.985344	0.977059	2.09474	-0.474641	0.329201	0.335882	209	8.85417	4	500	48528	23.7322	37.913	1.3959	1.39791	(null)	(null)	(null)	(null)	(null)	(null)	7112	FBgn0024308	806	F806:R->14	8881	48528
808	(null)	F808:R->1->2->3->4->5->6	(null)	(null)	(null)	1	1	573	48593	313	4.2	4.2	0.242075	0.274992	1	0.085	4	2	48597	(null)	(null)	(null)	(null)	(null)	(null)	(null)	(null)	0	0.085	4	1	48598	(null)	(null)	(null)	(null)	(null)	(null)	(null)	(null)	(null)	(null)	(null)	(null)	(null)	(null)	(null)	(null)
809	FBgn0029825	F809:R->1->2->3->4->8	F809:R->1->2->3->4->8->9	FBgn0052756	F809:R->1->2->3->4->8->10	1	1	574	48615	523	1.1	-0.3	0.249211	0.253585	2	0.0533333	4	6	48622	0.6	2.2	0.119299	0.105757	3.8	-3.8	0.300121	0.334018	2	0.0533333	4	5	48623	6	6	0.164923	0.213476	7134	FBgn0029825	809	F809:R->1->2->3->4->8->9	1947	48622	7135	FBgn0052756	809	F809:R->1->2->3->4->8->10	7924	48623
810	(null)	F810:R->18->19	(null)	(null)	(null)	1	1	575	48629	2042	2.18333	-0.0166667	0.364217	0.368895	12	0.593333	4	13	48635	3.32866	8.57205	0.428916	0.433218	2.825	-1.425	0.309753	0.328756	4	0.593333	4	6	48636	6.86319	8.879	0.402993	0.374728	(null)	(null)	(null)	(null)	(null)	(null)	(null)	(null)	(null)	(null)	(null)	(null)
811	(null)	F811:R	(null)	FBgn0034548	F811:R->18	17	21	576	48688	863	1.96667	-0.0794872	0.315538	0.318972	78	4.54917	4	150	48650	15.3306	23.2407	0.813971	0.862281	2.20189	-0.307547	0.322575	0.330981	106	6.45667	4	273	48651	16.4214	27.899	1.0809	1.13644	(null)	(null)	(null)	(null)	(null)	(null)	7145	FBgn0034548	811	F811:R->18	2496	48651
812	FBgn0035112	F812:R->4	F812:R->4->5	(null)	(null)	17	15	577	48690	218	2.30606	-0.433333	0.284092	0.287358	33	3.49817	4	64	48693	11.0508	17.2251	0.627253	0.623298	2.2619	-0.814286	0.303354	0.3082	21	2.60483	4	40	48694	9.99115	14.0718	0.472382	0.468602	7155	FBgn0035112	812	F812:R->4->5	2826	48693	(null)	(null)	(null)	(null)	(null)	(null)
812	(null)	F812:R	(null)	FBgn0035112	F812:R->4	3	33	578	48725	218	(null)	(null)	(null)	(null)	0	0.659167	4	4	48689	(null)	(null)	(null)	(null)	2.28889	-0.581481	0.291582	0.295463	54	5.85383	4	106	48690	14.7493	22.0722	0.78109	0.776269	(null)	(null)	(null)	(null)	(null)	(null)	7154	FBgn0035112	812	F812:R->4	2826	48690
814	(null)	F814:R->1	(null)	FBgn0038866	F814:R->1->3	1	11	579	48749	466	(null)	(null)	(null)	(null)	0	0.644167	4	1	48751	(null)	(null)	(null)	(null)	3.3	3.3	0.207888	0.20561	1	3.865	4	6	48752	(null)	(null)	(null)	(null)	(null)	(null)	(null)	(null)	(null)	(null)	7170	FBgn0038866	814	F814:R->1->3	10415	48752
824	(null)	F824:R->18->22	(null)	(null)	(null)	1	1	580	48939	517	1.88571	0.914286	0.231279	0.241652	7	0.593333	4	9	48944	3.05669	5.61753	0.177814	0.15294	2.475	1.35	0.322214	0.297927	8	0.593333	4	11	48945	7.20119	9.54987	0.291539	0.362205	(null)	(null)	(null)	(null)	(null)	(null)	(null)	(null)	(null)	(null)	(null)	(null)
829	FBgn0036703	F829:R->6->7->8	F829:R->6->7->8->9	(null)	(null)	9	7	581	49034	385	1.41753	-0.00721649	0.346928	0.351838	97	0.745667	4	185	49038	15.7068	21.0627	0.927391	0.991759	1.86993	-0.145455	0.318764	0.319676	143	1.43	4	245	49039	19.9853	29.9985	1.22454	1.24242	7237	FBgn0036703	829	F829:R->6->7->8->9	11881	49038	(null)	(null)	(null)	(null)	(null)	(null)
835	(null)	F835:R->1->15	(null)	(null)	(null)	7	1	582	49136	1039	2.61	0.33	0.355935	0.363738	10	2.56444	4	56	49141	5.7435	10.3667	0.184634	0.19615	2.58889	-0.277778	0.298201	0.304706	9	0.641111	4	14	49142	4.64139	9.41395	0.247538	0.237168	(null)	(null)	(null)	(null)	(null)	(null)	(null)	(null)	(null)	(null)	(null)	(null)
835	(null)	F835:R->1->15->16	(null)	(null)	(null)	5	1	583	49141	1039	2.66667	0.6	0.350166	0.357415	9	1.92333	4	47	49149	5.75109	10.0712	0.176481	0.186835	(null)	(null)	(null)	(null)	0	0.641111	4	5	49150	(null)	(null)	(null)	(null)	(null)	(null)	(null)	(null)	(null)	(null)	(null)	(null)	(null)	(null)	(null)	(null)
835	(null)	F835:R->1->15->16->17	(null)	(null)	(null)	3	1	584	49149	1039	2.66667	0.6	0.350166	0.357415	9	0.656111	4	38	49155	5.75109	10.0712	0.176481	0.186835	(null)	(null)	(null)	(null)	0	0.641111	4	3	49156	(null)	(null)	(null)	(null)	(null)	(null)	(null)	(null)	(null)	(null)	(null)	(null)	(null)	(null)	(null)	(null)
848	(null)	F848:R->1->3->4	(null)	(null)	(null)	3	1	585	49385	792	2.18	2.14	0.268161	0.270664	5	0.575	4	11	49389	4.93305	5.04133	0.246547	0.254607	2.35	0.35	0.367588	0.380584	4	0.56	4	11	49390	3.00444	6.15034	0.0660708	0.0623229	(null)	(null)	(null)	(null)	(null)	(null)	(null)	(null)	(null)	(null)	(null)	(null)
855	(null)	F855:R->18->19->20	(null)	(null)	(null)	1	1	586	49554	174	(null)	(null)	(null)	(null)	0	0.593333	4	0	49560	(null)	(null)	(null)	(null)	5.6	5.6	0.248856	0.250008	1	0.593333	4	1	49561	(null)	(null)	(null)	(null)	(null)	(null)	(null)	(null)	(null)	(null)	(null)	(null)	(null)	(null)	(null)	(null)
859	(null)	F859:R->8	(null)	FBgn0011260	F859:R->8->32	23	15	587	49608	879	1.6	0.0803571	0.33494	0.345513	112	4.32567	4	125	49611	15.581	23.0508	1.11095	1.10761	1.52308	0.153846	0.365361	0.37628	13	2.0255	4	19	49612	4.99199	7.56681	0.374017	0.395307	(null)	(null)	(null)	(null)	(null)	(null)	7393	FBgn0011260	859	F859:R->8->32	9562	49612
859	(null)	F859:R	(null)	FBgn0011260	F859:R->8	7	39	588	49653	879	1.94	-0.06	0.388373	0.378382	5	2.52583	4	13	49607	3.02324	5.71314	0.283126	0.295132	1.592	0.088	0.33813	0.348739	125	6.35117	4	145	49608	16.3033	24.1699	1.17223	1.17561	(null)	(null)	(null)	(null)	(null)	(null)	7392	FBgn0011260	859	F859:R->8	9562	49608
872	(null)	F872:R->18->22	(null)	(null)	(null)	1	1	589	49912	250	0.7	0.7	0.34868	0.348648	1	0.593333	4	3	49917	(null)	(null)	(null)	(null)	1	1	0.295903	0.274572	1	0.593333	4	3	49918	(null)	(null)	(null)	(null)	(null)	(null)	(null)	(null)	(null)	(null)	(null)	(null)	(null)	(null)	(null)	(null)
879	(null)	F879:R->1	(null)	FBgn0000210	F879:R->1->3	1	23	590	50070	1312	(null)	(null)	(null)	(null)	0	0.644167	4	0	50072	(null)	(null)	(null)	(null)	1.93226	0.248387	0.321294	0.329325	31	4.565	4	64	50073	9.94683	14.7161	0.474984	0.533265	(null)	(null)	(null)	(null)	(null)	(null)	7519	FBgn0000210	879	F879:R->1->3	1120	50073
879	(null)	F879:R->26	(null)	(null)	(null)	7	17	591	50071	1312	2.66	0.98	0.283114	0.289935	10	2.57667	4	18	50074	6.28614	10.3664	0.256245	0.297865	3	0.05	0.27988	0.287685	4	4.98917	4	11	50075	4.32974	8.16905	0.243728	0.252391	(null)	(null)	(null)	(null)	(null)	(null)	(null)	(null)	(null)	(null)	(null)	(null)
879	(null)	F879:R->1->3->7->9->10	(null)	FBgn0000210	F879:R->1->3->7->9->10->18	7	7	592	50092	1312	1.99286	-0.05	0.311516	0.316467	14	1.43	4	14	50100	7.30042	10.6365	0.318875	0.335822	(null)	(null)	(null)	(null)	0	1.43	4	33	50101	(null)	(null)	(null)	(null)	(null)	(null)	(null)	(null)	(null)	(null)	7523	FBgn0000210	879	F879:R->1->3->7->9->10->18	1120	50101
879	FBgn0000210	F879:R	F879:R->1	(null)	(null)	25	25	593	50120	1312	1.93226	0.248387	0.321294	0.329325	31	5.20917	4	70	50070	9.94683	14.7161	0.474984	0.533265	2.75714	0.714286	0.28219	0.289292	14	7.00667	4	29	50071	7.33464	12.6774	0.334145	0.370756	7518	FBgn0000210	879	F879:R->1	1120	50070	(null)	(null)	(null)	(null)	(null)	(null)
883	(null)	F883:R->28->29	(null)	(null)	(null)	13	3	594	50148	714	1.75766	-0.131532	0.350134	0.35707	222	3.90917	4	394	50154	25.643	36.6422	1.57652	1.61244	2.06667	0.175	0.319451	0.32444	96	1.03917	4	164	50155	17.9637	27.0937	1.01937	1.11592	(null)	(null)	(null)	(null)	(null)	(null)	(null)	(null)	(null)	(null)	(null)	(null)
883	(null)	F883:R->28->29->30	(null)	(null)	(null)	5	7	595	50154	714	1.89083	-0.133028	0.338008	0.344682	109	1.6325	4	213	50164	20.3651	28.3918	1.16186	1.20274	1.62054	-0.154464	0.362573	0.370443	112	2.22583	4	170	50165	15.5266	23.1334	1.05266	1.05182	(null)	(null)	(null)	(null)	(null)	(null)	(null)	(null)	(null)	(null)	(null)	(null)
883	(null)	F883:R->28->29->30->36->40	(null)	(null)	(null)	1	1	596	50179	714	2	-1.5	0.346614	0.316666	2	0.593333	4	2	50190	3	4	0.0386329	0	2.45	-0.4	0.341245	0.349149	8	0.593333	4	8	50191	5.17135	8.95321	0.331286	0.396488	(null)	(null)	(null)	(null)	(null)	(null)	(null)	(null)	(null)	(null)	(null)	(null)
883	FBgn0033969	F883:R	F883:R->1	FBgn0033377	F883:R->28	27	35	597	50206	714	1.55271	-0.260289	0.358723	0.364743	277	5.42511	4	527	50144	24.8188	35.6003	1.62059	1.63624	1.81162	-0.0225877	0.345355	0.352061	456	7.50344	4	868	50145	34.9475	52.1629	2.27178	2.34088	7534	FBgn0033969	883	F883:R->1	155	50144	7535	FBgn0033377	883	F883:R->28	12170	50145
885	(null)	F885:R->18->19->21	(null)	(null)	(null)	1	1	598	50239	422	1.4375	0.1375	0.385454	0.400307	8	0.593333	4	15	50244	4.46942	6.22059	0.323004	0.375437	1.2	-0.0933333	0.33188	0.33494	15	0.593333	4	21	50245	4.90554	6.86055	0.45109	0.440276	(null)	(null)	(null)	(null)	(null)	(null)	(null)	(null)	(null)	(null)	(null)	(null)
890	FBgn0038272	F890:R->1	F890:R->1->2	(null)	(null)	13	5	599	50321	496	1.06667	-0.4	0.403771	0.436596	3	2.20983	4	7	50323	1.73494	2.72213	0.147032	0.188132	2.025	-1.14167	0.346481	0.354353	12	1.9325	4	15	50324	5.24344	8.00699	0.474649	0.44284	7589	FBgn0038272	890	F890:R->1->2	11544	50323	(null)	(null)	(null)	(null)	(null)	(null)
892	(null)	F892:R->18	(null)	(null)	(null)	5	1	600	50368	826	1.67429	-0.28	0.353159	0.361485	35	1.6325	4	48	50371	10.8	14.6565	0.597576	0.626614	1.62911	-0.758228	0.344268	0.349208	79	0.644167	4	88	50372	14.5987	19.4801	0.960707	0.96996	(null)	(null)	(null)	(null)	(null)	(null)	(null)	(null)	(null)	(null)	(null)	(null)
897	(null)	F897:R	(null)	FBgn0002948	F897:R->6	5	21	601	50560	799	1.7	0.277778	0.340836	0.355568	9	1.9325	4	30	50534	3.11769	6.18061	0.331993	0.309164	1.3619	0.0666667	0.353435	0.365341	21	3.64817	4	39	50535	4.74573	7.95751	0.56334	0.547277	(null)	(null)	(null)	(null)	(null)	(null)	7653	FBgn0002948	897	F897:R->6	5042	50535
899	FBgn0004606	F899:R->1->5->6->7	F899:R->1->5->6->7->8	(null)	(null)	9	1	602	50573	1473	2.075	-0.325	0.353524	0.36388	8	0.745667	4	8	50575	6.0564	8.66487	0.296538	0.322291	(null)	(null)	(null)	(null)	0	0.468333	4	0	50576	(null)	(null)	(null)	(null)	7665	FBgn0004606	899	F899:R->1->5->6->7->8	2326	50575	(null)	(null)	(null)	(null)	(null)	(null)
903	FBgn0028513	F903:R->1->2->6	F903:R->1->2->6->7	FBgn0010497	F903:R->1->2->6->18	11	11	603	50660	693	1.31849	0.0226027	0.360231	0.356888	146	1.30567	4	245	50665	15.564	22.3097	1.37536	1.40531	1.24681	0.361702	0.365839	0.360741	47	1.30567	4	73	50666	9.13636	12.3224	0.699629	0.738137	7695	FBgn0028513	903	F903:R->1->2->6->7	13067	50665	7696	FBgn0010497	903	F903:R->1->2->6->18	10026	50666
909	FBgn0053468	F909:R->1	F909:R->1->2	FBgn0033945	F909:R->1->19	17	19	604	50764	509	2.03846	0.215385	0.325573	0.33136	52	2.60594	4	89	50766	14.2187	20.4945	0.826504	0.837362	1.94898	-0.263265	0.334968	0.341787	49	2.62094	4	70	50767	12.0077	18.1858	0.797654	0.808894	7728	FBgn0053468	909	F909:R->1->2	8347	50766	7729	FBgn0033945	909	F909:R->1->19	2050	50767
909	(null)	F909:R->38->39->41	(null)	(null)	(null)	3	1	605	50775	509	1.59	0.13	0.305587	0.302179	10	1.78	4	17	50780	3.88859	6.55922	0.308005	0.331099	2.98	0.7	0.227998	0.223329	5	0.593333	4	9	50781	4.62169	8.59069	0.101867	0.109172	(null)	(null)	(null)	(null)	(null)	(null)	(null)	(null)	(null)	(null)	(null)	(null)
909	(null)	F909:R->38->39->41->42	(null)	(null)	(null)	1	1	606	50780	509	1.45	-1.45	0.313126	0.330733	2	0.593333	4	4	50790	1.9	1.9	0.175768	0.142137	1.82	0.34	0.269247	0.253583	5	0.593333	4	9	50791	3.37046	5.59821	0.172712	0.206815	(null)	(null)	(null)	(null)	(null)	(null)	(null)	(null)	(null)	(null)	(null)	(null)
909	(null)	F909:R->1->19->20->21->22	(null)	(null)	(null)	1	1	607	50786	509	1.91667	-0.55	0.348799	0.35662	6	0.015	4	6	50794	4.66154	6.78248	0.213761	0.264158	(null)	(null)	(null)	(null)	0	0.015	4	1	50795	(null)	(null)	(null)	(null)	(null)	(null)	(null)	(null)	(null)	(null)	(null)	(null)	(null)	(null)	(null)	(null)
914	(null)	F914:R->1	(null)	FBgn0014469	F914:R->1->5	3	51	608	50887	564	1.4431	0.212069	0.348062	0.348045	58	1.9325	4	96	50889	10.5229	15.1982	0.808775	0.855386	1.63156	-0.0781651	0.338479	0.341484	545	9.84317	4	934	50890	35.9242	52.3513	2.39882	2.46744	(null)	(null)	(null)	(null)	(null)	(null)	7762	FBgn0014469	914	F914:R->1->5	5735	50890
914	(null)	F914:R->1	(null)	FBgn0015034	F914:R->1->5	3	51	608	50887	564	1.4431	0.212069	0.348062	0.348045	58	1.9325	4	96	50889	10.5229	15.1982	0.808775	0.855386	1.63156	-0.0781651	0.338479	0.341484	545	9.84317	4	934	50890	35.9242	52.3513	2.39882	2.46744	(null)	(null)	(null)	(null)	(null)	(null)	7763	FBgn0015034	914	F914:R->1->5	5737	50890
914	(null)	F914:R->1	(null)	FBgn0015035	F914:R->1->5	3	51	608	50887	564	1.4431	0.212069	0.348062	0.348045	58	1.9325	4	96	50889	10.5229	15.1982	0.808775	0.855386	1.63156	-0.0781651	0.338479	0.341484	545	9.84317	4	934	50890	35.9242	52.3513	2.39882	2.46744	(null)	(null)	(null)	(null)	(null)	(null)	7764	FBgn0015035	914	F914:R->1->5	9093	50890
914	(null)	F914:R->1->2	(null)	(null)	(null)	1	1	609	50889	564	1.27	0.51	0.40031	0.405618	10	0.644167	4	16	50893	2.77709	4.769	0.310568	0.346412	1.29545	0.0227273	0.333528	0.331435	22	0.644167	4	32	50894	6.99677	9.36063	0.450294	0.494202	(null)	(null)	(null)	(null)	(null)	(null)	(null)	(null)	(null)	(null)	(null)	(null)
914	FBgn0015035	F914:R->1->5	F914:R->1->5->6	FBgn0014469	F914:R->1->5->21	15	35	610	50890	564	1.69891	-0.119565	0.328214	0.331192	184	3.905	4	335	50895	22.1859	31.993	1.34617	1.38632	1.60257	-0.0562857	0.342756	0.345395	350	6.529	4	578	50896	27.9747	41.0235	1.94806	2.00504	7765	FBgn0015035	914	F914:R->1->5->6	9093	50895	7766	FBgn0014469	914	F914:R->1->5->21	5735	50896
914	FBgn0015035	F914:R->1->5	F914:R->1->5->6	FBgn0015034	F914:R->1->5->21	15	35	610	50890	564	1.69891	-0.119565	0.328214	0.331192	184	3.905	4	335	50895	22.1859	31.993	1.34617	1.38632	1.60257	-0.0562857	0.342756	0.345395	350	6.529	4	578	50896	27.9747	41.0235	1.94806	2.00504	7765	FBgn0015035	914	F914:R->1->5->6	9093	50895	7767	FBgn0015034	914	F914:R->1->5->21	5737	50896
914	FBgn0015034	F914:R->1->5->21	F914:R->1->5->21->22	FBgn0014469	F914:R->1->5->21->43	21	13	611	50896	564	1.67083	-0.0643519	0.335078	0.33789	216	2.56483	4	353	50901	22.8263	33.5552	1.60249	1.62958	1.48559	-0.185593	0.356778	0.359328	118	4.50917	4	189	50902	15.3782	22.2495	1.03001	1.09066	7769	FBgn0015034	914	F914:R->1->5->21->22	5737	50901	7770	FBgn0014469	914	F914:R->1->5->21->43	5735	50902
914	(null)	F914:R->56->57->58	(null)	(null)	(null)	1	1	612	50897	564	1.3	0.785714	0.370306	0.371723	7	0.395	4	13	50903	3.4564	4.55046	0.268726	0.269799	2.24737	-1.05789	0.33436	0.338413	19	0.395	4	22	50904	8.09678	12.0169	0.530548	0.564789	(null)	(null)	(null)	(null)	(null)	(null)	(null)	(null)	(null)	(null)	(null)	(null)
914	(null)	F914:R->1->5->21->22->23	(null)	(null)	(null)	3	3	613	50907	564	1.28108	-0.47027	0.343292	0.345366	37	0.575	4	62	50915	7.53193	10.5228	0.597109	0.599094	1.72979	0.0234043	0.346366	0.347292	47	0.575	4	75	50916	11.6869	16.7406	0.830157	0.825212	(null)	(null)	(null)	(null)	(null)	(null)	(null)	(null)	(null)	(null)	(null)	(null)
914	(null)	F914:R->1->5->21->22->30->31->35->36->37	(null)	(null)	(null)	1	1	614	50943	564	2.03333	0.566667	0.318614	0.310741	3	0.025	4	3	50947	2.3516	4.7634	0.172357	0.175325	1.675	-0.325	0.335963	0.334483	4	0.025	4	5	50948	1.843	4.21861	0.173476	0.153221	(null)	(null)	(null)	(null)	(null)	(null)	(null)	(null)	(null)	(null)	(null)	(null)
926	(null)	F926:R	(null)	FBgn0005670	F926:R->10	9	17	615	51287	952	2.48333	1.36667	0.266891	0.279345	12	3.17	4	35	51261	7.35861	10.5085	0.388953	0.380314	1.62308	-1.00769	0.352581	0.35631	13	4.54917	4	19	51262	3.95285	6.19879	0.299471	0.299651	(null)	(null)	(null)	(null)	(null)	(null)	7888	FBgn0005670	926	F926:R->10	8582	51262
932	FBgn0038113	F932:R->1	F932:R->1->2	FBgn0030051	F932:R->1->19	17	17	616	51403	581	2.10709	-0.0740157	0.321421	0.324959	127	2.60594	4	259	51405	20.2537	31.2705	1.20458	1.25172	1.87193	0.291228	0.33455	0.341588	114	5.16833	4	210	51406	17.1226	26.1999	1.07978	1.08196	7933	FBgn0038113	932	F932:R->1->2	1231	51405	7934	FBgn0030051	932	F932:R->1->19	5733	51406
932	(null)	F932:R->36->37->38	(null)	(null)	(null)	1	1	617	51413	581	1.56667	-1.16667	0.400954	0.418546	3	0.593333	4	5	51419	2.60576	3.42199	0.0321594	0.0333153	2.15	2.15	0.26646	0.268858	2	0.593333	4	3	51420	1.9	1.9	0.231671	0.24566	(null)	(null)	(null)	(null)	(null)	(null)	(null)	(null)	(null)	(null)	(null)	(null)
932	(null)	F932:R->1->19->20->24->25	(null)	(null)	(null)	1	1	618	51427	581	1.46667	-0.766667	0.349111	0.3597	6	0.644167	4	9	51431	4.28672	5.44353	0.267575	0.246996	1.65556	0.655556	0.353744	0.363726	9	0.644167	4	17	51432	3.86555	6.19213	0.180757	0.187605	(null)	(null)	(null)	(null)	(null)	(null)	(null)	(null)	(null)	(null)	(null)	(null)
936	FBgn0036082	F936:R->4	F936:R->4->5	FBgn0017418	F936:R->4->26	21	17	619	51493	538	1.89355	-0.240323	0.336286	0.344377	248	4.3615	4	418	51496	25.8675	39.339	1.58307	1.61872	1.89444	-0.202778	0.349538	0.354041	72	4.98917	4	103	51497	15.3112	22.2143	0.92456	0.958704	7963	FBgn0036082	936	F936:R->4->5	1715	51496	7964	FBgn0017418	936	F936:R->4->26	10299	51497
936	(null)	F936:R	(null)	FBgn0036082	F936:R->4	3	39	620	51534	538	2.4	-2.4	0.347633	0.35543	1	0.659167	4	38	51492	(null)	(null)	(null)	(null)	1.89375	-0.231875	0.339267	0.346551	320	9.29983	4	526	51493	30.007	45.104	1.83282	1.87943	(null)	(null)	(null)	(null)	(null)	(null)	7961	FBgn0036082	936	F936:R->4	1715	51493
936	(null)	F936:R	(null)	FBgn0017418	F936:R->4	3	39	620	51534	538	2.4	-2.4	0.347633	0.35543	1	0.659167	4	38	51492	(null)	(null)	(null)	(null)	1.89375	-0.231875	0.339267	0.346551	320	9.29983	4	526	51493	30.007	45.104	1.83282	1.87943	(null)	(null)	(null)	(null)	(null)	(null)	7962	FBgn0017418	936	F936:R->4	10299	51493
941	FBgn0036944	F941:R->8	F941:R->8->9	(null)	(null)	31	5	621	51624	2136	2.10529	0.0852941	0.32394	0.328072	170	7.199	4	276	51627	21.7709	35.0809	1.35109	1.33598	1.79286	-0.164286	0.329543	0.335863	14	1.9325	4	20	51628	7.87796	10.4937	0.306021	0.336351	8006	FBgn0036944	941	F941:R->8->9	2777	51627	(null)	(null)	(null)	(null)	(null)	(null)
941	FBgn0036943	F941:R->8	F941:R->8->9	(null)	(null)	31	5	621	51624	2136	2.10529	0.0852941	0.32394	0.328072	170	7.199	4	276	51627	21.7709	35.0809	1.35109	1.33598	1.79286	-0.164286	0.329543	0.335863	14	1.9325	4	20	51628	7.87796	10.4937	0.306021	0.336351	8007	FBgn0036943	941	F941:R->8->9	11586	51627	(null)	(null)	(null)	(null)	(null)	(null)
941	FBgn0036944	F941:R->8->9	F941:R->8->9->10	FBgn0036943	F941:R->8->9->33	23	7	622	51627	2136	2.19867	0.0986667	0.321504	0.327601	150	5.1815	4	252	51631	20.8947	34.1337	1.26173	1.25955	1.35556	0.0666667	0.337635	0.325366	18	2.57667	4	21	51632	5.12686	7.8244	0.485079	0.449844	8008	FBgn0036944	941	F941:R->8->9->10	2777	51631	8009	FBgn0036943	941	F941:R->8->9->33	11586	51632
941	FBgn0036944	F941:R->8->9->10	F941:R->8->9->10->11	(null)	(null)	21	1	623	51631	2136	2.21594	0.0927536	0.324521	0.330324	138	4.53733	4	227	51637	20.2279	33.0236	1.22038	1.22021	2.06667	0.966667	0.238034	0.240115	6	0.644167	4	12	51638	4.95419	6.96907	0.161435	0.140237	8010	FBgn0036944	941	F941:R->8->9->10->11	2777	51637	(null)	(null)	(null)	(null)	(null)	(null)
941	FBgn0036944	F941:R->8->9->10->11->17->18->20	F941:R->8->9->10->11->17->18->20->21	(null)	(null)	9	1	624	51656	2136	1.43333	-0.333333	0.307359	0.325969	6	0.9215	4	7	51657	2.68626	4.60521	0.180977	0.150728	1.85	0.65	0.286997	0.316455	2	0.644167	4	3	51658	1.3	3.7	0.178502	0.135036	8016	FBgn0036944	941	F941:R->8->9->10->11->17->18->20->21	2777	51657	(null)	(null)	(null)	(null)	(null)	(null)
941	(null)	F941:R	(null)	FBgn0036944	F941:R->8	7	37	625	51667	2136	1.60526	-0.157895	0.336921	0.345287	38	2.3275	4	61	51623	8.1263	12.8698	0.545639	0.546724	2.08152	0.0663043	0.324369	0.328668	184	8.50233	4	300	51624	23.0862	36.5204	1.38304	1.37502	(null)	(null)	(null)	(null)	(null)	(null)	8004	FBgn0036944	941	F941:R->8	2777	51624
941	(null)	F941:R	(null)	FBgn0036943	F941:R->8	7	37	625	51667	2136	1.60526	-0.157895	0.336921	0.345287	38	2.3275	4	61	51623	8.1263	12.8698	0.545639	0.546724	2.08152	0.0663043	0.324369	0.328668	184	8.50233	4	300	51624	23.0862	36.5204	1.38304	1.37502	(null)	(null)	(null)	(null)	(null)	(null)	8005	FBgn0036943	941	F941:R->8	11586	51624
944	(null)	F944:R->1	(null)	FBgn0010252	F944:R->1->3	1	25	626	51716	196	1.5381	-1.03333	0.294697	0.300443	21	0.644167	4	22	51718	6.75596	8.6176	0.459339	0.451687	2.14267	-0.134667	0.282725	0.286801	75	5.46472	4	98	51719	13.7095	23.142	0.791656	0.757264	(null)	(null)	(null)	(null)	(null)	(null)	8038	FBgn0010252	944	F944:R->1->3	4764	51719
944	(null)	F944:R->1	(null)	FBgn0030479	F944:R->1->3	1	25	626	51716	196	1.5381	-1.03333	0.294697	0.300443	21	0.644167	4	22	51718	6.75596	8.6176	0.459339	0.451687	2.14267	-0.134667	0.282725	0.286801	75	5.46472	4	98	51719	13.7095	23.142	0.791656	0.757264	(null)	(null)	(null)	(null)	(null)	(null)	8039	FBgn0030479	944	F944:R->1->3	5692	51719
944	(null)	F944:R->28->29	(null)	(null)	(null)	3	3	627	51720	196	1.28	0.2	0.309698	0.313848	20	0.988333	4	30	51724	4.78726	7.5212	0.52251	0.54134	4.2	4.2	0.194709	0.19697	1	0.988333	4	1	51725	(null)	(null)	(null)	(null)	(null)	(null)	(null)	(null)	(null)	(null)	(null)	(null)	(null)	(null)	(null)	(null)
944	(null)	F944:R->1->3->25	(null)	(null)	(null)	1	1	628	51723	196	2.35882	-1.52353	0.269947	0.284159	17	0.641111	4	18	51728	8.1295	11.1653	0.304585	0.308892	1.34545	0.745455	0.271411	0.273425	11	0.641111	4	11	51729	3.64938	5.33835	0.305592	0.317982	(null)	(null)	(null)	(null)	(null)	(null)	(null)	(null)	(null)	(null)	(null)	(null)
944	FBgn0010252	F944:R->1->3->4->8	F944:R->1->3->4->8->9	FBgn0030479	F944:R->1->3->4->8->18	9	7	629	51727	196	1.93704	-0.892593	0.274884	0.289514	27	2.265	4	36	51736	8.38864	12.3788	0.530681	0.517009	2.36	0.72	0.265759	0.269652	5	2.24	4	12	51737	3.48784	6.61324	0.184484	0.179272	8044	FBgn0010252	944	F944:R->1->3->4->8->9	4764	51736	8045	FBgn0030479	944	F944:R->1->3->4->8->18	5692	51737
944	FBgn0030479	F944:R->1->3->4->8->18	F944:R->1->3->4->8->18->19	(null)	(null)	5	1	630	51737	196	1.5	-1.5	0.229359	0.250506	1	1.68	4	5	51740	(null)	(null)	(null)	(null)	2.575	1.275	0.274859	0.274438	4	0.56	4	7	51741	3.42685	6.19973	0.184648	0.183494	8047	FBgn0030479	944	F944:R->1->3->4->8->18->19	5692	51740	(null)	(null)	(null)	(null)	(null)	(null)
948	(null)	F948:R->1->2->14	(null)	(null)	(null)	3	3	631	51827	566	1.63182	-0.0590909	0.342767	0.357142	22	0.575	4	48	51832	6.56081	10.2145	0.547533	0.585344	2.28113	-0.173585	0.325576	0.326243	106	0.575	4	141	51833	20.6285	31.2913	1.24093	1.22893	(null)	(null)	(null)	(null)	(null)	(null)	(null)	(null)	(null)	(null)	(null)	(null)
949	(null)	F949:R->18->19->20	(null)	(null)	(null)	1	1	632	51855	674	1.44167	-0.329167	0.361422	0.362026	48	0.593333	4	62	51863	11.5063	15.1317	0.763818	0.854782	1.05909	0.513636	0.345948	0.34568	22	0.593333	4	34	51864	4.824	6.56067	0.44806	0.464511	(null)	(null)	(null)	(null)	(null)	(null)	(null)	(null)	(null)	(null)	(null)	(null)
950	FBgn0037758	F950:R->1	F950:R->1->2	(null)	(null)	11	7	633	51876	1295	2.8	-2.8	0.399866	0.406128	2	4.50917	4	51	51878	0.8	0.8	0.206936	0.185994	1.61515	0.312121	0.342273	0.343965	33	2.57667	4	42	51879	6.98431	11.5863	0.613404	0.546099	8090	FBgn0037758	950	F950:R->1->2	13234	51878	(null)	(null)	(null)	(null)	(null)	(null)
951	FBgn0005614	F951:R->24	F951:R->24->25	FBgn0032593	F951:R->24->46	21	25	634	51902	2403	1.46667	-0.170732	0.342716	0.347245	123	6.2075	4	263	51905	16.465	23.1136	1.12896	1.13746	1.74841	-0.486508	0.340063	0.345512	126	6.86444	4	234	51906	17.4537	25.7454	1.24929	1.25971	8100	FBgn0005614	951	F951:R->24->25	5393	51905	8101	FBgn0032593	951	F951:R->24->46	10559	51906
951	FBgn0003861	F951:R	F951:R->1	FBgn0005614	F951:R->24	23	47	635	51971	2403	1.60189	-0.303774	0.381549	0.385359	53	4.49233	4	159	51901	9.78657	15.1462	0.677662	0.693384	1.60924	-0.330522	0.341373	0.346368	249	13.0211	4	524	51902	24.0494	34.6191	1.68056	1.6939	8096	FBgn0003861	951	F951:R->1	12013	51901	8097	FBgn0005614	951	F951:R->24	5393	51902
951	FBgn0003861	F951:R	F951:R->1	FBgn0032593	F951:R->24	23	47	635	51971	2403	1.60189	-0.303774	0.381549	0.385359	53	4.49233	4	159	51901	9.78657	15.1462	0.677662	0.693384	1.60924	-0.330522	0.341373	0.346368	249	13.0211	4	524	51902	24.0494	34.6191	1.68056	1.6939	8096	FBgn0003861	951	F951:R->1	12013	51901	8098	FBgn0032593	951	F951:R->24	10559	51902
956	FBgn0032413	F956:R->1->2->6->7	F956:R->1->2->6->7->8	FBgn0032412	F956:R->1->2->6->7->15	7	9	636	52078	284	2.06	1.115	0.316925	0.328586	40	1.43	4	50	52080	10.6966	15.4113	0.684034	0.663849	1.55833	0.191667	0.334298	0.32552	12	0.745667	4	20	52081	5.08143	7.55844	0.192456	0.223922	8156	FBgn0032413	956	F956:R->1->2->6->7->8	4680	52080	8157	FBgn0032412	956	F956:R->1->2->6->7->15	4679	52081
964	(null)	F964:R->6->7->19	(null)	(null)	(null)	5	1	637	52242	2067	2.325	-1.2125	0.289542	0.302847	16	0.59	4	16	52245	8.41522	11.7465	0.451519	0.444505	(null)	(null)	(null)	(null)	0	0.56	4	0	52246	(null)	(null)	(null)	(null)	(null)	(null)	(null)	(null)	(null)	(null)	(null)	(null)	(null)	(null)	(null)	(null)
966	(null)	F966:R->1->2->3->5	(null)	(null)	(null)	1	1	638	52328	868	(null)	(null)	(null)	(null)	0	0.015	4	0	52331	(null)	(null)	(null)	(null)	1.75	0.703333	0.31449	0.309927	30	0.015	4	30	52332	9.95585	13.372	0.648929	0.578492	(null)	(null)	(null)	(null)	(null)	(null)	(null)	(null)	(null)	(null)	(null)	(null)
971	(null)	F971:R->16	(null)	(null)	(null)	3	5	639	52435	484	1.76581	-0.153846	0.332843	0.334499	117	1.03917	4	227	52438	18.6785	26.7218	1.17257	1.20804	1.63462	-0.375641	0.331801	0.338599	78	1.6325	4	143	52439	12.4101	18.8144	0.736665	0.775154	(null)	(null)	(null)	(null)	(null)	(null)	(null)	(null)	(null)	(null)	(null)	(null)
973	FBgn0051314	F973:R->1->2	F973:R->1->2->3	(null)	(null)	13	5	640	52484	1791	(null)	(null)	(null)	(null)	0	1.85511	4	0	52488	(null)	(null)	(null)	(null)	0.1	0.1	0.242361	0.275011	1	2.56444	4	2	52489	(null)	(null)	(null)	(null)	8263	FBgn0051314	973	F973:R->1->2->3	6802	52488	(null)	(null)	(null)	(null)	(null)	(null)
973	(null)	F973:R->1->21	(null)	(null)	(null)	1	1	641	52485	1791	1.2	1.2	0.221188	0.224575	1	0.641111	4	1	52490	(null)	(null)	(null)	(null)	(null)	(null)	(null)	(null)	0	0.641111	4	0	52491	(null)	(null)	(null)	(null)	(null)	(null)	(null)	(null)	(null)	(null)	(null)	(null)	(null)	(null)	(null)	(null)
974	(null)	F974:R->1	(null)	FBgn0052088	F974:R->1->3	1	23	642	52513	1319	2.55926	0.611111	0.291856	0.301579	27	0.644167	4	53	52515	11.085	17.2061	0.503792	0.547644	2.50687	0.300687	0.295966	0.2977	291	5.0125	4	550	52516	34.0881	54.5038	1.71679	1.71764	(null)	(null)	(null)	(null)	(null)	(null)	8270	FBgn0052088	974	F974:R->1->3	7387	52516
974	(null)	F974:R->1->3->9->10->11	(null)	(null)	(null)	1	1	643	52533	1319	2.55455	-0.536364	0.308259	0.308445	33	0.015	4	46	52541	9.52205	17.4057	0.649628	0.577635	2.67273	0.294545	0.291277	0.289465	55	0.015	4	66	52542	14.5106	24.6143	0.639784	0.677147	(null)	(null)	(null)	(null)	(null)	(null)	(null)	(null)	(null)	(null)	(null)	(null)
974	(null)	F974:R->1->3->9->15->23	(null)	(null)	(null)	1	1	644	52536	1319	2.768	-0.496	0.286094	0.296894	25	0.644167	4	49	52545	10.3529	17.3292	0.528302	0.557011	2.78919	-0.0324324	0.264741	0.271038	37	0.644167	4	62	52546	13.7613	22.0267	0.616117	0.603967	(null)	(null)	(null)	(null)	(null)	(null)	(null)	(null)	(null)	(null)	(null)	(null)
974	FBgn0052088	F974:R	F974:R->1	FBgn0052087	F974:R->26	25	23	645	52561	1319	2.51132	0.327044	0.295612	0.298035	318	5.65667	4	621	52513	35.783	57.0804	1.78679	1.79981	1.72971	-0.15	0.330264	0.331837	138	5.59083	4	332	52514	20.1357	28.6044	1.16584	1.16674	8268	FBgn0052088	974	F974:R->1	7387	52513	8269	FBgn0052087	974	F974:R->26	7386	52514
975	(null)	F975:R->1->5->6->7->15	(null)	(null)	(null)	5	1	646	52575	424	2.17143	-0.0285714	0.331153	0.331505	21	0.192333	4	23	52578	9.09285	13.6613	0.44913	0.495029	1.7	-0.6	0.328591	0.340085	10	0.114	4	12	52579	5.76773	7.8344	0.319116	0.323441	(null)	(null)	(null)	(null)	(null)	(null)	(null)	(null)	(null)	(null)	(null)	(null)
975	(null)	F975:R->1->5->6->7->8->9	(null)	(null)	(null)	1	1	647	52576	424	1.6	1.2	0.36549	0.37085	3	0.085	4	3	52580	2.16333	3.11769	0.216373	0.211677	1.32	1.32	0.293633	0.286079	5	0.085	4	5	52581	2.83461	2.83461	0.168078	0.189116	(null)	(null)	(null)	(null)	(null)	(null)	(null)	(null)	(null)	(null)	(null)	(null)
975	(null)	F975:R->1->5->6->7->8->12	(null)	(null)	(null)	1	1	648	52577	424	1.5	1.5	0.271399	0.278744	2	0.085	4	2	52582	2.4	2.4	0.101596	0.0450574	0.85	0.85	0.373742	0.382779	2	0.085	4	2	52583	0.3	0.3	0.246174	0.222459	(null)	(null)	(null)	(null)	(null)	(null)	(null)	(null)	(null)	(null)	(null)	(null)
985	FBgn0038241	F985:R->20	F985:R->20->21	FBgn0038240	F985:R->20->38	17	9	649	53098	237	1.3942	-0.00289855	0.342906	0.340838	69	1.98983	4	107	53101	12.3198	16.9668	0.817607	0.815617	1.08667	0.0266667	0.387843	0.391468	30	0.9215	4	42	53102	6.05617	8.56166	0.394246	0.412561	8533	FBgn0038241	985	F985:R->20->21	12179	53101	8534	FBgn0038240	985	F985:R->20->38	3615	53102
985	FBgn0038239	F985:R->1->3->7->8->10	F985:R->1->3->7->8->10->11	(null)	(null)	5	3	650	53122	237	2.45714	0.642857	0.328737	0.315997	14	0.638333	4	21	53127	4.31313	10.1686	0.339369	0.313672	2.21429	-0.6	0.281633	0.292674	28	0.585	4	37	53128	8.02847	14.0133	0.521518	0.501141	8543	FBgn0038239	985	F985:R->1->3->7->8->10->11	3614	53127	(null)	(null)	(null)	(null)	(null)	(null)
985	(null)	F985:R->20->21->25->26->30->31->32	(null)	(null)	(null)	1	1	651	53137	237	0.6	-0.6	0.153417	0.16408	1	0.025	4	1	53141	(null)	(null)	(null)	(null)	(null)	(null)	(null)	(null)	0	0.025	4	0	53142	(null)	(null)	(null)	(null)	(null)	(null)	(null)	(null)	(null)	(null)	(null)	(null)	(null)	(null)	(null)	(null)
985	FBgn0038239	F985:R	F985:R->1	FBgn0038240	F985:R->20	19	27	652	53143	237	1.98421	0.0614035	0.31826	0.324772	114	3.5625	4	158	53097	16.466	26.8979	1.03658	1.0018	1.30101	0.00606061	0.356524	0.35618	99	2.9955	4	156	53098	13.7448	18.926	0.927335	0.939489	8529	FBgn0038239	985	F985:R->1	3614	53097	8530	FBgn0038240	985	F985:R->20	3615	53098
985	FBgn0038239	F985:R	F985:R->1	FBgn0038241	F985:R->20	19	27	652	53143	237	1.98421	0.0614035	0.31826	0.324772	114	3.5625	4	158	53097	16.466	26.8979	1.03658	1.0018	1.30101	0.00606061	0.356524	0.35618	99	2.9955	4	156	53098	13.7448	18.926	0.927335	0.939489	8529	FBgn0038239	985	F985:R->1	3614	53097	8531	FBgn0038241	985	F985:R->20	12179	53098
989	(null)	F989:R->1->5->6->7->8->9	(null)	(null)	(null)	1	1	653	53229	159	(null)	(null)	(null)	(null)	0	0.085	4	0	53233	(null)	(null)	(null)	(null)	2.2	-2.2	0.347387	0.319069	1	0.085	4	1	53234	(null)	(null)	(null)	(null)	(null)	(null)	(null)	(null)	(null)	(null)	(null)	(null)	(null)	(null)	(null)	(null)
996	(null)	F996:R->1	(null)	FBgn0037069	F996:R->1->5	3	19	654	53339	121	1.45	0.25	0.361267	0.366547	6	0.659167	4	12	53341	2.63249	4.64952	0.275887	0.295527	1.81316	-0.0815789	0.329491	0.336203	76	2.74894	4	108	53342	14.8911	21.7811	0.80295	0.847189	(null)	(null)	(null)	(null)	(null)	(null)	8606	FBgn0037069	996	F996:R->1->5	11851	53342
996	(null)	F996:R->1->5->6->10->11->19	(null)	(null)	(null)	1	1	655	53358	121	(null)	(null)	(null)	(null)	0	0.114	4	0	53361	(null)	(null)	(null)	(null)	0.1	-0.1	0.225781	0.242935	1	0.114	4	1	53362	(null)	(null)	(null)	(null)	(null)	(null)	(null)	(null)	(null)	(null)	(null)	(null)	(null)	(null)	(null)	(null)
998	FBgn0037727	F998:R->1->2	F998:R->1->2->3	FBgn0039564	F998:R->1->2->12	9	13	656	53393	1468	1.83507	-0.376119	0.323944	0.326445	268	3.20556	4	507	53397	27.6834	40.4251	1.68804	1.68542	1.65714	-0.00766551	0.329685	0.33262	287	1.85511	4	476	53398	26.7645	38.8229	1.65834	1.68054	8625	FBgn0037727	998	F998:R->1->2->3	12392	53397	8626	FBgn0039564	998	F998:R->1->2->12	10202	53398
998	(null)	F998:R->1->25->29	(null)	(null)	(null)	1	1	657	53400	1468	1.81709	-0.157265	0.317097	0.324854	117	0.641111	4	154	53409	17.827	26.5429	1.06293	1.09377	1.7	-0.306452	0.334223	0.328793	31	0.641111	4	62	53410	8.2908	12.5819	0.500798	0.527819	(null)	(null)	(null)	(null)	(null)	(null)	(null)	(null)	(null)	(null)	(null)	(null)
998	(null)	F998:R->1->2->12->22	(null)	(null)	(null)	1	1	658	53406	1468	2.01429	1.31905	0.304904	0.314785	21	0.468333	4	38	53415	8.40286	11.0321	0.50264	0.551215	1.83387	-0.00483871	0.32684	0.328388	62	0.468333	4	95	53416	12.8918	19.4455	0.740066	0.72115	(null)	(null)	(null)	(null)	(null)	(null)	(null)	(null)	(null)	(null)	(null)	(null)
1000	(null)	F1000:R->1->3->4->5->9	(null)	(null)	(null)	3	1	659	53464	230	1.45	-1.45	0.20946	0.225607	2	0.045	4	2	53469	0.1	0.1	0.039798	0.0497993	1	-1	0.344747	0.322776	1	0.015	4	1	53470	(null)	(null)	(null)	(null)	(null)	(null)	(null)	(null)	(null)	(null)	(null)	(null)	(null)	(null)	(null)	(null)
1000	(null)	F1000:R->1->3->4->5->9->10	(null)	(null)	(null)	1	1	660	53469	230	1.45	-1.45	0.20946	0.225607	2	0.015	4	2	53475	0.1	0.1	0.039798	0.0497993	(null)	(null)	(null)	(null)	0	0.015	4	0	53476	(null)	(null)	(null)	(null)	(null)	(null)	(null)	(null)	(null)	(null)	(null)	(null)	(null)	(null)	(null)	(null)
1003	(null)	F1003:R->28->32->48	(null)	(null)	(null)	5	1	661	53525	534	1.45	0.0863636	0.36622	0.367919	66	2.57667	4	115	53534	11.9918	16.8583	0.839356	0.866223	1.67846	-0.198462	0.341797	0.345596	65	0.644167	4	72	53535	13.0814	18.8283	0.838128	0.808475	(null)	(null)	(null)	(null)	(null)	(null)	(null)	(null)	(null)	(null)	(null)	(null)
1003	(null)	F1003:R->1->17->18->19	(null)	(null)	(null)	3	1	662	53530	534	0.6625	-0.1625	0.362313	0.360286	8	1.78	4	14	53540	1.66261	2.5565	0.224194	0.212053	(null)	(null)	(null)	(null)	0	0.593333	4	2	53541	(null)	(null)	(null)	(null)	(null)	(null)	(null)	(null)	(null)	(null)	(null)	(null)	(null)	(null)	(null)	(null)
1003	(null)	F1003:R->1->17->18->24	(null)	(null)	(null)	1	1	663	53531	534	4.2	4.2	0.194709	0.19697	1	0.593333	4	1	53542	(null)	(null)	(null)	(null)	1.05	-0.4	0.327988	0.329502	4	0.593333	4	4	53543	2.49533	3.3546	0.282023	0.280016	(null)	(null)	(null)	(null)	(null)	(null)	(null)	(null)	(null)	(null)	(null)	(null)
1003	(null)	F1003:R->28->32->48->49	(null)	(null)	(null)	3	1	664	53534	534	1.56364	-0.0818182	0.364798	0.366541	44	1.9325	4	68	53548	10.32	14.7065	0.756898	0.764481	1.29091	0.345455	0.365324	0.370407	11	0.644167	4	23	53549	3.80316	5.76056	0.256271	0.282287	(null)	(null)	(null)	(null)	(null)	(null)	(null)	(null)	(null)	(null)	(null)	(null)
1003	(null)	F1003:R->1->17->18->19->20	(null)	(null)	(null)	1	1	665	53540	534	(null)	(null)	(null)	(null)	0	0.593333	4	0	53554	(null)	(null)	(null)	(null)	0.66	0.14	0.381619	0.380464	5	0.593333	4	7	53555	0.784219	1.79304	0.166437	0.165422	(null)	(null)	(null)	(null)	(null)	(null)	(null)	(null)	(null)	(null)	(null)	(null)
1003	(null)	F1003:R->28->32->33->37->45	(null)	(null)	(null)	1	1	666	53547	534	1.93333	0.0333333	0.361183	0.366697	12	0.644167	4	17	53558	6.21143	9.35405	0.434441	0.421544	1.16667	-0.9	0.395075	0.387116	6	0.644167	4	13	53559	2.22171	2.98396	0.164737	0.221623	(null)	(null)	(null)	(null)	(null)	(null)	(null)	(null)	(null)	(null)	(null)	(null)
1003	(null)	F1003:R->28->32->48->49->50	(null)	(null)	(null)	1	1	667	53548	534	1.61154	0.119231	0.364404	0.365598	26	0.644167	4	32	53560	7.61422	11.3056	0.570686	0.559424	1.65455	-0.927273	0.368913	0.369277	11	0.644167	4	22	53561	6.27599	7.88086	0.429349	0.426063	(null)	(null)	(null)	(null)	(null)	(null)	(null)	(null)	(null)	(null)	(null)	(null)
1003	FBgn0025454	F1003:R	F1003:R->1	FBgn0033065	F1003:R->28	27	27	668	53566	534	1.58579	0.0815789	0.354502	0.361794	190	7.62667	4	364	53512	21.8197	30.9055	1.44811	1.52946	1.65599	-0.0637725	0.348236	0.351151	334	7.77	4	596	53513	28.8572	41.8336	1.89387	1.9117	8656	FBgn0025454	1003	F1003:R->1	12467	53512	8657	FBgn0033065	1003	F1003:R->28	12383	53513
1006	FBgn0012051	F1006:R->16	F1006:R->16->17	(null)	(null)	23	7	669	53614	1060	1.69307	0.230693	0.354102	0.360951	202	4.23844	4	273	53617	22.4205	32.7687	1.41428	1.46714	1.742	0.166	0.372745	0.373947	50	2.3275	4	88	53618	9.0926	15.3654	0.74274	0.755821	8681	FBgn0012051	1006	F1006:R->16->17	11778	53617	(null)	(null)	(null)	(null)	(null)	(null)
1006	FBgn0025866	F1006:R	F1006:R->1	FBgn0012051	F1006:R->16	15	31	670	53659	1060	1.80465	0.339535	0.362649	0.364232	43	2.0565	4	70	53613	9.14349	14.8964	0.636341	0.655753	1.70278	0.217857	0.357742	0.363488	252	6.51511	4	364	53614	24.1583	36.1274	1.59864	1.64917	8678	FBgn0025866	1006	F1006:R->1	12194	53613	8679	FBgn0012051	1006	F1006:R->16	11778	53614
1011	(null)	F1011:R->1->2->4->5->6	(null)	(null)	(null)	1	1	671	53762	517	1.63333	-0.433333	0.377369	0.391675	3	0.015	4	3	53766	2.22711	4.01497	0.210408	0.238737	2.4	-0.4	0.302329	0.314412	4	0.015	4	5	53767	4.18569	6.8838	0.185497	0.210272	(null)	(null)	(null)	(null)	(null)	(null)	(null)	(null)	(null)	(null)	(null)	(null)
1016	(null)	F1016:R->18->22	(null)	(null)	(null)	1	1	672	53870	207	1.46667	-1.46667	0.342938	0.333897	3	0.593333	4	3	53875	2.9	2.9	0.174214	0.203712	1.225	-0.725	0.3206	0.305978	4	0.593333	4	4	53876	2.9	3.68917	0.143084	0.166913	(null)	(null)	(null)	(null)	(null)	(null)	(null)	(null)	(null)	(null)	(null)	(null)
1024	(null)	F1024:R->18	(null)	(null)	(null)	5	7	673	54054	895	1.41754	-0.6	0.36283	0.364103	57	1.6325	4	110	54057	9.77126	13.8266	0.6948	0.7022	1.82857	-0.415584	0.342664	0.346377	77	2.22583	4	156	54058	14.4278	21.3433	0.969075	0.941562	(null)	(null)	(null)	(null)	(null)	(null)	(null)	(null)	(null)	(null)	(null)	(null)
1024	(null)	F1024:R->18->24->28	(null)	(null)	(null)	1	1	674	54064	895	0.866667	0.8	0.25365	0.261694	3	0.593333	4	5	54071	2.45153	2.55147	0.0449245	0.0408447	1.2	-1.2	0.240701	0.247611	1	0.593333	4	1	54072	(null)	(null)	(null)	(null)	(null)	(null)	(null)	(null)	(null)	(null)	(null)	(null)	(null)	(null)	(null)	(null)
1025	FBgn0003151	F1025:R->1	F1025:R->1->2	FBgn0032492	F1025:R->1->15	13	19	675	54084	338	1.97429	-0.0685714	0.327356	0.327484	70	2.74	4	105	54086	14.848	22.2919	0.89697	0.920891	1.76135	-0.558896	0.365686	0.368266	163	3.25317	4	254	54087	22.5791	31.1029	1.37635	1.38414	8822	FBgn0003151	1025	F1025:R->1->2	9715	54086	8823	FBgn0032492	1025	F1025:R->1->15	10288	54087
1025	FBgn0032492	F1025:R->1->15	F1025:R->1->15->16	(null)	(null)	17	1	676	54087	338	1.70141	-0.574648	0.371498	0.374811	142	2.60594	4	214	54092	20.7415	28.2305	1.24159	1.2567	2.08947	-0.194737	0.330819	0.329333	19	0.644167	4	32	54093	8.82956	12.8359	0.567692	0.536398	8825	FBgn0032492	1025	F1025:R->1->15->16	10288	54092	(null)	(null)	(null)	(null)	(null)	(null)
1029	FBgn0038693	F1029:R->1->2->3	F1029:R->1->2->3->4	(null)	(null)	9	1	677	54196	3322	1.85926	0.933333	0.339916	0.337096	27	0.745667	4	344	54202	8.44799	11.9945	0.499947	0.558355	1.56667	0.483333	0.315537	0.329735	12	0.468333	4	13	54203	5.8515	7.95693	0.368085	0.339231	8859	FBgn0038693	1029	F1029:R->1->2->3->4	9981	54202	(null)	(null)	(null)	(null)	(null)	(null)
1032	FBgn0017557	F1032:R->1->2->6->7	F1032:R->1->2->6->7->8	FBgn0004066	F1032:R->1->2->6->7->17	9	5	678	54271	251	1.37963	-0.424074	0.328015	0.333203	54	0.745667	4	73	54273	10.912	14.6253	0.783345	0.792313	1.62	0.32	0.316995	0.333952	10	1.405	4	12	54274	3.04704	6.10792	0.334447	0.353901	8884	FBgn0017557	1032	F1032:R->1->2->6->7->8	4861	54273	8885	FBgn0004066	1032	F1032:R->1->2->6->7->17	8424	54274
1033	FBgn0037571	F1033:R->4	F1033:R->4->5	FBgn0039376	F1033:R->4->26	21	19	679	54289	343	1.76389	-0.0944444	0.353797	0.360141	144	5.64833	4	275	54292	20.7374	29.6632	1.13998	1.19713	1.7877	0.0347594	0.360045	0.363659	187	3.71733	4	375	54293	22.3965	33.1997	1.49224	1.52874	8893	FBgn0037571	1033	F1033:R->4->5	1247	54292	8894	FBgn0039376	1033	F1033:R->4->26	3212	54293
1033	(null)	F1033:R	(null)	FBgn0037571	F1033:R->4	3	41	680	54332	343	0.7	0.4	0.274868	0.283411	2	0.659167	4	35	54288	0.8	1.4	0.19444	0.200748	1.77734	-0.0214502	0.357327	0.362129	331	9.31483	4	666	54289	30.4766	44.4685	1.87596	1.93909	(null)	(null)	(null)	(null)	(null)	(null)	8891	FBgn0037571	1033	F1033:R->4	1247	54289
1033	(null)	F1033:R	(null)	FBgn0039376	F1033:R->4	3	41	680	54332	343	0.7	0.4	0.274868	0.283411	2	0.659167	4	35	54288	0.8	1.4	0.19444	0.200748	1.77734	-0.0214502	0.357327	0.362129	331	9.31483	4	666	54289	30.4766	44.4685	1.87596	1.93909	(null)	(null)	(null)	(null)	(null)	(null)	8892	FBgn0039376	1033	F1033:R->4	3212	54289
1036	(null)	F1036:R->18->22	(null)	(null)	(null)	1	1	681	54386	776	(null)	(null)	(null)	(null)	0	0.593333	4	0	54393	(null)	(null)	(null)	(null)	1.06	-0.18	0.350391	0.340742	5	0.593333	4	5	54394	1.57003	3.04713	0.0546853	0.0829991	(null)	(null)	(null)	(null)	(null)	(null)	(null)	(null)	(null)	(null)	(null)	(null)
1039	(null)	F1039:R->18	(null)	(null)	(null)	5	3	682	54453	403	2.11026	0.0435897	0.313917	0.319884	39	1.6325	4	74	54456	11.5186	17.6308	0.822985	0.845025	2.1069	-0.0586207	0.304978	0.311059	29	1.03917	4	52	54457	11.3362	16.1782	0.509016	0.521894	(null)	(null)	(null)	(null)	(null)	(null)	(null)	(null)	(null)	(null)	(null)	(null)
1041	FBgn0031378	F1041:R->10	F1041:R->10->11	(null)	(null)	25	13	683	54537	189	1.88	0.0844444	0.326805	0.335219	90	4.5665	4	202	54540	17.5403	25.0736	0.917654	0.984649	1.649	-0.121	0.350713	0.354635	100	4.20917	4	167	54541	15.1067	22.392	1.0684	1.08621	8942	FBgn0031378	1041	F1041:R->10->11	4032	54540	(null)	(null)	(null)	(null)	(null)	(null)
1041	(null)	F1041:R->10->11->31->32	(null)	(null)	(null)	1	1	684	54554	189	2.3	2.3	0.29492	0.338886	2	0.644167	4	2	54562	2	2	0.0351091	0	(null)	(null)	(null)	(null)	0	0.644167	4	0	54563	(null)	(null)	(null)	(null)	(null)	(null)	(null)	(null)	(null)	(null)	(null)	(null)	(null)	(null)	(null)	(null)
1041	(null)	F1041:R->10->36->37->41	(null)	(null)	(null)	1	1	685	54557	189	2.2	-2.2	0.347387	0.319069	1	0.593333	4	3	54566	(null)	(null)	(null)	(null)	1.16667	0.5	0.324886	0.341111	3	0.593333	4	5	54567	1.66433	2.78747	0.0630215	0.0769251	(null)	(null)	(null)	(null)	(null)	(null)	(null)	(null)	(null)	(null)	(null)	(null)
1041	(null)	F1041:R	(null)	FBgn0031378	F1041:R->10	9	39	686	54584	189	1.7	-0.827273	0.343821	0.357991	22	0.9215	4	60	54536	9.43761	11.8281	0.552453	0.558907	1.75842	-0.0236842	0.339455	0.345492	190	8.72483	4	376	54537	23.1413	33.5561	1.41389	1.46811	(null)	(null)	(null)	(null)	(null)	(null)	8941	FBgn0031378	1041	F1041:R->10	4032	54537
1045	(null)	F1045:R	(null)	FBgn0005778	F1045:R->10	9	19	687	54678	365	1.28426	-0.0472222	0.36136	0.365222	108	2.3425	4	220	54650	12.9092	18.6063	1.16131	1.18772	1.73582	0.222388	0.339347	0.34643	134	3.08817	4	309	54651	18.2033	27.0457	1.08653	1.15367	(null)	(null)	(null)	(null)	(null)	(null)	8970	FBgn0005778	1045	F1045:R->10	103	54651
1046	(null)	F1046:R->1	(null)	FBgn0037600	F1046:R->1->3	1	17	688	54679	992	1.87273	0.436364	0.343176	0.354506	11	0.644167	4	12	54681	4.65768	7.86295	0.501051	0.491616	1.55238	-0.0190476	0.306373	0.32278	21	2.63494	4	22	54682	5.45426	9.10379	0.578211	0.572556	(null)	(null)	(null)	(null)	(null)	(null)	8978	FBgn0037600	1046	F1046:R->1->3	12124	54682
1051	(null)	F1051:R->1->3->4->5	(null)	(null)	(null)	1	1	689	54852	330	1.65	-0.55	0.359737	0.351427	2	0.015	4	2	54856	1.1	3.3	0	0.064716	(null)	(null)	(null)	(null)	0	0.015	4	0	54857	(null)	(null)	(null)	(null)	(null)	(null)	(null)	(null)	(null)	(null)	(null)	(null)	(null)	(null)	(null)	(null)
1051	(null)	F1051:R->1->3->9->10->14->15->16	(null)	(null)	(null)	1	1	690	54864	330	(null)	(null)	(null)	(null)	0	0.025	4	0	54866	(null)	(null)	(null)	(null)	2.25238	-1.23333	0.323365	0.33172	21	0.025	4	21	54867	9.07491	12.6759	0.413132	0.427113	(null)	(null)	(null)	(null)	(null)	(null)	(null)	(null)	(null)	(null)	(null)	(null)
1052	FBgn0053197	F1052:R	F1052:R->1	(null)	(null)	23	7	691	54899	741	1.63333	0.255556	0.368929	0.376195	9	4.53844	4	14	54869	4.15692	6.6053	0.266842	0.232182	1.57	0.85	0.369801	0.375242	10	2.57667	4	37	54870	3.95264	5.91467	0.327643	0.284366	9017	FBgn0053197	1052	F1052:R->1	8192	54869	(null)	(null)	(null)	(null)	(null)	(null)
1056	FBgn0002719	F1056:R->4	F1056:R->4->5	(null)	(null)	33	9	692	54970	986	1.72323	-0.101684	0.347154	0.352393	297	7.09844	4	443	54973	26.7589	39.9736	1.88127	1.87005	1.61163	0.653488	0.351512	0.354348	43	2.59167	4	55	54974	8.94454	13.2495	0.734155	0.683208	9046	FBgn0002719	1056	F1056:R->4->5	88	54973	(null)	(null)	(null)	(null)	(null)	(null)
1056	FBgn0029155	F1056:R->4	F1056:R->4->5	(null)	(null)	33	9	692	54970	986	1.72323	-0.101684	0.347154	0.352393	297	7.09844	4	443	54973	26.7589	39.9736	1.88127	1.87005	1.61163	0.653488	0.351512	0.354348	43	2.59167	4	55	54974	8.94454	13.2495	0.734155	0.683208	9047	FBgn0029155	1056	F1056:R->4->5	10478	54973	(null)	(null)	(null)	(null)	(null)	(null)
1056	FBgn0002719	F1056:R->4->5	F1056:R->4->5->6	FBgn0029155	F1056:R->4->5->29	23	9	693	54973	986	1.77138	-0.116357	0.343131	0.347282	269	4.43678	4	383	54975	25.9633	38.957	1.79	1.77175	1.275	0.00833333	0.398493	0.414133	24	3.22083	4	46	54976	6.02127	8.77298	0.501779	0.494449	9048	FBgn0002719	1056	F1056:R->4->5->6	88	54975	9049	FBgn0029155	1056	F1056:R->4->5->29	10478	54976
1056	(null)	F1056:R	(null)	FBgn0002719	F1056:R->4	3	43	694	55015	986	(null)	(null)	(null)	(null)	0	1.9325	4	4	54969	(null)	(null)	(null)	(null)	1.70912	-0.00617647	0.347705	0.35264	340	9.44094	4	503	54970	28.1883	42.3162	2.01652	1.98821	(null)	(null)	(null)	(null)	(null)	(null)	9044	FBgn0002719	1056	F1056:R->4	88	54970
1056	(null)	F1056:R	(null)	FBgn0029155	F1056:R->4	3	43	694	55015	986	(null)	(null)	(null)	(null)	0	1.9325	4	4	54969	(null)	(null)	(null)	(null)	1.70912	-0.00617647	0.347705	0.35264	340	9.44094	4	503	54970	28.1883	42.3162	2.01652	1.98821	(null)	(null)	(null)	(null)	(null)	(null)	9045	FBgn0029155	1056	F1056:R->4	10478	54970
1071	(null)	F1071:R->4	(null)	FBgn0053203	F1071:R->4->14	9	21	695	55291	545	2.06	-0.42	0.235601	0.247461	5	3.22083	4	5	55294	2.85307	5.7931	0.258642	0.254089	1.25	-1.15	0.243506	0.260509	2	3.64817	4	2	55295	2.3	2.5	0.130812	0.0803184	(null)	(null)	(null)	(null)	(null)	(null)	9142	FBgn0053203	1071	F1071:R->4->14	8199	55295
1074	(null)	F1074:R->1->2->6->7->8->9	(null)	(null)	(null)	1	1	696	55387	1122	(null)	(null)	(null)	(null)	0	0.085	4	0	55391	(null)	(null)	(null)	(null)	1.4	1.4	0.369387	0.420702	2	0.085	4	2	55392	2.2	2.2	0	0.0734593	(null)	(null)	(null)	(null)	(null)	(null)	(null)	(null)	(null)	(null)	(null)	(null)
1078	(null)	F1078:R->1	(null)	FBgn0037910	F1078:R->1->3	1	25	697	55467	592	2.98889	-1.23333	0.350593	0.377615	9	0.644167	4	16	55469	6.00083	10.5385	0.388031	0.39222	1.9216	-0.392	0.323446	0.332059	125	4.09594	4	200	55470	19.9857	29.075	1.10234	1.1714	(null)	(null)	(null)	(null)	(null)	(null)	9194	FBgn0037910	1078	F1078:R->1->3	3502	55470
1078	(null)	F1078:R->1	(null)	FBgn0029694	F1078:R->1->3	1	25	697	55467	592	2.98889	-1.23333	0.350593	0.377615	9	0.644167	4	16	55469	6.00083	10.5385	0.388031	0.39222	1.9216	-0.392	0.323446	0.332059	125	4.09594	4	200	55470	19.9857	29.075	1.10234	1.1714	(null)	(null)	(null)	(null)	(null)	(null)	9195	FBgn0029694	1078	F1078:R->1->3	4044	55470
1078	FBgn0037910	F1078:R->1->3->4->8->9	F1078:R->1->3->4->8->9->10	FBgn0029694	F1078:R->1->3->4->8->9->19	9	7	698	55479	592	1.87143	-0.480952	0.326738	0.332796	21	0.745667	4	40	55481	8.10241	11.7377	0.43469	0.502081	2.06944	-0.258333	0.320275	0.332936	36	1.87333	4	56	55482	12.1421	17.4224	0.656912	0.703955	9202	FBgn0037910	1078	F1078:R->1->3->4->8->9->10	3502	55481	9203	FBgn0029694	1078	F1078:R->1->3->4->8->9->19	4044	55482
1079	FBgn0034471	F1079:R->1	F1079:R->1->2	FBgn0034470	F1079:R->1->19	17	17	699	55498	132	1.47536	-0.405797	0.351004	0.359983	69	2.60594	4	115	55500	12.7898	17.4485	0.692922	0.749018	1.43778	-0.397778	0.342332	0.345279	45	2.60594	4	77	55501	8.42029	12.5999	0.625937	0.648335	9212	FBgn0034471	1079	F1079:R->1->2	12474	55500	9213	FBgn0034470	1079	F1079:R->1->19	916	55501
1081	(null)	F1081:R->24->25	(null)	(null)	(null)	3	7	700	55550	457	1.19231	0.638462	0.355499	0.352659	13	0.988333	4	28	55554	3.33866	5.04249	0.31124	0.306677	1.57778	-0.488889	0.380587	0.386303	9	1.77833	4	21	55555	3.93383	6.18547	0.22548	0.229534	(null)	(null)	(null)	(null)	(null)	(null)	(null)	(null)	(null)	(null)	(null)	(null)
1081	(null)	F1081:R->1->2->3	(null)	(null)	(null)	3	5	701	55552	457	2.5	-2.5	0.210375	0.211609	1	0.575	4	1	55556	(null)	(null)	(null)	(null)	(null)	(null)	(null)	(null)	0	0.59	4	1	55557	(null)	(null)	(null)	(null)	(null)	(null)	(null)	(null)	(null)	(null)	(null)	(null)	(null)	(null)	(null)	(null)
1082	(null)	F1082:R->1	(null)	FBgn0039602	F1082:R->1->3	1	17	702	55583	1420	2.43	-1.19	0.311212	0.314052	30	0.644167	4	41	55585	11.0308	16.1551	0.535517	0.52429	2.23214	0.139286	0.314476	0.323652	56	2.60594	4	111	55586	14.3648	22.1208	0.71013	0.735064	(null)	(null)	(null)	(null)	(null)	(null)	9234	FBgn0039602	1082	F1082:R->1->3	4470	55586
1087	(null)	F1087:R->1->2->3->5->6	(null)	(null)	(null)	1	1	703	55693	272	2.2	-2.2	0.347387	0.319069	1	0.114	4	1	55695	(null)	(null)	(null)	(null)	0.8	0.8	0.349693	0.347898	2	0.114	4	2	55696	0.6	0.6	0.0447903	0.0717752	(null)	(null)	(null)	(null)	(null)	(null)	(null)	(null)	(null)	(null)	(null)	(null)
1091	(null)	F1091:R->1->2->3->4	(null)	FBgn0004228	F1091:R->1->2->3->4->6	1	9	704	55765	83	(null)	(null)	(null)	(null)	0	0.468333	4	0	55767	(null)	(null)	(null)	(null)	1.45	-0.95	0.337465	0.33372	2	0.745667	4	3	55768	1.9	2.9	0	0.0434204	(null)	(null)	(null)	(null)	(null)	(null)	9281	FBgn0004228	1091	F1091:R->1->2->3->4->6	12064	55768
1095	(null)	F1095:R->6	(null)	FBgn0051064	F1095:R->6->36	29	17	705	55840	1261	2.26232	0.215942	0.319182	0.32451	69	5.35833	4	91	55843	14.4916	23.7715	0.891203	0.909776	2.39286	0.25	0.309788	0.318151	14	2.60594	4	14	55844	6.07852	11.0604	0.440114	0.454122	(null)	(null)	(null)	(null)	(null)	(null)	9298	FBgn0051064	1095	F1095:R->6->36	6590	55844
1095	(null)	F1095:R->6->7->33	(null)	(null)	(null)	1	1	706	55848	1261	1.24286	-0.385714	0.318895	0.309024	7	0.644167	4	9	55853	1.34784	3.63547	0.273183	0.281153	4.5	-0.9	0.380588	0.41916	2	0.644167	4	3	55854	1.8	9	0.0699266	0.135163	(null)	(null)	(null)	(null)	(null)	(null)	(null)	(null)	(null)	(null)	(null)	(null)
1095	(null)	F1095:R->6->7->8->9	(null)	(null)	(null)	5	3	707	55851	1261	2.4	0.914286	0.315618	0.313486	7	0.674167	4	15	55857	6.60202	9.15423	0.243053	0.256411	2.4	0.914286	0.315618	0.313486	7	0.659167	4	9	55858	6.60202	9.15423	0.243053	0.256411	(null)	(null)	(null)	(null)	(null)	(null)	(null)	(null)	(null)	(null)	(null)	(null)
1095	(null)	F1095:R->6->7->8->9->10->11	(null)	(null)	(null)	1	1	708	55865	1261	2.4	0.914286	0.315618	0.313486	7	0.015	4	10	55873	6.60202	9.15423	0.243053	0.256411	(null)	(null)	(null)	(null)	0	0.015	4	2	55874	(null)	(null)	(null)	(null)	(null)	(null)	(null)	(null)	(null)	(null)	(null)	(null)	(null)	(null)	(null)	(null)
1095	(null)	F1095:R->6->7->8->18->19->20->21	(null)	(null)	(null)	1	1	709	55875	1261	1.35	-0.85	0.337342	0.31554	2	0.085	4	3	55883	1.7	2.7	0	0	2.62	0.7	0.305705	0.329645	10	0.085	4	10	55884	5.00178	9.79002	0.254118	0.284801	(null)	(null)	(null)	(null)	(null)	(null)	(null)	(null)	(null)	(null)	(null)	(null)
1095	(null)	F1095:R->6->7->8->18->19->25->26	(null)	(null)	(null)	3	1	710	55877	1261	2.54167	-0.0416667	0.33417	0.344961	12	0.075	4	12	55885	6.25016	11.118	0.510253	0.516638	(null)	(null)	(null)	(null)	0	0.025	4	0	55886	(null)	(null)	(null)	(null)	(null)	(null)	(null)	(null)	(null)	(null)	(null)	(null)	(null)	(null)	(null)	(null)
1095	(null)	F1095:R->6->7->8->18->19->25->26->27	(null)	(null)	(null)	1	1	711	55885	1261	(null)	(null)	(null)	(null)	0	0.025	4	0	55889	(null)	(null)	(null)	(null)	2.54167	-0.0416667	0.33417	0.344961	12	0.025	4	12	55890	6.25016	11.118	0.510253	0.516638	(null)	(null)	(null)	(null)	(null)	(null)	(null)	(null)	(null)	(null)	(null)	(null)
1097	(null)	F1097:R->1	(null)	FBgn0043575	F1097:R->1->3	1	25	712	55917	187	2.375	0.7	0.338507	0.312075	8	0.644167	4	15	55919	6.37271	9.36498	0.468735	0.383261	1.44833	-0.123333	0.362252	0.366789	120	5.82567	4	179	55920	11.8724	19.8229	1.06167	1.05898	(null)	(null)	(null)	(null)	(null)	(null)	9314	FBgn0043575	1097	F1097:R->1->3	3532	55920
1097	(null)	F1097:R->1->3->4	(null)	(null)	(null)	5	5	713	55923	187	1.51143	-0.117143	0.369706	0.376535	35	2.57667	4	48	55929	5.3664	10.5171	0.551018	0.571947	1.18519	0.0444444	0.363048	0.366893	27	1.6325	4	48	55930	5.14938	8.11452	0.432691	0.436863	(null)	(null)	(null)	(null)	(null)	(null)	(null)	(null)	(null)	(null)	(null)	(null)
1097	(null)	F1097:R->1->3->4->5->7	(null)	(null)	(null)	1	1	714	55936	187	1.2	-0.06	0.396791	0.41056	10	0.644167	4	11	55945	2.99629	4.99377	0.257524	0.259027	(null)	(null)	(null)	(null)	0	0.644167	4	1	55946	(null)	(null)	(null)	(null)	(null)	(null)	(null)	(null)	(null)	(null)	(null)	(null)	(null)	(null)	(null)	(null)
1097	FBgn0033327	F1097:R->28->32->33->41->47->55	F1097:R->28->32->33->41->47->55->56	(null)	(null)	7	5	715	55958	187	2.2	-2.2	0.347387	0.319069	1	0.217333	4	1	55967	(null)	(null)	(null)	(null)	1.03333	-0.5	0.301624	0.30783	3	0.192333	4	3	55968	0.556776	1.9975	0.168988	0.161215	9325	FBgn0033327	1097	F1097:R->28->32->33->41->47->55->56	12557	55967	(null)	(null)	(null)	(null)	(null)	(null)
1097	(null)	F1097:R->28->32->33->41->47->48->49	(null)	(null)	(null)	1	1	716	55965	187	0.1	-0.1	0.225781	0.242935	1	0.085	4	1	55971	(null)	(null)	(null)	(null)	(null)	(null)	(null)	(null)	0	0.085	4	0	55972	(null)	(null)	(null)	(null)	(null)	(null)	(null)	(null)	(null)	(null)	(null)	(null)	(null)	(null)	(null)	(null)
1097	(null)	F1097:R->28->32->33->41->47->48->52	(null)	(null)	(null)	1	1	717	55966	187	2.2	2.2	0.362542	0.388998	1	0.085	4	1	55973	(null)	(null)	(null)	(null)	0.9	-0.9	0.367679	0.368935	1	0.085	4	1	55974	(null)	(null)	(null)	(null)	(null)	(null)	(null)	(null)	(null)	(null)	(null)	(null)	(null)	(null)	(null)	(null)
1097	(null)	F1097:R->28->32->33->41->47->55->56->57->58	(null)	(null)	(null)	1	1	718	55979	187	2.2	-2.2	0.347387	0.319069	1	0.025	4	1	55983	(null)	(null)	(null)	(null)	(null)	(null)	(null)	(null)	0	0.025	4	0	55984	(null)	(null)	(null)	(null)	(null)	(null)	(null)	(null)	(null)	(null)	(null)	(null)	(null)	(null)	(null)	(null)
1097	FBgn0043575	F1097:R	F1097:R->1	FBgn0033327	F1097:R->28	27	41	719	55985	187	1.50625	-0.071875	0.360768	0.363369	128	6.46983	4	211	55917	13.5346	21.7993	1.1509	1.12828	1.65	0.268519	0.357597	0.363656	54	5.54717	4	104	55918	9.17796	15.1676	0.719338	0.737617	9312	FBgn0043575	1097	F1097:R->1	3532	55917	9313	FBgn0033327	1097	F1097:R->28	12557	55918
1099	(null)	F1099:R->1->7->8->9->10	(null)	(null)	(null)	1	1	720	56025	319	0.941667	-0.275	0.371178	0.372807	24	0.085	4	25	56029	3.67151	5.81318	0.442823	0.452459	1.93333	1.93333	0.323839	0.344197	3	0.085	4	3	56030	1.60935	1.60935	0.156464	0.131979	(null)	(null)	(null)	(null)	(null)	(null)	(null)	(null)	(null)	(null)	(null)	(null)
1100	(null)	F1100:R->18->22	(null)	(null)	(null)	1	1	721	56039	410	2.3	1.26	0.283914	0.283452	5	0.593333	4	8	56044	5.41295	7.24155	0.169684	0.171631	1.98	-0.3	0.296178	0.317188	5	0.593333	4	11	56045	4.15452	6.41872	0.133232	0.108158	(null)	(null)	(null)	(null)	(null)	(null)	(null)	(null)	(null)	(null)	(null)	(null)
1102	(null)	F1102:R->2	(null)	FBgn0051205	F1102:R->2->18	15	11	722	56075	1058	2.13	-0.53	0.327881	0.32754	20	3.905	4	41	56076	7.37292	11.9983	0.445278	0.439657	1.49091	-0.872727	0.310639	0.317326	11	1.41883	4	14	56077	2.99767	5.16391	0.305939	0.315245	(null)	(null)	(null)	(null)	(null)	(null)	9344	FBgn0051205	1102	F1102:R->2->18	6706	56077
1102	(null)	F1102:R->2->3	(null)	(null)	(null)	5	9	723	56076	1058	1.85714	0.171429	0.318739	0.308794	7	1.9325	4	12	56078	3.04686	6.1	0.223951	0.216356	2.27692	-0.907692	0.332803	0.337635	13	2.60167	4	28	56079	6.81591	10.3859	0.395612	0.389062	(null)	(null)	(null)	(null)	(null)	(null)	(null)	(null)	(null)	(null)	(null)	(null)
1104	(null)	F1104:R	(null)	(null)	(null)	11	13	724	56150	362	2.47368	1.51579	0.308336	0.309956	19	3.61583	4	47	56126	8.88432	12.4729	0.386885	0.403161	2.34667	0.533333	0.308605	0.308507	45	4.26	4	96	56127	14.3452	21.1219	0.648501	0.668924	(null)	(null)	(null)	(null)	(null)	(null)	(null)	(null)	(null)	(null)	(null)	(null)
1118	(null)	F1118:R->6->7->11->12->13->14->15	(null)	(null)	(null)	1	1	725	56437	815	5.6	5.6	0.133179	0.134811	1	0.085	4	1	56439	(null)	(null)	(null)	(null)	(null)	(null)	(null)	(null)	0	0.085	4	0	56440	(null)	(null)	(null)	(null)	(null)	(null)	(null)	(null)	(null)	(null)	(null)	(null)	(null)	(null)	(null)	(null)
1123	FBgn0050143	F1123:R	F1123:R->1	FBgn0053041	F1123:R->20	19	19	726	56578	1496	0.7	0.7	0.501402	0.533286	1	4.14233	4	15	56540	(null)	(null)	(null)	(null)	1.06667	0.511111	0.340176	0.369952	9	4.35333	4	40	56541	3.21014	4.3795	0.122826	0.203073	9457	FBgn0050143	1123	F1123:R->1	6239	56540	9458	FBgn0053041	1123	F1123:R->20	8064	56541
1127	(null)	F1127:R->10	(null)	(null)	(null)	1	1	727	56639	603	0.5	0.5	0.327298	0.31201	1	0.468333	4	2	56642	(null)	(null)	(null)	(null)	(null)	(null)	(null)	(null)	0	0.468333	4	1	56643	(null)	(null)	(null)	(null)	(null)	(null)	(null)	(null)	(null)	(null)	(null)	(null)	(null)	(null)	(null)	(null)
1128	FBgn0020269	F1128:R->24	F1128:R->24->25	(null)	(null)	41	7	728	56652	1959	2.11063	0.0194937	0.317495	0.320918	395	8.23567	4	849	56655	37.1622	56.0801	2.15808	2.16538	1.82527	0.217742	0.326713	0.328723	186	2.57667	4	396	56656	22.5608	33.5134	1.45775	1.49301	9493	FBgn0020269	1128	F1128:R->24->25	110	56655	(null)	(null)	(null)	(null)	(null)	(null)
1128	(null)	F1128:R->24->25	(null)	FBgn0020269	F1128:R->24->25->37	11	29	729	56655	1959	1.82689	-0.714286	0.324161	0.325873	119	2.60667	4	242	56661	21.0235	27.9516	1.23538	1.19252	2.2567	0.328736	0.314086	0.317644	261	6.25817	4	570	56662	30.0797	47.019	1.74718	1.7891	(null)	(null)	(null)	(null)	(null)	(null)	9495	FBgn0020269	1128	F1128:R->24->25->37	110	56662
1128	(null)	F1128:R->24->25->26	(null)	(null)	(null)	3	7	730	56661	1959	2.21622	-0.983784	0.32714	0.324636	37	0.659167	4	63	56669	14.3584	18.8716	0.665706	0.573757	1.62895	-0.578947	0.32603	0.330335	76	1.9475	4	153	56670	14.2203	19.513	0.995159	0.997429	(null)	(null)	(null)	(null)	(null)	(null)	(null)	(null)	(null)	(null)	(null)	(null)
1128	FBgn0020269	F1128:R->24->25->37	F1128:R->24->25->37->38	(null)	(null)	23	5	731	56662	1959	2.23368	0.292632	0.313859	0.317511	190	4.95483	4	388	56671	25.8741	40.0762	1.52437	1.53825	2.23103	0.658621	0.317597	0.321313	58	1.9325	4	137	56672	13.2887	21.0891	0.770631	0.841593	9497	FBgn0020269	1128	F1128:R->24->25->37->38	110	56671	(null)	(null)	(null)	(null)	(null)	(null)
1128	(null)	F1128:R->24->66->70	(null)	(null)	(null)	1	1	732	56664	1959	1.808	0.16	0.317002	0.317053	50	0.644167	4	84	56675	12.12	17.6739	0.775485	0.795869	2.04884	0.160465	0.341288	0.341885	43	0.644167	4	77	56676	10.2314	16.9808	0.722695	0.706835	(null)	(null)	(null)	(null)	(null)	(null)	(null)	(null)	(null)	(null)	(null)	(null)
1128	(null)	F1128:R->24->25->26->30	(null)	(null)	(null)	3	3	733	56670	1959	1.27917	-0.729167	0.328527	0.338706	24	0.659167	4	44	56683	5.4667	7.586	0.498684	0.549052	1.96	-0.9	0.307273	0.311708	20	0.659167	4	44	56684	8.92353	11.9772	0.438182	0.484503	(null)	(null)	(null)	(null)	(null)	(null)	(null)	(null)	(null)	(null)	(null)	(null)
1128	(null)	F1128:R->24->25->37->61	(null)	(null)	(null)	3	1	734	56672	1959	2.13548	0.967742	0.322145	0.325914	31	0.659167	4	50	56687	10.2841	14.8944	0.584453	0.651982	2.38571	0.471429	0.298978	0.303186	21	0.644167	4	47	56688	7.61492	13.3636	0.404196	0.424939	(null)	(null)	(null)	(null)	(null)	(null)	(null)	(null)	(null)	(null)	(null)	(null)
1128	FBgn0026189	F1128:R	F1128:R->1	FBgn0020269	F1128:R->24	23	49	735	56723	1959	1.4903	-0.1173	0.351748	0.354717	237	4.23844	4	473	56651	22.6422	32.218	1.79641	1.76695	2.01928	0.0829604	0.320446	0.323417	581	10.5632	4	1257	56652	43.5586	65.318	2.60414	2.62939	9490	FBgn0026189	1128	F1128:R->1	11908	56651	9491	FBgn0020269	1128	F1128:R->24	110	56652
1131	(null)	F1131:R->24->28	(null)	(null)	(null)	1	1	736	56775	417	2.51538	-2.19231	0.269103	0.265431	13	0.593333	4	15	56780	8.43376	9.6202	0.258694	0.257086	(null)	(null)	(null)	(null)	0	0.593333	4	2	56781	(null)	(null)	(null)	(null)	(null)	(null)	(null)	(null)	(null)	(null)	(null)	(null)	(null)	(null)	(null)	(null)
1131	(null)	F1131:R->1->3->4->6	(null)	FBgn0004811	F1131:R->1->3->4->6->12	5	11	737	56783	417	2.85833	-1.55833	0.31311	0.291028	12	2.56444	4	18	56784	7.65025	11.5624	0.397437	0.305263	3.50769	-2.01538	0.26667	0.277749	13	1.38678	4	16	56785	9.10888	14.1084	0.422212	0.399354	(null)	(null)	(null)	(null)	(null)	(null)	9527	FBgn0004811	1131	F1131:R->1->3->4->6->12	391	56785
1132	(null)	F1132:R->1	(null)	FBgn0004782	F1132:R->1->3	1	27	738	56801	379	(null)	(null)	(null)	(null)	0	0.644167	4	0	56803	(null)	(null)	(null)	(null)	1.61111	-1.05556	0.309843	0.310692	9	4.02983	4	10	56804	6.10676	7.23136	0.235075	0.244666	(null)	(null)	(null)	(null)	(null)	(null)	9537	FBgn0004782	1132	F1132:R->1->3	1818	56804
1132	(null)	F1132:R->1	(null)	FBgn0004783	F1132:R->1->3	1	27	738	56801	379	(null)	(null)	(null)	(null)	0	0.644167	4	0	56803	(null)	(null)	(null)	(null)	1.61111	-1.05556	0.309843	0.310692	9	4.02983	4	10	56804	6.10676	7.23136	0.235075	0.244666	(null)	(null)	(null)	(null)	(null)	(null)	9538	FBgn0004783	1132	F1132:R->1->3	5891	56804
1132	FBgn0004778	F1132:R->30	F1132:R->30->31	(null)	(null)	63	15	739	56802	379	1.476	-0.124	0.358184	0.36614	75	12.1852	4	104	56805	12.0024	17.5639	0.749822	0.744225	0.99	0.29	0.343838	0.350507	10	4.355	4	18	56806	2.06801	3.77256	0.318111	0.303602	9539	FBgn0004778	1132	F1132:R->30->31	2388	56805	(null)	(null)	(null)	(null)	(null)	(null)
1132	FBgn0004780	F1132:R->30	F1132:R->30->31	(null)	(null)	63	15	739	56802	379	1.476	-0.124	0.358184	0.36614	75	12.1852	4	104	56805	12.0024	17.5639	0.749822	0.744225	0.99	0.29	0.343838	0.350507	10	4.355	4	18	56806	2.06801	3.77256	0.318111	0.303602	9540	FBgn0004780	1132	F1132:R->30->31	5886	56805	(null)	(null)	(null)	(null)	(null)	(null)
1132	FBgn0029811	F1132:R->30	F1132:R->30->31	(null)	(null)	63	15	739	56802	379	1.476	-0.124	0.358184	0.36614	75	12.1852	4	104	56805	12.0024	17.5639	0.749822	0.744225	0.99	0.29	0.343838	0.350507	10	4.355	4	18	56806	2.06801	3.77256	0.318111	0.303602	9541	FBgn0029811	1132	F1132:R->30->31	9047	56805	(null)	(null)	(null)	(null)	(null)	(null)
1132	FBgn0004778	F1132:R->30->31	F1132:R->30->31->32	FBgn0004780	F1132:R->30->31->53	21	41	740	56805	379	1.75455	-0.0181818	0.348673	0.359408	22	3.64817	4	40	56809	8.21856	11.7681	0.342946	0.36311	1.28182	-0.2	0.371163	0.377738	44	8.58789	4	54	56810	7.82281	11.5486	0.606215	0.583195	9544	FBgn0004778	1132	F1132:R->30->31->32	2388	56809	9545	FBgn0004780	1132	F1132:R->30->31->53	5886	56810
1132	FBgn0004778	F1132:R->30->31	F1132:R->30->31->32	FBgn0029811	F1132:R->30->31->53	21	41	740	56805	379	1.75455	-0.0181818	0.348673	0.359408	22	3.64817	4	40	56809	8.21856	11.7681	0.342946	0.36311	1.28182	-0.2	0.371163	0.377738	44	8.58789	4	54	56810	7.82281	11.5486	0.606215	0.583195	9544	FBgn0004778	1132	F1132:R->30->31->32	2388	56809	9546	FBgn0029811	1132	F1132:R->30->31->53	9047	56810
1132	(null)	F1132:R->1->3->4	(null)	(null)	(null)	3	3	741	56807	379	2.6	-1.86667	0.294996	0.30598	3	0.575	4	4	56813	5.74195	6.90724	0.178889	0.186572	(null)	(null)	(null)	(null)	0	0.575	4	0	56814	(null)	(null)	(null)	(null)	(null)	(null)	(null)	(null)	(null)	(null)	(null)	(null)	(null)	(null)	(null)	(null)
1132	FBgn0004783	F1132:R->1->3->11->12	F1132:R->1->3->11->12->13	FBgn0004782	F1132:R->1->3->11->12->20	7	9	742	56815	379	2.15	-2.15	0.297237	0.283512	2	1.87333	4	2	56829	2.5	2.5	0.140883	0.170847	0.5	-0.166667	0.306919	0.30796	3	0.745667	4	3	56830	0.69282	1.21655	0.126632	0.109288	9552	FBgn0004783	1132	F1132:R->1->3->11->12->13	5891	56829	9553	FBgn0004782	1132	F1132:R->1->3->11->12->20	1818	56830
1132	(null)	F1132:R->30->94->95->103	(null)	(null)	(null)	1	1	743	56822	379	0.7	0.7	0.34345	0.347806	2	0.593333	4	2	56841	1	1	0.0776909	0.0877624	(null)	(null)	(null)	(null)	0	0.593333	4	0	56842	(null)	(null)	(null)	(null)	(null)	(null)	(null)	(null)	(null)	(null)	(null)	(null)	(null)	(null)	(null)	(null)
1132	(null)	F1132:R->30->31->53->54->62	(null)	(null)	(null)	1	1	744	56836	379	1.4	-0.5	0.323627	0.33667	2	0.593333	4	2	56855	1	2.8	0.129491	0.101414	0.65	0.65	0.345604	0.346178	2	0.593333	4	2	56856	1.1	1.1	0.0733836	0.0910196	(null)	(null)	(null)	(null)	(null)	(null)	(null)	(null)	(null)	(null)	(null)	(null)
1132	(null)	F1132:R->30->94->95->96->100	(null)	(null)	(null)	1	1	745	56840	379	(null)	(null)	(null)	(null)	0	0.395	4	0	56863	(null)	(null)	(null)	(null)	1.2	-1.2	0.240701	0.247611	1	0.395	4	1	56864	(null)	(null)	(null)	(null)	(null)	(null)	(null)	(null)	(null)	(null)	(null)	(null)	(null)	(null)	(null)	(null)
1132	FBgn0004780	F1132:R->30->31->53->65->66->70	F1132:R->30->31->53->65->66->70->71	FBgn0029811	F1132:R->30->31->53->65->66->70->80	9	11	746	56858	379	1.08333	-0.483333	0.417829	0.426542	12	2.8	4	14	56881	1.90215	3.99044	0.278929	0.266964	1.15882	-0.111765	0.373707	0.379306	17	1.30567	4	18	56882	4.38549	6.57742	0.401229	0.385733	9565	FBgn0004780	1132	F1132:R->30->31->53->65->66->70->71	5886	56881	9566	FBgn0029811	1132	F1132:R->30->31->53->65->66->70->80	9047	56882
1132	FBgn0004782	F1132:R	F1132:R->1	FBgn0004778	F1132:R->30	29	79	747	56909	379	1.61111	-1.05556	0.309843	0.310692	9	4.75817	4	12	56801	6.10676	7.23136	0.235075	0.244666	1.41882	-0.0752941	0.356497	0.364301	85	16.4894	4	123	56802	12.2406	17.9581	0.809529	0.799448	9532	FBgn0004782	1132	F1132:R->1	1818	56801	9534	FBgn0004778	1132	F1132:R->30	2388	56802
1132	FBgn0004782	F1132:R	F1132:R->1	FBgn0004780	F1132:R->30	29	79	747	56909	379	1.61111	-1.05556	0.309843	0.310692	9	4.75817	4	12	56801	6.10676	7.23136	0.235075	0.244666	1.41882	-0.0752941	0.356497	0.364301	85	16.4894	4	123	56802	12.2406	17.9581	0.809529	0.799448	9532	FBgn0004782	1132	F1132:R->1	1818	56801	9535	FBgn0004780	1132	F1132:R->30	5886	56802
1132	FBgn0004782	F1132:R	F1132:R->1	FBgn0029811	F1132:R->30	29	79	747	56909	379	1.61111	-1.05556	0.309843	0.310692	9	4.75817	4	12	56801	6.10676	7.23136	0.235075	0.244666	1.41882	-0.0752941	0.356497	0.364301	85	16.4894	4	123	56802	12.2406	17.9581	0.809529	0.799448	9532	FBgn0004782	1132	F1132:R->1	1818	56801	9536	FBgn0029811	1132	F1132:R->30	9047	56802
1132	FBgn0004783	F1132:R	F1132:R->1	FBgn0004778	F1132:R->30	29	79	747	56909	379	1.61111	-1.05556	0.309843	0.310692	9	4.75817	4	12	56801	6.10676	7.23136	0.235075	0.244666	1.41882	-0.0752941	0.356497	0.364301	85	16.4894	4	123	56802	12.2406	17.9581	0.809529	0.799448	9533	FBgn0004783	1132	F1132:R->1	5891	56801	9534	FBgn0004778	1132	F1132:R->30	2388	56802
1132	FBgn0004783	F1132:R	F1132:R->1	FBgn0004780	F1132:R->30	29	79	747	56909	379	1.61111	-1.05556	0.309843	0.310692	9	4.75817	4	12	56801	6.10676	7.23136	0.235075	0.244666	1.41882	-0.0752941	0.356497	0.364301	85	16.4894	4	123	56802	12.2406	17.9581	0.809529	0.799448	9533	FBgn0004783	1132	F1132:R->1	5891	56801	9535	FBgn0004780	1132	F1132:R->30	5886	56802
1132	FBgn0004783	F1132:R	F1132:R->1	FBgn0029811	F1132:R->30	29	79	747	56909	379	1.61111	-1.05556	0.309843	0.310692	9	4.75817	4	12	56801	6.10676	7.23136	0.235075	0.244666	1.41882	-0.0752941	0.356497	0.364301	85	16.4894	4	123	56802	12.2406	17.9581	0.809529	0.799448	9533	FBgn0004783	1132	F1132:R->1	5891	56801	9536	FBgn0029811	1132	F1132:R->30	9047	56802
1138	FBgn0036711	F1138:R->1->2	F1138:R->1->2->3	FBgn0032040	F1138:R->1->2->18	15	15	748	57004	377	1.25606	-0.219697	0.335589	0.345901	66	1.96178	4	126	57008	10.136	14.326	0.836862	0.862819	1.64068	0.0610169	0.314515	0.322114	59	1.96178	4	124	57009	10.8685	16.717	0.726811	0.756403	9612	FBgn0036711	1138	F1138:R->1->2->3	2715	57008	9613	FBgn0032040	1138	F1138:R->1->2->18	2446	57009
1138	(null)	F1138:R->1->33	(null)	(null)	(null)	1	1	749	57005	377	(null)	(null)	(null)	(null)	0	0.641111	4	2	57010	(null)	(null)	(null)	(null)	2	1.2	0.362415	0.391714	2	0.641111	4	3	57011	2.4	4	0.0403356	0.0980843	(null)	(null)	(null)	(null)	(null)	(null)	(null)	(null)	(null)	(null)	(null)	(null)
1141	(null)	F1141:R->1	(null)	FBgn0002865	F1141:R->1->3	1	31	750	57075	376	0.533333	0.266667	0.304835	0.293467	3	0.644167	4	3	57077	1.01489	1.41067	0.191515	0.234153	1.29286	0.321429	0.354919	0.356951	28	5.26372	4	43	57078	8.71856	11.0249	0.435272	0.48034	(null)	(null)	(null)	(null)	(null)	(null)	9633	FBgn0002865	1141	F1141:R->1->3	1261	57078
1141	(null)	F1141:R->1	(null)	FBgn0004171	F1141:R->1->3	1	31	750	57075	376	0.533333	0.266667	0.304835	0.293467	3	0.644167	4	3	57077	1.01489	1.41067	0.191515	0.234153	1.29286	0.321429	0.354919	0.356951	28	5.26372	4	43	57078	8.71856	11.0249	0.435272	0.48034	(null)	(null)	(null)	(null)	(null)	(null)	9634	FBgn0004171	1141	F1141:R->1->3	5416	57078
1141	(null)	F1141:R->34	(null)	(null)	(null)	7	5	751	57076	376	2.05556	1.5	0.351916	0.351076	9	2.0275	4	12	57079	4.98874	6.69981	0.307206	0.307555	2.1375	1.7125	0.30378	0.303553	8	1.6325	4	10	57080	3.82753	5.44151	0.358466	0.366387	(null)	(null)	(null)	(null)	(null)	(null)	(null)	(null)	(null)	(null)	(null)	(null)
1141	FBgn0004171	F1141:R->1->3->4	F1141:R->1->3->4->5	FBgn0002865	F1141:R->1->3->4->18	13	15	752	57081	376	1.05556	0.944444	0.375874	0.384038	9	3.24556	4	15	57087	4.25881	4.51525	0.192243	0.204182	1.67	0.27	0.33152	0.32551	10	1.96178	4	17	57088	6.61488	8.59851	0.257819	0.314136	9637	FBgn0004171	1141	F1141:R->1->3->4->5	5416	57087	9638	FBgn0002865	1141	F1141:R->1->3->4->18	1261	57088
1141	(null)	F1141:R->34->35->36->37	(null)	(null)	(null)	1	1	753	57089	376	0.75	-0.15	0.325795	0.327416	2	0.395	4	3	57097	0.3	1.5	0.0837669	0.0830394	2.3	1.4	0.323187	0.313305	2	0.395	4	2	57098	2.8	4.6	0.0889833	0.111261	(null)	(null)	(null)	(null)	(null)	(null)	(null)	(null)	(null)	(null)	(null)	(null)
1149	(null)	F1149:R->1->2->3	(null)	(null)	(null)	3	3	754	57281	207	1.85455	-0.481818	0.34502	0.352286	22	0.575	4	34	57285	8.68222	12.2188	0.469136	0.48026	2.31333	0.82	0.325512	0.316002	15	0.575	4	23	57286	8.64151	12.2424	0.497752	0.475155	(null)	(null)	(null)	(null)	(null)	(null)	(null)	(null)	(null)	(null)	(null)	(null)
1150	(null)	F1150:R->4	(null)	FBgn0003349	F1150:R->4->18	13	23	755	57303	1948	4.1	-4.1	0.190223	0.193295	1	4.50917	4	16	57306	(null)	(null)	(null)	(null)	1.98	-1.11333	0.339373	0.337218	15	4.23844	4	18	57307	6.67811	9.36391	0.307	0.31582	(null)	(null)	(null)	(null)	(null)	(null)	9708	FBgn0003349	1150	F1150:R->4->18	7902	57307
1150	(null)	F1150:R	(null)	FBgn0003349	F1150:R->4	3	37	756	57342	1948	1.66667	-0.666667	0.34237	0.341025	3	1.9325	4	7	57302	1.15326	3.43948	0.253143	0.270881	2.1125	-1.3	0.330051	0.328223	16	8.12844	4	34	57303	6.99238	9.80884	0.340699	0.346429	(null)	(null)	(null)	(null)	(null)	(null)	9707	FBgn0003349	1150	F1150:R->4	7902	57303
1151	FBgn0038645	F1151:R	F1151:R->1	FBgn0038646	F1151:R->22	21	19	757	57383	2891	1.676	0.42	0.328096	0.333558	50	5.64833	4	122	57343	10.9773	15.963	0.710589	0.743658	1.53571	-0.307143	0.335371	0.333625	28	5.63333	4	43	57344	8.66043	11.8636	0.485461	0.547584	9716	FBgn0038645	1151	F1151:R->1	11887	57343	9717	FBgn0038646	1151	F1151:R->22	11888	57344
1160	(null)	F1160:R->1->3->17	(null)	(null)	(null)	1	1	758	57575	282	4.775	-1.725	0.24574	0.235331	4	0.641111	4	6	57580	4.41928	11.1921	0.170568	0.133057	3.4	-2.2	0.309708	0.316782	2	0.641111	4	7	57581	4.4	6.8	0.145176	0.14981	(null)	(null)	(null)	(null)	(null)	(null)	(null)	(null)	(null)	(null)	(null)	(null)
1164	FBgn0031717	F1164:R	F1164:R->1	FBgn0051989	F1164:R->24	23	21	759	57660	1303	1.7814	-0.246512	0.346204	0.357724	86	4.2415	4	230	57616	15.6744	22.7271	0.90863	0.985671	1.76133	-0.0464088	0.347814	0.355387	181	5.64833	4	430	57617	21.2973	31.9032	1.31376	1.37619	9791	FBgn0031717	1164	F1164:R->1	11295	57616	9792	FBgn0051989	1164	F1164:R->24	7306	57617
1172	FBgn0000279	F1172:R->4	F1172:R->4->5	FBgn0000277	F1172:R->4->70	65	27	760	57799	186	1.05085	-0.00677966	0.383922	0.383148	59	12.5716	4	82	57802	9.86699	12.7918	0.780621	0.813368	1.195	1.015	0.389762	0.391054	20	4.26844	4	23	57803	5.51262	6.22605	0.477902	0.503107	9852	FBgn0000279	1172	F1172:R->4->5	2717	57802	9854	FBgn0000277	1172	F1172:R->4->70	2666	57803
1172	FBgn0000278	F1172:R->4	F1172:R->4->5	FBgn0000277	F1172:R->4->70	65	27	760	57799	186	1.05085	-0.00677966	0.383922	0.383148	59	12.5716	4	82	57802	9.86699	12.7918	0.780621	0.813368	1.195	1.015	0.389762	0.391054	20	4.26844	4	23	57803	5.51262	6.22605	0.477902	0.503107	9853	FBgn0000278	1172	F1172:R->4->5	5591	57802	9854	FBgn0000277	1172	F1172:R->4->70	2666	57803
1172	FBgn0000279	F1172:R->4->5	F1172:R->4->5->6	(null)	(null)	33	31	761	57802	186	0.792593	-0.125926	0.401604	0.401878	27	7.234	4	43	57804	3.60555	5.49265	0.42868	0.438181	1.26875	0.09375	0.369002	0.367345	32	5.38844	4	39	57805	9.07993	11.633	0.647788	0.680037	9855	FBgn0000279	1172	F1172:R->4->5->6	2717	57804	(null)	(null)	(null)	(null)	(null)	(null)
1172	FBgn0000278	F1172:R->4->5	F1172:R->4->5->6	(null)	(null)	33	31	761	57802	186	0.792593	-0.125926	0.401604	0.401878	27	7.234	4	43	57804	3.60555	5.49265	0.42868	0.438181	1.26875	0.09375	0.369002	0.367345	32	5.38844	4	39	57805	9.07993	11.633	0.647788	0.680037	9856	FBgn0000278	1172	F1172:R->4->5->6	5591	57804	(null)	(null)	(null)	(null)	(null)	(null)
1172	(null)	F1172:R->4->5->6->7	(null)	(null)	(null)	9	5	762	57808	186	0.925	-0.125	0.368188	0.363486	8	2.81917	4	8	57816	2.57793	3.78493	0.302777	0.313442	0.6	0.233333	0.420792	0.418981	6	1.6325	4	6	57817	0.579655	1.59248	0.172669	0.184011	(null)	(null)	(null)	(null)	(null)	(null)	(null)	(null)	(null)	(null)	(null)	(null)
1172	(null)	F1172:R->4->5->6->22->36	(null)	(null)	(null)	1	1	763	57819	186	0.1	-0.1	0.398349	0.39601	1	0.644167	4	3	57834	(null)	(null)	(null)	(null)	0.7	-0.1	0.415843	0.423709	2	0.644167	4	3	57835	0.2	1.4	0	0.0323296	(null)	(null)	(null)	(null)	(null)	(null)	(null)	(null)	(null)	(null)	(null)	(null)
1172	FBgn0000278	F1172:R->4->5->6->22->23->24->28->32	F1172:R->4->5->6->22->23->24->28->32->33	FBgn0000279	F1172:R->4->5->6->22->23->24->28->32->34	1	1	764	57865	186	0.833333	0.3	0.389984	0.395228	3	0.0533333	4	5	57880	0.43589	1.70587	0.0819635	0.0899121	(null)	(null)	(null)	(null)	0	0.0533333	4	2	57881	(null)	(null)	(null)	(null)	9873	FBgn0000278	1172	F1172:R->4->5->6->22->23->24->28->32->33	5591	57880	9874	FBgn0000279	1172	F1172:R->4->5->6->22->23->24->28->32->34	2717	57881
1172	(null)	F1172:R	(null)	FBgn0000277	F1172:R->4	3	93	765	57894	186	1.1	1.1	0.372088	0.383785	1	0.659167	4	6	57798	(null)	(null)	(null)	(null)	1.08734	0.251899	0.3854	0.38515	79	16.8401	4	109	57799	11.2467	14.6973	0.909389	0.950358	(null)	(null)	(null)	(null)	(null)	(null)	9849	FBgn0000277	1172	F1172:R->4	2666	57799
1172	(null)	F1172:R	(null)	FBgn0000279	F1172:R->4	3	93	765	57894	186	1.1	1.1	0.372088	0.383785	1	0.659167	4	6	57798	(null)	(null)	(null)	(null)	1.08734	0.251899	0.3854	0.38515	79	16.8401	4	109	57799	11.2467	14.6973	0.909389	0.950358	(null)	(null)	(null)	(null)	(null)	(null)	9850	FBgn0000279	1172	F1172:R->4	2717	57799
1172	(null)	F1172:R	(null)	FBgn0000278	F1172:R->4	3	93	765	57894	186	1.1	1.1	0.372088	0.383785	1	0.659167	4	6	57798	(null)	(null)	(null)	(null)	1.08734	0.251899	0.3854	0.38515	79	16.8401	4	109	57799	11.2467	14.6973	0.909389	0.950358	(null)	(null)	(null)	(null)	(null)	(null)	9851	FBgn0000278	1172	F1172:R->4	5591	57799
1186	(null)	F1186:R->1->17	(null)	(null)	(null)	1	1	766	58170	2064	1.25	-0.15	0.280825	0.292246	2	0.641111	4	13	58175	0.3	2.5	0.182527	0.183078	2.425	0.65	0.307972	0.298067	8	0.641111	4	23	58176	6.99183	9.93924	0.248596	0.237044	(null)	(null)	(null)	(null)	(null)	(null)	(null)	(null)	(null)	(null)	(null)	(null)
1188	(null)	F1188:R->1->2->3	(null)	(null)	(null)	3	3	767	58219	451	1.37857	-0.178571	0.379515	0.371745	14	0.575	4	25	58223	5.15162	7.39672	0.436626	0.462116	2	0.485714	0.310327	0.321626	7	0.575	4	18	58224	4.70071	7.26888	0.239828	0.270772	(null)	(null)	(null)	(null)	(null)	(null)	(null)	(null)	(null)	(null)	(null)	(null)
1196	FBgn0035770	F1196:R->1->3	F1196:R->1->3->4	(null)	(null)	15	1	768	58392	745	1.41964	-0.323214	0.362558	0.360102	56	1.99078	4	102	58395	8.56019	13.4994	0.854312	0.881672	1.85641	-0.584615	0.345837	0.338692	39	0.641111	4	45	58396	10.9232	15.6069	0.722785	0.671188	10008	FBgn0035770	1196	F1196:R->1->3->4	12568	58395	(null)	(null)	(null)	(null)	(null)	(null)
1197	(null)	F1197:R->1->2	(null)	(null)	(null)	3	3	769	58416	580	1.38219	-0.146575	0.343766	0.345474	73	0.988333	4	100	58420	9.88152	15.4096	0.832456	0.835232	1.43043	-0.356522	0.357253	0.366607	46	0.988333	4	69	58421	8.80353	12.9514	0.657466	0.660861	(null)	(null)	(null)	(null)	(null)	(null)	(null)	(null)	(null)	(null)	(null)	(null)
1199	(null)	F1199:R->18->22	(null)	(null)	(null)	1	1	770	58471	250	1.175	-0.925	0.332678	0.30544	8	0.593333	4	12	58476	3.37977	4.02776	0.381043	0.31003	1.6	0.509091	0.395936	0.404931	11	0.593333	4	13	58477	5.40925	7.55645	0.429784	0.502717	(null)	(null)	(null)	(null)	(null)	(null)	(null)	(null)	(null)	(null)	(null)	(null)
1203	(null)	F1203:R->1->2->3->4->6	(null)	FBgn0051683	F1203:R->1->2->3->4->6->8	1	1	771	58558	428	(null)	(null)	(null)	(null)	0	0.0533333	4	0	58561	(null)	(null)	(null)	(null)	0.55	-0.55	0.517401	0.54656	2	0.0533333	4	2	58562	0.1	0.1	0.0724835	0.130513	(null)	(null)	(null)	(null)	(null)	(null)	10057	FBgn0051683	1203	F1203:R->1->2->3->4->6->8	7057	58562
1206	(null)	F1206:R->6->7->8->9	(null)	(null)	(null)	3	1	772	58612	1179	1.14286	-0.142857	0.347355	0.340624	7	0.045	4	7	58616	3.4356	4.72264	0.278701	0.279394	2.15	2.15	0.270261	0.262178	2	0.015	4	3	58617	3.7	3.7	0.123012	0.148058	(null)	(null)	(null)	(null)	(null)	(null)	(null)	(null)	(null)	(null)	(null)	(null)
1206	(null)	F1206:R->6->7->15->25	(null)	(null)	(null)	1	1	773	58615	1179	(null)	(null)	(null)	(null)	0	0.468333	4	1	58620	(null)	(null)	(null)	(null)	2.5	1.36667	0.296024	0.251131	6	0.468333	4	6	58621	3.61994	6.68251	0.21872	0.17141	(null)	(null)	(null)	(null)	(null)	(null)	(null)	(null)	(null)	(null)	(null)	(null)
1206	(null)	F1206:R->6->7->8->9->10	(null)	(null)	(null)	1	1	774	58616	1179	1.14286	-0.142857	0.347355	0.340624	7	0.015	4	7	58622	3.4356	4.72264	0.278701	0.279394	(null)	(null)	(null)	(null)	0	0.015	4	0	58623	(null)	(null)	(null)	(null)	(null)	(null)	(null)	(null)	(null)	(null)	(null)	(null)	(null)	(null)	(null)	(null)
1210	(null)	F1210:R->1	(null)	FBgn0035744	F1210:R->1->5	3	29	775	58690	84	0.575	0.125	0.41426	0.422909	4	0.659167	4	5	58692	0.378594	1.35031	0.315958	0.322876	1.70769	-0.476923	0.367765	0.381074	26	3.91161	4	57	58693	7.85437	11.5929	0.54282	0.566541	(null)	(null)	(null)	(null)	(null)	(null)	10089	FBgn0035744	1210	F1210:R->1->5	12603	58693
1210	(null)	F1210:R->1	(null)	FBgn0035742	F1210:R->1->5	3	29	775	58690	84	0.575	0.125	0.41426	0.422909	4	0.659167	4	5	58692	0.378594	1.35031	0.315958	0.322876	1.70769	-0.476923	0.367765	0.381074	26	3.91161	4	57	58693	7.85437	11.5929	0.54282	0.566541	(null)	(null)	(null)	(null)	(null)	(null)	10090	FBgn0035742	1210	F1210:R->1->5	12604	58693
1210	FBgn0035742	F1210:R->1->5->6->10	F1210:R->1->5->6->10->11	FBgn0035744	F1210:R->1->5->6->10->22	11	11	776	58701	84	1.98	-1.58	0.361628	0.361624	10	1.30567	4	25	58704	4.70177	6.15864	0.339426	0.317096	1.69091	0.4	0.340168	0.366859	11	1.30567	4	18	58705	6.24276	8.46357	0.366334	0.424387	10095	FBgn0035742	1210	F1210:R->1->5->6->10->11	12604	58704	10096	FBgn0035744	1210	F1210:R->1->5->6->10->22	12603	58705
1213	(null)	F1213:R->18	(null)	(null)	(null)	7	3	777	58774	1186	1.91765	0.438235	0.310234	0.310656	136	2.52583	4	235	58777	19.013	28.9657	1.16009	1.17191	1.55476	0.564286	0.32537	0.326502	42	1.9325	4	91	58778	8.89309	13.015	0.68165	0.692394	(null)	(null)	(null)	(null)	(null)	(null)	(null)	(null)	(null)	(null)	(null)	(null)
1213	(null)	F1213:R->18->19	(null)	(null)	(null)	5	1	778	58777	1186	2.03505	0.538144	0.309365	0.309824	97	1.83083	4	161	58783	17.3948	26.0787	0.964872	0.971407	1.54667	0.333333	0.310335	0.307211	30	0.644167	4	60	58784	5.99954	10.3337	0.634315	0.627879	(null)	(null)	(null)	(null)	(null)	(null)	(null)	(null)	(null)	(null)	(null)	(null)
1214	(null)	F1214:R->1	(null)	FBgn0031721	F1214:R->1->3	1	11	779	58802	283	(null)	(null)	(null)	(null)	0	0.56	4	0	58804	(null)	(null)	(null)	(null)	2.30714	0.192857	0.327861	0.339915	14	1.33467	4	14	58805	7.3019	11.533	0.536893	0.551373	(null)	(null)	(null)	(null)	(null)	(null)	10127	FBgn0031721	1214	F1214:R->1->3	2941	58805
1217	FBgn0045486	F1217:R->1	F1217:R->1->2	FBgn0041235	F1217:R->1->33	31	39	780	58847	410	1.57016	0.249194	0.335347	0.335171	124	4.65317	4	234	58849	17.3077	24.4947	1.167	1.18845	1.77576	-0.35	0.330176	0.329538	132	6.44506	4	294	58850	18.4407	27.2613	1.18026	1.21129	10145	FBgn0045486	1217	F1217:R->1->2	7114	58849	10148	FBgn0041235	1217	F1217:R->1->33	6278	58850
1217	FBgn0045486	F1217:R->1	F1217:R->1->2	FBgn0041236	F1217:R->1->33	31	39	780	58847	410	1.57016	0.249194	0.335347	0.335171	124	4.65317	4	234	58849	17.3077	24.4947	1.167	1.18845	1.77576	-0.35	0.330176	0.329538	132	6.44506	4	294	58850	18.4407	27.2613	1.18026	1.21129	10145	FBgn0045486	1217	F1217:R->1->2	7114	58849	10149	FBgn0041236	1217	F1217:R->1->33	6346	58850
1217	FBgn0045487	F1217:R->1	F1217:R->1->2	FBgn0041235	F1217:R->1->33	31	39	780	58847	410	1.57016	0.249194	0.335347	0.335171	124	4.65317	4	234	58849	17.3077	24.4947	1.167	1.18845	1.77576	-0.35	0.330176	0.329538	132	6.44506	4	294	58850	18.4407	27.2613	1.18026	1.21129	10146	FBgn0045487	1217	F1217:R->1->2	7117	58849	10148	FBgn0041235	1217	F1217:R->1->33	6278	58850
1217	FBgn0045487	F1217:R->1	F1217:R->1->2	FBgn0041236	F1217:R->1->33	31	39	780	58847	410	1.57016	0.249194	0.335347	0.335171	124	4.65317	4	234	58849	17.3077	24.4947	1.167	1.18845	1.77576	-0.35	0.330176	0.329538	132	6.44506	4	294	58850	18.4407	27.2613	1.18026	1.21129	10146	FBgn0045487	1217	F1217:R->1->2	7117	58849	10149	FBgn0041236	1217	F1217:R->1->33	6346	58850
1217	FBgn0045485	F1217:R->1	F1217:R->1->2	FBgn0041235	F1217:R->1->33	31	39	780	58847	410	1.57016	0.249194	0.335347	0.335171	124	4.65317	4	234	58849	17.3077	24.4947	1.167	1.18845	1.77576	-0.35	0.330176	0.329538	132	6.44506	4	294	58850	18.4407	27.2613	1.18026	1.21129	10147	FBgn0045485	1217	F1217:R->1->2	7118	58849	10148	FBgn0041235	1217	F1217:R->1->33	6278	58850
1217	FBgn0045485	F1217:R->1	F1217:R->1->2	FBgn0041236	F1217:R->1->33	31	39	780	58847	410	1.57016	0.249194	0.335347	0.335171	124	4.65317	4	234	58849	17.3077	24.4947	1.167	1.18845	1.77576	-0.35	0.330176	0.329538	132	6.44506	4	294	58850	18.4407	27.2613	1.18026	1.21129	10147	FBgn0045485	1217	F1217:R->1->2	7118	58849	10149	FBgn0041236	1217	F1217:R->1->33	6346	58850
1217	(null)	F1217:R->72	(null)	(null)	(null)	19	5	781	58848	410	2.32468	-0.87013	0.313083	0.317414	77	5.68917	4	175	58851	16.9432	25.4872	0.747689	0.755457	1.79355	-0.174194	0.307935	0.308534	31	1.6325	4	77	58852	10.7914	14.7827	0.539622	0.559146	(null)	(null)	(null)	(null)	(null)	(null)	(null)	(null)	(null)	(null)	(null)	(null)
1217	FBgn0041235	F1217:R->1->33	F1217:R->1->33->34	FBgn0041236	F1217:R->1->33->53	19	19	782	58850	410	1.68167	-0.571667	0.334616	0.335771	60	3.27606	4	134	58855	11.5821	16.934	0.730142	0.757309	1.77286	-0.144286	0.328761	0.326682	70	3.16594	4	148	58856	13.7484	20.2667	0.898486	0.917728	10153	FBgn0041235	1217	F1217:R->1->33->34	6278	58855	10154	FBgn0041236	1217	F1217:R->1->33->53	6346	58856
1217	(null)	F1217:R->72->73	(null)	(null)	(null)	5	13	783	58851	410	2.72	-1.42	0.31478	0.326005	20	1.6325	4	59	58857	9.34891	14.1671	0.431785	0.457827	2.2	-0.741818	0.313016	0.315287	55	4.00583	4	108	58858	14.0336	20.9104	0.615774	0.601332	(null)	(null)	(null)	(null)	(null)	(null)	(null)	(null)	(null)	(null)	(null)	(null)
1217	FBgn0045486	F1217:R->1->2->6	F1217:R->1->2->6->7	FBgn0045487	F1217:R->1->2->6->26	19	7	784	58854	410	1.61566	0.495181	0.336379	0.336394	83	2.79567	4	137	58863	14.7001	20.3665	1.05372	1.07271	1.32667	-0.153333	0.345087	0.341605	30	1.705	4	53	58864	7.52091	10.5098	0.395254	0.418672	10155	FBgn0045486	1217	F1217:R->1->2->6->7	7114	58863	10157	FBgn0045487	1217	F1217:R->1->2->6->26	7117	58864
1217	FBgn0045485	F1217:R->1->2->6	F1217:R->1->2->6->7	FBgn0045487	F1217:R->1->2->6->26	19	7	784	58854	410	1.61566	0.495181	0.336379	0.336394	83	2.79567	4	137	58863	14.7001	20.3665	1.05372	1.07271	1.32667	-0.153333	0.345087	0.341605	30	1.705	4	53	58864	7.52091	10.5098	0.395254	0.418672	10156	FBgn0045485	1217	F1217:R->1->2->6->7	7118	58863	10157	FBgn0045487	1217	F1217:R->1->2->6->26	7117	58864
1217	(null)	F1217:R->1->33->34->50	(null)	(null)	(null)	1	1	785	58866	410	2.88333	0.55	0.259636	0.269711	6	0.641111	4	16	58881	5.06142	9.12677	0.152456	0.15941	1.66667	0.08	0.348204	0.340752	15	0.641111	4	24	58882	6.83583	9.55346	0.461008	0.480134	(null)	(null)	(null)	(null)	(null)	(null)	(null)	(null)	(null)	(null)	(null)	(null)
1217	(null)	F1217:R->72->73->79->83	(null)	(null)	(null)	5	3	786	58872	410	1.01	0.81	0.370289	0.364829	10	2.37333	4	21	58889	2.08407	2.89617	0.338246	0.364688	3.73333	-2.17778	0.281041	0.284759	9	1.78	4	15	58890	4.90204	10.8227	0.1457	0.12828	(null)	(null)	(null)	(null)	(null)	(null)	(null)	(null)	(null)	(null)	(null)	(null)
1217	FBgn0045485	F1217:R->1->2->6->7->8	F1217:R->1->2->6->7->8->9	FBgn0045486	F1217:R->1->2->6->7->8->18	9	7	787	58875	410	1.1	0.713333	0.378132	0.370036	30	0.745667	4	51	58891	6.20845	7.76562	0.69506	0.72788	1.92927	0.353659	0.313411	0.318344	41	1.87333	4	58	58892	11.4375	16.7922	0.72703	0.746614	10165	FBgn0045485	1217	F1217:R->1->2->6->7->8->9	7118	58891	10166	FBgn0045486	1217	F1217:R->1->2->6->7->8->18	7114	58892
1217	FBgn0041236	F1217:R->1->33->53->54->58	F1217:R->1->33->53->54->58->59	(null)	(null)	11	1	788	58884	410	1.58889	-0.0888889	0.340423	0.341605	36	1.30567	4	72	58901	7.80564	12.4144	0.647845	0.645101	1.775	-1.375	0.339914	0.33446	8	0.56	4	15	58902	5.56058	6.5146	0.257927	0.271733	10169	FBgn0041236	1217	F1217:R->1->33->53->54->58->59	6346	58901	(null)	(null)	(null)	(null)	(null)	(null)
1217	(null)	F1217:R->72->73->79->83->84	(null)	(null)	(null)	3	1	789	58889	410	2.4	2.4	0.381437	0.389824	1	1.78	4	1	58903	(null)	(null)	(null)	(null)	0.7	0.7	0.499115	0.513647	2	0.593333	4	3	58904	0	0	0	0.0392772	(null)	(null)	(null)	(null)	(null)	(null)	(null)	(null)	(null)	(null)	(null)	(null)
1217	(null)	F1217:R->72->73->79->83->84->85	(null)	(null)	(null)	1	1	790	58903	410	2.4	2.4	0.381437	0.389824	1	0.593333	4	1	58917	(null)	(null)	(null)	(null)	(null)	(null)	(null)	(null)	0	0.593333	4	0	58918	(null)	(null)	(null)	(null)	(null)	(null)	(null)	(null)	(null)	(null)	(null)	(null)	(null)	(null)	(null)	(null)
1218	FBgn0032686	F1218:R->12	F1218:R->12->13	(null)	(null)	71	11	791	58945	5510	2.32557	-0.0590909	0.315255	0.319282	352	14.5599	4	1051	58948	35.4268	56.2402	1.95542	1.95937	1.41429	0.642857	0.369525	0.372775	7	2.98667	4	17	58949	4.95782	6.12699	0.307674	0.299562	10190	FBgn0032686	1218	F1218:R->12->13	179	58948	(null)	(null)	(null)	(null)	(null)	(null)
1218	FBgn0032683	F1218:R->12	F1218:R->12->13	(null)	(null)	71	11	791	58945	5510	2.32557	-0.0590909	0.315255	0.319282	352	14.5599	4	1051	58948	35.4268	56.2402	1.95542	1.95937	1.41429	0.642857	0.369525	0.372775	7	2.98667	4	17	58949	4.95782	6.12699	0.307674	0.299562	10191	FBgn0032683	1218	F1218:R->12->13	216	58948	(null)	(null)	(null)	(null)	(null)	(null)
1218	FBgn0031374	F1218:R->12	F1218:R->12->13	(null)	(null)	71	11	791	58945	5510	2.32557	-0.0590909	0.315255	0.319282	352	14.5599	4	1051	58948	35.4268	56.2402	1.95542	1.95937	1.41429	0.642857	0.369525	0.372775	7	2.98667	4	17	58949	4.95782	6.12699	0.307674	0.299562	10192	FBgn0031374	1218	F1218:R->12->13	11600	58948	(null)	(null)	(null)	(null)	(null)	(null)
1218	FBgn0032683	F1218:R->12->13	F1218:R->12->13->14	FBgn0032686	F1218:R->12->13->63	49	21	792	58948	5510	2.17991	0.126068	0.324914	0.32963	234	9.02244	4	770	58952	29.0178	44.2159	1.63145	1.64021	2.71875	-0.46875	0.283755	0.289376	96	5.58833	4	189	58953	17.6897	31.7596	0.906717	0.896507	10194	FBgn0032683	1218	F1218:R->12->13->14	216	58952	10196	FBgn0032686	1218	F1218:R->12->13->63	179	58953
1218	FBgn0031374	F1218:R->12->13	F1218:R->12->13->14	FBgn0032686	F1218:R->12->13->63	49	21	792	58948	5510	2.17991	0.126068	0.324914	0.32963	234	9.02244	4	770	58952	29.0178	44.2159	1.63145	1.64021	2.71875	-0.46875	0.283755	0.289376	96	5.58833	4	189	58953	17.6897	31.7596	0.906717	0.896507	10195	FBgn0031374	1218	F1218:R->12->13->14	11600	58952	10196	FBgn0032686	1218	F1218:R->12->13->63	179	58953
1218	FBgn0032683	F1218:R->12->13->14	F1218:R->12->13->14->15	FBgn0031374	F1218:R->12->13->14->38	23	25	793	58952	5510	1.91224	-0.310204	0.324926	0.330873	98	4.2415	4	383	58960	15.7915	24.5335	1.09288	1.10238	2.27167	0.351667	0.321428	0.324779	120	4.83178	4	297	58961	21.8754	32.9852	1.10979	1.11045	10198	FBgn0032683	1218	F1218:R->12->13->14->15	216	58960	10199	FBgn0031374	1218	F1218:R->12->13->14->38	11600	58961
1218	FBgn0038237	F1218:R	F1218:R->1	FBgn0032686	F1218:R->12	11	83	794	59038	5510	1.2	-0.85	0.41757	0.436373	4	1.38983	4	10	58944	2.40555	3.10054	0.194836	0.179306	2.3078	-0.0454039	0.316316	0.320328	359	17.4958	4	1068	58945	35.8026	56.5547	1.98117	1.98386	10185	FBgn0038237	1218	F1218:R->1	12326	58944	10186	FBgn0032686	1218	F1218:R->12	179	58945
1218	FBgn0038237	F1218:R	F1218:R->1	FBgn0032683	F1218:R->12	11	83	794	59038	5510	1.2	-0.85	0.41757	0.436373	4	1.38983	4	10	58944	2.40555	3.10054	0.194836	0.179306	2.3078	-0.0454039	0.316316	0.320328	359	17.4958	4	1068	58945	35.8026	56.5547	1.98117	1.98386	10185	FBgn0038237	1218	F1218:R->1	12326	58944	10187	FBgn0032683	1218	F1218:R->12	216	58945
1218	FBgn0038237	F1218:R	F1218:R->1	FBgn0031374	F1218:R->12	11	83	794	59038	5510	1.2	-0.85	0.41757	0.436373	4	1.38983	4	10	58944	2.40555	3.10054	0.194836	0.179306	2.3078	-0.0454039	0.316316	0.320328	359	17.4958	4	1068	58945	35.8026	56.5547	1.98117	1.98386	10185	FBgn0038237	1218	F1218:R->1	12326	58944	10188	FBgn0031374	1218	F1218:R->12	11600	58945
1220	(null)	F1220:R->1->13->14->15	(null)	(null)	(null)	1	1	795	59076	664	(null)	(null)	(null)	(null)	0	0.015	4	0	59082	(null)	(null)	(null)	(null)	2.42	-0.42	0.289179	0.28078	5	0.015	4	5	59083	2.46678	6.44864	0.287548	0.286193	(null)	(null)	(null)	(null)	(null)	(null)	(null)	(null)	(null)	(null)	(null)	(null)
1223	FBgn0034439	F1223:R->24	F1223:R->24->25	FBgn0034437	F1223:R->24->230	205	49	796	59126	2466	2.94286	1.14286	0.328501	0.341565	14	39.2954	4	33	59129	7.69995	13.0449	0.595915	0.539729	7.1	-7.1	0.181287	0.174544	1	8.94522	4	2	59130	(null)	(null)	(null)	(null)	10253	FBgn0034439	1223	F1223:R->24->25	42	59129	10262	FBgn0034437	1223	F1223:R->24->230	35	59130
1223	FBgn0034439	F1223:R->24	F1223:R->24->25	FBgn0034438	F1223:R->24->230	205	49	796	59126	2466	2.94286	1.14286	0.328501	0.341565	14	39.2954	4	33	59129	7.69995	13.0449	0.595915	0.539729	7.1	-7.1	0.181287	0.174544	1	8.94522	4	2	59130	(null)	(null)	(null)	(null)	10253	FBgn0034439	1223	F1223:R->24->25	42	59129	10263	FBgn0034438	1223	F1223:R->24->230	13195	59130
1223	FBgn0034440	F1223:R->24	F1223:R->24->25	FBgn0034437	F1223:R->24->230	205	49	796	59126	2466	2.94286	1.14286	0.328501	0.341565	14	39.2954	4	33	59129	7.69995	13.0449	0.595915	0.539729	7.1	-7.1	0.181287	0.174544	1	8.94522	4	2	59130	(null)	(null)	(null)	(null)	10254	FBgn0034440	1223	F1223:R->24->25	51	59129	10262	FBgn0034437	1223	F1223:R->24->230	35	59130
1223	FBgn0034440	F1223:R->24	F1223:R->24->25	FBgn0034438	F1223:R->24->230	205	49	796	59126	2466	2.94286	1.14286	0.328501	0.341565	14	39.2954	4	33	59129	7.69995	13.0449	0.595915	0.539729	7.1	-7.1	0.181287	0.174544	1	8.94522	4	2	59130	(null)	(null)	(null)	(null)	10254	FBgn0034440	1223	F1223:R->24->25	51	59129	10263	FBgn0034438	1223	F1223:R->24->230	13195	59130
1223	FBgn0034441	F1223:R->24	F1223:R->24->25	FBgn0034437	F1223:R->24->230	205	49	796	59126	2466	2.94286	1.14286	0.328501	0.341565	14	39.2954	4	33	59129	7.69995	13.0449	0.595915	0.539729	7.1	-7.1	0.181287	0.174544	1	8.94522	4	2	59130	(null)	(null)	(null)	(null)	10255	FBgn0034441	1223	F1223:R->24->25	58	59129	10262	FBgn0034437	1223	F1223:R->24->230	35	59130
1223	FBgn0034441	F1223:R->24	F1223:R->24->25	FBgn0034438	F1223:R->24->230	205	49	796	59126	2466	2.94286	1.14286	0.328501	0.341565	14	39.2954	4	33	59129	7.69995	13.0449	0.595915	0.539729	7.1	-7.1	0.181287	0.174544	1	8.94522	4	2	59130	(null)	(null)	(null)	(null)	10255	FBgn0034441	1223	F1223:R->24->25	58	59129	10263	FBgn0034438	1223	F1223:R->24->230	13195	59130
1223	FBgn0033720	F1223:R->24	F1223:R->24->25	FBgn0034437	F1223:R->24->230	205	49	796	59126	2466	2.94286	1.14286	0.328501	0.341565	14	39.2954	4	33	59129	7.69995	13.0449	0.595915	0.539729	7.1	-7.1	0.181287	0.174544	1	8.94522	4	2	59130	(null)	(null)	(null)	(null)	10256	FBgn0033720	1223	F1223:R->24->25	2280	59129	10262	FBgn0034437	1223	F1223:R->24->230	35	59130
1223	FBgn0033720	F1223:R->24	F1223:R->24->25	FBgn0034438	F1223:R->24->230	205	49	796	59126	2466	2.94286	1.14286	0.328501	0.341565	14	39.2954	4	33	59129	7.69995	13.0449	0.595915	0.539729	7.1	-7.1	0.181287	0.174544	1	8.94522	4	2	59130	(null)	(null)	(null)	(null)	10256	FBgn0033720	1223	F1223:R->24->25	2280	59129	10263	FBgn0034438	1223	F1223:R->24->230	13195	59130
1223	FBgn0050043	F1223:R->24	F1223:R->24->25	FBgn0034437	F1223:R->24->230	205	49	796	59126	2466	2.94286	1.14286	0.328501	0.341565	14	39.2954	4	33	59129	7.69995	13.0449	0.595915	0.539729	7.1	-7.1	0.181287	0.174544	1	8.94522	4	2	59130	(null)	(null)	(null)	(null)	10257	FBgn0050043	1223	F1223:R->24->25	6159	59129	10262	FBgn0034437	1223	F1223:R->24->230	35	59130
1223	FBgn0050043	F1223:R->24	F1223:R->24->25	FBgn0034438	F1223:R->24->230	205	49	796	59126	2466	2.94286	1.14286	0.328501	0.341565	14	39.2954	4	33	59129	7.69995	13.0449	0.595915	0.539729	7.1	-7.1	0.181287	0.174544	1	8.94522	4	2	59130	(null)	(null)	(null)	(null)	10257	FBgn0050043	1223	F1223:R->24->25	6159	59129	10263	FBgn0034438	1223	F1223:R->24->230	13195	59130
1223	FBgn0050047	F1223:R->24	F1223:R->24->25	FBgn0034437	F1223:R->24->230	205	49	796	59126	2466	2.94286	1.14286	0.328501	0.341565	14	39.2954	4	33	59129	7.69995	13.0449	0.595915	0.539729	7.1	-7.1	0.181287	0.174544	1	8.94522	4	2	59130	(null)	(null)	(null)	(null)	10258	FBgn0050047	1223	F1223:R->24->25	6163	59129	10262	FBgn0034437	1223	F1223:R->24->230	35	59130
1223	FBgn0050047	F1223:R->24	F1223:R->24->25	FBgn0034438	F1223:R->24->230	205	49	796	59126	2466	2.94286	1.14286	0.328501	0.341565	14	39.2954	4	33	59129	7.69995	13.0449	0.595915	0.539729	7.1	-7.1	0.181287	0.174544	1	8.94522	4	2	59130	(null)	(null)	(null)	(null)	10258	FBgn0050047	1223	F1223:R->24->25	6163	59129	10263	FBgn0034438	1223	F1223:R->24->230	13195	59130
1223	FBgn0050049	F1223:R->24	F1223:R->24->25	FBgn0034437	F1223:R->24->230	205	49	796	59126	2466	2.94286	1.14286	0.328501	0.341565	14	39.2954	4	33	59129	7.69995	13.0449	0.595915	0.539729	7.1	-7.1	0.181287	0.174544	1	8.94522	4	2	59130	(null)	(null)	(null)	(null)	10259	FBgn0050049	1223	F1223:R->24->25	6165	59129	10262	FBgn0034437	1223	F1223:R->24->230	35	59130
1223	FBgn0050049	F1223:R->24	F1223:R->24->25	FBgn0034438	F1223:R->24->230	205	49	796	59126	2466	2.94286	1.14286	0.328501	0.341565	14	39.2954	4	33	59129	7.69995	13.0449	0.595915	0.539729	7.1	-7.1	0.181287	0.174544	1	8.94522	4	2	59130	(null)	(null)	(null)	(null)	10259	FBgn0050049	1223	F1223:R->24->25	6165	59129	10263	FBgn0034438	1223	F1223:R->24->230	13195	59130
1223	FBgn0053012	F1223:R->24	F1223:R->24->25	FBgn0034437	F1223:R->24->230	205	49	796	59126	2466	2.94286	1.14286	0.328501	0.341565	14	39.2954	4	33	59129	7.69995	13.0449	0.595915	0.539729	7.1	-7.1	0.181287	0.174544	1	8.94522	4	2	59130	(null)	(null)	(null)	(null)	10260	FBgn0053012	1223	F1223:R->24->25	8057	59129	10262	FBgn0034437	1223	F1223:R->24->230	35	59130
1223	FBgn0053012	F1223:R->24	F1223:R->24->25	FBgn0034438	F1223:R->24->230	205	49	796	59126	2466	2.94286	1.14286	0.328501	0.341565	14	39.2954	4	33	59129	7.69995	13.0449	0.595915	0.539729	7.1	-7.1	0.181287	0.174544	1	8.94522	4	2	59130	(null)	(null)	(null)	(null)	10260	FBgn0053012	1223	F1223:R->24->25	8057	59129	10263	FBgn0034438	1223	F1223:R->24->230	13195	59130
1223	FBgn0053013	F1223:R->24	F1223:R->24->25	FBgn0034437	F1223:R->24->230	205	49	796	59126	2466	2.94286	1.14286	0.328501	0.341565	14	39.2954	4	33	59129	7.69995	13.0449	0.595915	0.539729	7.1	-7.1	0.181287	0.174544	1	8.94522	4	2	59130	(null)	(null)	(null)	(null)	10261	FBgn0053013	1223	F1223:R->24->25	8058	59129	10262	FBgn0034437	1223	F1223:R->24->230	35	59130
1223	FBgn0053013	F1223:R->24	F1223:R->24->25	FBgn0034438	F1223:R->24->230	205	49	796	59126	2466	2.94286	1.14286	0.328501	0.341565	14	39.2954	4	33	59129	7.69995	13.0449	0.595915	0.539729	7.1	-7.1	0.181287	0.174544	1	8.94522	4	2	59130	(null)	(null)	(null)	(null)	10261	FBgn0053013	1223	F1223:R->24->25	8058	59129	10263	FBgn0034438	1223	F1223:R->24->230	13195	59130
1223	FBgn0034440	F1223:R->24->25	F1223:R->24->25->26	FBgn0034439	F1223:R->24->25->207	181	23	797	59129	2466	2.94286	1.14286	0.328501	0.341565	14	35.057	4	32	59135	7.69995	13.0449	0.595915	0.539729	(null)	(null)	(null)	(null)	0	4.23844	4	1	59136	(null)	(null)	(null)	(null)	10265	FBgn0034440	1223	F1223:R->24->25->26	51	59135	10273	FBgn0034439	1223	F1223:R->24->25->207	42	59136
1223	FBgn0034441	F1223:R->24->25	F1223:R->24->25->26	FBgn0034439	F1223:R->24->25->207	181	23	797	59129	2466	2.94286	1.14286	0.328501	0.341565	14	35.057	4	32	59135	7.69995	13.0449	0.595915	0.539729	(null)	(null)	(null)	(null)	0	4.23844	4	1	59136	(null)	(null)	(null)	(null)	10266	FBgn0034441	1223	F1223:R->24->25->26	58	59135	10273	FBgn0034439	1223	F1223:R->24->25->207	42	59136
1223	FBgn0033720	F1223:R->24->25	F1223:R->24->25->26	FBgn0034439	F1223:R->24->25->207	181	23	797	59129	2466	2.94286	1.14286	0.328501	0.341565	14	35.057	4	32	59135	7.69995	13.0449	0.595915	0.539729	(null)	(null)	(null)	(null)	0	4.23844	4	1	59136	(null)	(null)	(null)	(null)	10267	FBgn0033720	1223	F1223:R->24->25->26	2280	59135	10273	FBgn0034439	1223	F1223:R->24->25->207	42	59136
1223	FBgn0050043	F1223:R->24->25	F1223:R->24->25->26	FBgn0034439	F1223:R->24->25->207	181	23	797	59129	2466	2.94286	1.14286	0.328501	0.341565	14	35.057	4	32	59135	7.69995	13.0449	0.595915	0.539729	(null)	(null)	(null)	(null)	0	4.23844	4	1	59136	(null)	(null)	(null)	(null)	10268	FBgn0050043	1223	F1223:R->24->25->26	6159	59135	10273	FBgn0034439	1223	F1223:R->24->25->207	42	59136
1223	FBgn0050047	F1223:R->24->25	F1223:R->24->25->26	FBgn0034439	F1223:R->24->25->207	181	23	797	59129	2466	2.94286	1.14286	0.328501	0.341565	14	35.057	4	32	59135	7.69995	13.0449	0.595915	0.539729	(null)	(null)	(null)	(null)	0	4.23844	4	1	59136	(null)	(null)	(null)	(null)	10269	FBgn0050047	1223	F1223:R->24->25->26	6163	59135	10273	FBgn0034439	1223	F1223:R->24->25->207	42	59136
1223	FBgn0050049	F1223:R->24->25	F1223:R->24->25->26	FBgn0034439	F1223:R->24->25->207	181	23	797	59129	2466	2.94286	1.14286	0.328501	0.341565	14	35.057	4	32	59135	7.69995	13.0449	0.595915	0.539729	(null)	(null)	(null)	(null)	0	4.23844	4	1	59136	(null)	(null)	(null)	(null)	10270	FBgn0050049	1223	F1223:R->24->25->26	6165	59135	10273	FBgn0034439	1223	F1223:R->24->25->207	42	59136
1223	FBgn0053012	F1223:R->24->25	F1223:R->24->25->26	FBgn0034439	F1223:R->24->25->207	181	23	797	59129	2466	2.94286	1.14286	0.328501	0.341565	14	35.057	4	32	59135	7.69995	13.0449	0.595915	0.539729	(null)	(null)	(null)	(null)	0	4.23844	4	1	59136	(null)	(null)	(null)	(null)	10271	FBgn0053012	1223	F1223:R->24->25->26	8057	59135	10273	FBgn0034439	1223	F1223:R->24->25->207	42	59136
1223	FBgn0053013	F1223:R->24->25	F1223:R->24->25->26	FBgn0034439	F1223:R->24->25->207	181	23	797	59129	2466	2.94286	1.14286	0.328501	0.341565	14	35.057	4	32	59135	7.69995	13.0449	0.595915	0.539729	(null)	(null)	(null)	(null)	0	4.23844	4	1	59136	(null)	(null)	(null)	(null)	10272	FBgn0053013	1223	F1223:R->24->25->26	8058	59135	10273	FBgn0034439	1223	F1223:R->24->25->207	42	59136
1223	FBgn0034438	F1223:R->24->230	F1223:R->24->230->231	FBgn0034437	F1223:R->24->230->254	23	25	798	59130	2466	(null)	(null)	(null)	(null)	0	4.23844	4	1	59137	(null)	(null)	(null)	(null)	7.1	-7.1	0.181287	0.174544	1	4.70678	4	1	59138	(null)	(null)	(null)	(null)	10274	FBgn0034438	1223	F1223:R->24->230->231	13195	59137	10275	FBgn0034437	1223	F1223:R->24->230->254	35	59138
1223	FBgn0034440	F1223:R->24->25->26	F1223:R->24->25->26->27	FBgn0033720	F1223:R->24->25->26->100	73	107	799	59135	2466	3.375	2.525	0.28555	0.314734	4	17.0018	4	10	59143	5.89322	7.84071	0.361378	0.323789	2.77	0.59	0.345681	0.352297	10	18.0552	4	21	59144	5.57385	10.6045	0.496066	0.456848	10277	FBgn0034440	1223	F1223:R->24->25->26->27	51	59143	10279	FBgn0033720	1223	F1223:R->24->25->26->100	2280	59144
1223	FBgn0034440	F1223:R->24->25->26	F1223:R->24->25->26->27	FBgn0050043	F1223:R->24->25->26->100	73	107	799	59135	2466	3.375	2.525	0.28555	0.314734	4	17.0018	4	10	59143	5.89322	7.84071	0.361378	0.323789	2.77	0.59	0.345681	0.352297	10	18.0552	4	21	59144	5.57385	10.6045	0.496066	0.456848	10277	FBgn0034440	1223	F1223:R->24->25->26->27	51	59143	10280	FBgn0050043	1223	F1223:R->24->25->26->100	6159	59144
1223	FBgn0034440	F1223:R->24->25->26	F1223:R->24->25->26->27	FBgn0050047	F1223:R->24->25->26->100	73	107	799	59135	2466	3.375	2.525	0.28555	0.314734	4	17.0018	4	10	59143	5.89322	7.84071	0.361378	0.323789	2.77	0.59	0.345681	0.352297	10	18.0552	4	21	59144	5.57385	10.6045	0.496066	0.456848	10277	FBgn0034440	1223	F1223:R->24->25->26->27	51	59143	10281	FBgn0050047	1223	F1223:R->24->25->26->100	6163	59144
1223	FBgn0034440	F1223:R->24->25->26	F1223:R->24->25->26->27	FBgn0050049	F1223:R->24->25->26->100	73	107	799	59135	2466	3.375	2.525	0.28555	0.314734	4	17.0018	4	10	59143	5.89322	7.84071	0.361378	0.323789	2.77	0.59	0.345681	0.352297	10	18.0552	4	21	59144	5.57385	10.6045	0.496066	0.456848	10277	FBgn0034440	1223	F1223:R->24->25->26->27	51	59143	10282	FBgn0050049	1223	F1223:R->24->25->26->100	6165	59144
1223	FBgn0034440	F1223:R->24->25->26	F1223:R->24->25->26->27	FBgn0053012	F1223:R->24->25->26->100	73	107	799	59135	2466	3.375	2.525	0.28555	0.314734	4	17.0018	4	10	59143	5.89322	7.84071	0.361378	0.323789	2.77	0.59	0.345681	0.352297	10	18.0552	4	21	59144	5.57385	10.6045	0.496066	0.456848	10277	FBgn0034440	1223	F1223:R->24->25->26->27	51	59143	10283	FBgn0053012	1223	F1223:R->24->25->26->100	8057	59144
1223	FBgn0034440	F1223:R->24->25->26	F1223:R->24->25->26->27	FBgn0053013	F1223:R->24->25->26->100	73	107	799	59135	2466	3.375	2.525	0.28555	0.314734	4	17.0018	4	10	59143	5.89322	7.84071	0.361378	0.323789	2.77	0.59	0.345681	0.352297	10	18.0552	4	21	59144	5.57385	10.6045	0.496066	0.456848	10277	FBgn0034440	1223	F1223:R->24->25->26->27	51	59143	10284	FBgn0053013	1223	F1223:R->24->25->26->100	8058	59144
1223	FBgn0034441	F1223:R->24->25->26	F1223:R->24->25->26->27	FBgn0033720	F1223:R->24->25->26->100	73	107	799	59135	2466	3.375	2.525	0.28555	0.314734	4	17.0018	4	10	59143	5.89322	7.84071	0.361378	0.323789	2.77	0.59	0.345681	0.352297	10	18.0552	4	21	59144	5.57385	10.6045	0.496066	0.456848	10278	FBgn0034441	1223	F1223:R->24->25->26->27	58	59143	10279	FBgn0033720	1223	F1223:R->24->25->26->100	2280	59144
1223	FBgn0034441	F1223:R->24->25->26	F1223:R->24->25->26->27	FBgn0050043	F1223:R->24->25->26->100	73	107	799	59135	2466	3.375	2.525	0.28555	0.314734	4	17.0018	4	10	59143	5.89322	7.84071	0.361378	0.323789	2.77	0.59	0.345681	0.352297	10	18.0552	4	21	59144	5.57385	10.6045	0.496066	0.456848	10278	FBgn0034441	1223	F1223:R->24->25->26->27	58	59143	10280	FBgn0050043	1223	F1223:R->24->25->26->100	6159	59144
1223	FBgn0034441	F1223:R->24->25->26	F1223:R->24->25->26->27	FBgn0050047	F1223:R->24->25->26->100	73	107	799	59135	2466	3.375	2.525	0.28555	0.314734	4	17.0018	4	10	59143	5.89322	7.84071	0.361378	0.323789	2.77	0.59	0.345681	0.352297	10	18.0552	4	21	59144	5.57385	10.6045	0.496066	0.456848	10278	FBgn0034441	1223	F1223:R->24->25->26->27	58	59143	10281	FBgn0050047	1223	F1223:R->24->25->26->100	6163	59144
1223	FBgn0034441	F1223:R->24->25->26	F1223:R->24->25->26->27	FBgn0050049	F1223:R->24->25->26->100	73	107	799	59135	2466	3.375	2.525	0.28555	0.314734	4	17.0018	4	10	59143	5.89322	7.84071	0.361378	0.323789	2.77	0.59	0.345681	0.352297	10	18.0552	4	21	59144	5.57385	10.6045	0.496066	0.456848	10278	FBgn0034441	1223	F1223:R->24->25->26->27	58	59143	10282	FBgn0050049	1223	F1223:R->24->25->26->100	6165	59144
1223	FBgn0034441	F1223:R->24->25->26	F1223:R->24->25->26->27	FBgn0053012	F1223:R->24->25->26->100	73	107	799	59135	2466	3.375	2.525	0.28555	0.314734	4	17.0018	4	10	59143	5.89322	7.84071	0.361378	0.323789	2.77	0.59	0.345681	0.352297	10	18.0552	4	21	59144	5.57385	10.6045	0.496066	0.456848	10278	FBgn0034441	1223	F1223:R->24->25->26->27	58	59143	10283	FBgn0053012	1223	F1223:R->24->25->26->100	8057	59144
1223	FBgn0034441	F1223:R->24->25->26	F1223:R->24->25->26->27	FBgn0053013	F1223:R->24->25->26->100	73	107	799	59135	2466	3.375	2.525	0.28555	0.314734	4	17.0018	4	10	59143	5.89322	7.84071	0.361378	0.323789	2.77	0.59	0.345681	0.352297	10	18.0552	4	21	59144	5.57385	10.6045	0.496066	0.456848	10278	FBgn0034441	1223	F1223:R->24->25->26->27	58	59143	10284	FBgn0053013	1223	F1223:R->24->25->26->100	8058	59144
1223	FBgn0033720	F1223:R->24->25->26->100	F1223:R->24->25->26->100->101	FBgn0050043	F1223:R->24->25->26->100->142	41	65	800	59144	2466	5.1	-5.1	0.0625343	0.0625343	1	7.07172	4	8	59157	(null)	(null)	(null)	(null)	2.51111	1.22222	0.377142	0.384493	9	10.9835	4	13	59158	4.96689	8.5668	0.385931	0.326138	10291	FBgn0033720	1223	F1223:R->24->25->26->100->101	2280	59157	10293	FBgn0050043	1223	F1223:R->24->25->26->100->142	6159	59158
1223	FBgn0033720	F1223:R->24->25->26->100	F1223:R->24->25->26->100->101	FBgn0050047	F1223:R->24->25->26->100->142	41	65	800	59144	2466	5.1	-5.1	0.0625343	0.0625343	1	7.07172	4	8	59157	(null)	(null)	(null)	(null)	2.51111	1.22222	0.377142	0.384493	9	10.9835	4	13	59158	4.96689	8.5668	0.385931	0.326138	10291	FBgn0033720	1223	F1223:R->24->25->26->100->101	2280	59157	10294	FBgn0050047	1223	F1223:R->24->25->26->100->142	6163	59158
1223	FBgn0033720	F1223:R->24->25->26->100	F1223:R->24->25->26->100->101	FBgn0050049	F1223:R->24->25->26->100->142	41	65	800	59144	2466	5.1	-5.1	0.0625343	0.0625343	1	7.07172	4	8	59157	(null)	(null)	(null)	(null)	2.51111	1.22222	0.377142	0.384493	9	10.9835	4	13	59158	4.96689	8.5668	0.385931	0.326138	10291	FBgn0033720	1223	F1223:R->24->25->26->100->101	2280	59157	10295	FBgn0050049	1223	F1223:R->24->25->26->100->142	6165	59158
1223	FBgn0033720	F1223:R->24->25->26->100	F1223:R->24->25->26->100->101	FBgn0053013	F1223:R->24->25->26->100->142	41	65	800	59144	2466	5.1	-5.1	0.0625343	0.0625343	1	7.07172	4	8	59157	(null)	(null)	(null)	(null)	2.51111	1.22222	0.377142	0.384493	9	10.9835	4	13	59158	4.96689	8.5668	0.385931	0.326138	10291	FBgn0033720	1223	F1223:R->24->25->26->100->101	2280	59157	10296	FBgn0053013	1223	F1223:R->24->25->26->100->142	8058	59158
1223	FBgn0053012	F1223:R->24->25->26->100	F1223:R->24->25->26->100->101	FBgn0050043	F1223:R->24->25->26->100->142	41	65	800	59144	2466	5.1	-5.1	0.0625343	0.0625343	1	7.07172	4	8	59157	(null)	(null)	(null)	(null)	2.51111	1.22222	0.377142	0.384493	9	10.9835	4	13	59158	4.96689	8.5668	0.385931	0.326138	10292	FBgn0053012	1223	F1223:R->24->25->26->100->101	8057	59157	10293	FBgn0050043	1223	F1223:R->24->25->26->100->142	6159	59158
1223	FBgn0053012	F1223:R->24->25->26->100	F1223:R->24->25->26->100->101	FBgn0050047	F1223:R->24->25->26->100->142	41	65	800	59144	2466	5.1	-5.1	0.0625343	0.0625343	1	7.07172	4	8	59157	(null)	(null)	(null)	(null)	2.51111	1.22222	0.377142	0.384493	9	10.9835	4	13	59158	4.96689	8.5668	0.385931	0.326138	10292	FBgn0053012	1223	F1223:R->24->25->26->100->101	8057	59157	10294	FBgn0050047	1223	F1223:R->24->25->26->100->142	6163	59158
1223	FBgn0053012	F1223:R->24->25->26->100	F1223:R->24->25->26->100->101	FBgn0050049	F1223:R->24->25->26->100->142	41	65	800	59144	2466	5.1	-5.1	0.0625343	0.0625343	1	7.07172	4	8	59157	(null)	(null)	(null)	(null)	2.51111	1.22222	0.377142	0.384493	9	10.9835	4	13	59158	4.96689	8.5668	0.385931	0.326138	10292	FBgn0053012	1223	F1223:R->24->25->26->100->101	8057	59157	10295	FBgn0050049	1223	F1223:R->24->25->26->100->142	6165	59158
1223	FBgn0053012	F1223:R->24->25->26->100	F1223:R->24->25->26->100->101	FBgn0053013	F1223:R->24->25->26->100->142	41	65	800	59144	2466	5.1	-5.1	0.0625343	0.0625343	1	7.07172	4	8	59157	(null)	(null)	(null)	(null)	2.51111	1.22222	0.377142	0.384493	9	10.9835	4	13	59158	4.96689	8.5668	0.385931	0.326138	10292	FBgn0053012	1223	F1223:R->24->25->26->100->101	8057	59157	10296	FBgn0053013	1223	F1223:R->24->25->26->100->142	8058	59158
1223	FBgn0034441	F1223:R->24->25->26->27->28	F1223:R->24->25->26->27->28->29	FBgn0034440	F1223:R->24->25->26->27->28->52	23	19	801	59155	2466	6.4	6.4	0.151387	0.192264	1	6.47167	4	2	59173	(null)	(null)	(null)	(null)	(null)	(null)	(null)	(null)	0	3.07428	4	1	59174	(null)	(null)	(null)	(null)	10301	FBgn0034441	1223	F1223:R->24->25->26->27->28->29	58	59173	10302	FBgn0034440	1223	F1223:R->24->25->26->27->28->52	51	59174
1223	(null)	F1223:R->24->25->26->27->71	(null)	(null)	(null)	7	21	802	59156	2466	(null)	(null)	(null)	(null)	0	2.3275	4	1	59175	(null)	(null)	(null)	(null)	2.36667	1.23333	0.330272	0.355557	3	5.9875	4	6	59176	4.55741	6.2554	0.333044	0.296558	(null)	(null)	(null)	(null)	(null)	(null)	(null)	(null)	(null)	(null)	(null)	(null)
1223	(null)	F1223:R->24->25->26->27->71->79	(null)	(null)	(null)	19	1	803	59176	2466	2.36667	1.23333	0.330272	0.355557	3	5.34333	4	5	59203	4.55741	6.2554	0.333044	0.296558	(null)	(null)	(null)	(null)	0	0.644167	4	1	59204	(null)	(null)	(null)	(null)	(null)	(null)	(null)	(null)	(null)	(null)	(null)	(null)	(null)	(null)	(null)	(null)
1223	FBgn0033720	F1223:R->24->25->26->100->101->107	F1223:R->24->25->26->100->101->107->108	FBgn0053012	F1223:R->24->25->26->100->101->107->125	17	17	804	59178	2466	(null)	(null)	(null)	(null)	0	2.60594	4	2	59207	(null)	(null)	(null)	(null)	5.1	-5.1	0.0625343	0.0625343	1	2.63494	4	3	59208	(null)	(null)	(null)	(null)	10315	FBgn0033720	1223	F1223:R->24->25->26->100->101->107->108	2280	59207	10316	FBgn0053012	1223	F1223:R->24->25->26->100->101->107->125	8057	59208
1223	FBgn0050043	F1223:R->24->25->26->100->142->148	F1223:R->24->25->26->100->142->148->149	FBgn0050047	F1223:R->24->25->26->100->142->148->190	41	17	805	59180	2466	2.11429	1.08571	0.399719	0.413051	7	6.74506	4	8	59211	3.61294	6.31928	0.360643	0.278479	2.2	-2.2	0.347387	0.319069	1	2.60594	4	3	59212	(null)	(null)	(null)	(null)	10317	FBgn0050043	1223	F1223:R->24->25->26->100->142->148->149	6159	59211	10320	FBgn0050047	1223	F1223:R->24->25->26->100->142->148->190	6163	59212
1223	FBgn0050049	F1223:R->24->25->26->100->142->148	F1223:R->24->25->26->100->142->148->149	FBgn0050047	F1223:R->24->25->26->100->142->148->190	41	17	805	59180	2466	2.11429	1.08571	0.399719	0.413051	7	6.74506	4	8	59211	3.61294	6.31928	0.360643	0.278479	2.2	-2.2	0.347387	0.319069	1	2.60594	4	3	59212	(null)	(null)	(null)	(null)	10318	FBgn0050049	1223	F1223:R->24->25->26->100->142->148->149	6165	59211	10320	FBgn0050047	1223	F1223:R->24->25->26->100->142->148->190	6163	59212
1223	FBgn0053013	F1223:R->24->25->26->100->142->148	F1223:R->24->25->26->100->142->148->149	FBgn0050047	F1223:R->24->25->26->100->142->148->190	41	17	805	59180	2466	2.11429	1.08571	0.399719	0.413051	7	6.74506	4	8	59211	3.61294	6.31928	0.360643	0.278479	2.2	-2.2	0.347387	0.319069	1	2.60594	4	3	59212	(null)	(null)	(null)	(null)	10319	FBgn0053013	1223	F1223:R->24->25->26->100->142->148->149	8058	59211	10320	FBgn0050047	1223	F1223:R->24->25->26->100->142->148->190	6163	59212
1223	(null)	F1223:R->24->25->26->27->71->79->80	(null)	(null)	(null)	13	5	806	59203	2466	3.05	2.35	0.350448	0.366805	2	3.71083	4	4	59237	4.7	6.1	0.378162	0.340212	1	-1	0.28992	0.333063	1	1.6325	4	1	59238	(null)	(null)	(null)	(null)	(null)	(null)	(null)	(null)	(null)	(null)	(null)	(null)	(null)	(null)	(null)	(null)
1223	FBgn0034441	F1223:R->24->25->26->27->28->29->30->38	F1223:R->24->25->26->27->28->29->30->38->39	(null)	(null)	9	1	807	59228	2466	6.4	6.4	0.151387	0.192264	1	3.22083	4	1	59261	(null)	(null)	(null)	(null)	(null)	(null)	(null)	(null)	0	0.644167	4	0	59262	(null)	(null)	(null)	(null)	10335	FBgn0034441	1223	F1223:R->24->25->26->27->28->29->30->38->39	58	59261	(null)	(null)	(null)	(null)	(null)	(null)
1223	(null)	F1223:R->24->25->26->27->71->79->80->81	(null)	(null)	(null)	7	5	808	59237	2466	3.05	2.35	0.350448	0.366805	2	2.0275	4	2	59267	4.7	6.1	0.378162	0.340212	(null)	(null)	(null)	(null)	0	1.6325	4	2	59268	(null)	(null)	(null)	(null)	(null)	(null)	(null)	(null)	(null)	(null)	(null)	(null)	(null)	(null)	(null)	(null)
1223	FBgn0050049	F1223:R->24->25->26->100->142->148->149->150	F1223:R->24->25->26->100->142->148->149->150->151	FBgn0050043	F1223:R->24->25->26->100->142->148->149->150->166	15	23	809	59247	2466	1.6	0.6	0.326231	0.36103	2	1.99078	4	2	59275	1.2	3.2	0.0726218	0.0559352	2.32	1.28	0.429114	0.433859	5	4.11011	4	5	59276	3.48712	5.96322	0.34228	0.267699	10339	FBgn0050049	1223	F1223:R->24->25->26->100->142->148->149->150->151	6165	59275	10340	FBgn0050043	1223	F1223:R->24->25->26->100->142->148->149->150->166	6159	59276
1223	FBgn0050049	F1223:R->24->25->26->100->142->148->149->150	F1223:R->24->25->26->100->142->148->149->150->151	FBgn0053013	F1223:R->24->25->26->100->142->148->149->150->166	15	23	809	59247	2466	1.6	0.6	0.326231	0.36103	2	1.99078	4	2	59275	1.2	3.2	0.0726218	0.0559352	2.32	1.28	0.429114	0.433859	5	4.11011	4	5	59276	3.48712	5.96322	0.34228	0.267699	10339	FBgn0050049	1223	F1223:R->24->25->26->100->142->148->149->150->151	6165	59275	10341	FBgn0053013	1223	F1223:R->24->25->26->100->142->148->149->150->166	8058	59276
1223	FBgn0050043	F1223:R->24->25->26->100->142->148->149->150->166->170	F1223:R->24->25->26->100->142->148->149->150->166->170->171	FBgn0053013	F1223:R->24->25->26->100->142->148->149->150->166->170->184	13	5	810	59318	2466	3.06667	1.46667	0.404207	0.406003	3	1.774	4	3	59349	2.30651	6.16117	0.31812	0.233971	1.2	1	0.466476	0.475644	2	2.24	4	2	59350	2	2.4	0.207868	0.173293	10359	FBgn0050043	1223	F1223:R->24->25->26->100->142->148->149->150->166->170->171	6159	59349	10360	FBgn0053013	1223	F1223:R->24->25->26->100->142->148->149->150->166->170->184	8058	59350
1223	(null)	F1223:R->24->25->26->27->71->79->80->81->82->83->84	(null)	(null)	(null)	1	1	811	59335	2466	(null)	(null)	(null)	(null)	0	0.395	4	0	59359	(null)	(null)	(null)	(null)	5.4	5.4	0.161367	0.196699	1	0.395	4	1	59360	(null)	(null)	(null)	(null)	(null)	(null)	(null)	(null)	(null)	(null)	(null)	(null)	(null)	(null)	(null)	(null)
1223	(null)	F1223:R->24->25->26->100->142->148->149->150->166->170->171->181	(null)	(null)	(null)	1	1	812	59370	2466	4.6	4.6	0.244952	0.280227	1	0.468333	4	1	59385	(null)	(null)	(null)	(null)	(null)	(null)	(null)	(null)	0	0.468333	4	0	59386	(null)	(null)	(null)	(null)	(null)	(null)	(null)	(null)	(null)	(null)	(null)	(null)	(null)	(null)	(null)	(null)
1223	FBgn0034436	F1223:R	F1223:R->1	FBgn0034439	F1223:R->24	23	255	813	59403	2466	0.3	-0.3	0.415528	0.417355	1	4.43678	4	2	59125	(null)	(null)	(null)	(null)	3.22	0.593333	0.318687	0.33043	15	48.2407	4	35	59126	8.73319	15.4028	0.612352	0.563664	10242	FBgn0034436	1223	F1223:R->1	1409	59125	10243	FBgn0034439	1223	F1223:R->24	42	59126
1223	FBgn0034436	F1223:R	F1223:R->1	FBgn0034440	F1223:R->24	23	255	813	59403	2466	0.3	-0.3	0.415528	0.417355	1	4.43678	4	2	59125	(null)	(null)	(null)	(null)	3.22	0.593333	0.318687	0.33043	15	48.2407	4	35	59126	8.73319	15.4028	0.612352	0.563664	10242	FBgn0034436	1223	F1223:R->1	1409	59125	10244	FBgn0034440	1223	F1223:R->24	51	59126
1223	FBgn0034436	F1223:R	F1223:R->1	FBgn0034441	F1223:R->24	23	255	813	59403	2466	0.3	-0.3	0.415528	0.417355	1	4.43678	4	2	59125	(null)	(null)	(null)	(null)	3.22	0.593333	0.318687	0.33043	15	48.2407	4	35	59126	8.73319	15.4028	0.612352	0.563664	10242	FBgn0034436	1223	F1223:R->1	1409	59125	10245	FBgn0034441	1223	F1223:R->24	58	59126
1223	FBgn0034436	F1223:R	F1223:R->1	FBgn0033720	F1223:R->24	23	255	813	59403	2466	0.3	-0.3	0.415528	0.417355	1	4.43678	4	2	59125	(null)	(null)	(null)	(null)	3.22	0.593333	0.318687	0.33043	15	48.2407	4	35	59126	8.73319	15.4028	0.612352	0.563664	10242	FBgn0034436	1223	F1223:R->1	1409	59125	10246	FBgn0033720	1223	F1223:R->24	2280	59126
1223	FBgn0034436	F1223:R	F1223:R->1	FBgn0050043	F1223:R->24	23	255	813	59403	2466	0.3	-0.3	0.415528	0.417355	1	4.43678	4	2	59125	(null)	(null)	(null)	(null)	3.22	0.593333	0.318687	0.33043	15	48.2407	4	35	59126	8.73319	15.4028	0.612352	0.563664	10242	FBgn0034436	1223	F1223:R->1	1409	59125	10247	FBgn0050043	1223	F1223:R->24	6159	59126
1223	FBgn0034436	F1223:R	F1223:R->1	FBgn0050047	F1223:R->24	23	255	813	59403	2466	0.3	-0.3	0.415528	0.417355	1	4.43678	4	2	59125	(null)	(null)	(null)	(null)	3.22	0.593333	0.318687	0.33043	15	48.2407	4	35	59126	8.73319	15.4028	0.612352	0.563664	10242	FBgn0034436	1223	F1223:R->1	1409	59125	10248	FBgn0050047	1223	F1223:R->24	6163	59126
1223	FBgn0034436	F1223:R	F1223:R->1	FBgn0050049	F1223:R->24	23	255	813	59403	2466	0.3	-0.3	0.415528	0.417355	1	4.43678	4	2	59125	(null)	(null)	(null)	(null)	3.22	0.593333	0.318687	0.33043	15	48.2407	4	35	59126	8.73319	15.4028	0.612352	0.563664	10242	FBgn0034436	1223	F1223:R->1	1409	59125	10249	FBgn0050049	1223	F1223:R->24	6165	59126
1223	FBgn0034436	F1223:R	F1223:R->1	FBgn0053012	F1223:R->24	23	255	813	59403	2466	0.3	-0.3	0.415528	0.417355	1	4.43678	4	2	59125	(null)	(null)	(null)	(null)	3.22	0.593333	0.318687	0.33043	15	48.2407	4	35	59126	8.73319	15.4028	0.612352	0.563664	10242	FBgn0034436	1223	F1223:R->1	1409	59125	10250	FBgn0053012	1223	F1223:R->24	8057	59126
1223	FBgn0034436	F1223:R	F1223:R->1	FBgn0053013	F1223:R->24	23	255	813	59403	2466	0.3	-0.3	0.415528	0.417355	1	4.43678	4	2	59125	(null)	(null)	(null)	(null)	3.22	0.593333	0.318687	0.33043	15	48.2407	4	35	59126	8.73319	15.4028	0.612352	0.563664	10242	FBgn0034436	1223	F1223:R->1	1409	59125	10251	FBgn0053013	1223	F1223:R->24	8058	59126
1226	FBgn0002641	F1226:R->24	F1226:R->24->25	FBgn0031116	F1226:R->24->46	21	23	814	59451	1545	2.8	1.15385	0.319399	0.327122	13	5.64833	4	13	59454	6.36867	11.4988	0.212944	0.221621	(null)	(null)	(null)	(null)	0	4.23844	4	0	59455	(null)	(null)	(null)	(null)	10402	FBgn0002641	1226	F1226:R->24->25	4627	59454	10403	FBgn0031116	1226	F1226:R->24->46	4641	59455
1226	(null)	F1226:R->1->7->8->12->13->17->18	(null)	(null)	(null)	1	1	815	59500	1545	(null)	(null)	(null)	(null)	0	0.644167	4	0	59506	(null)	(null)	(null)	(null)	2.73333	1.13333	0.276509	0.278234	3	0.644167	4	3	59507	4.3589	6.84398	0.500229	0.41636	(null)	(null)	(null)	(null)	(null)	(null)	(null)	(null)	(null)	(null)	(null)	(null)
1226	FBgn0052506	F1226:R	F1226:R->1	FBgn0002641	F1226:R->24	23	45	816	59518	1545	3.17	1.41	0.329715	0.307757	10	6.49083	4	10	59450	7.08684	11.8232	0.49728	0.458427	2.8	1.15385	0.319399	0.327122	13	9.83594	4	13	59451	6.36867	11.4988	0.212944	0.221621	10398	FBgn0052506	1226	F1226:R->1	7725	59450	10399	FBgn0002641	1226	F1226:R->24	4627	59451
1226	FBgn0052506	F1226:R	F1226:R->1	FBgn0031116	F1226:R->24	23	45	816	59518	1545	3.17	1.41	0.329715	0.307757	10	6.49083	4	10	59450	7.08684	11.8232	0.49728	0.458427	2.8	1.15385	0.319399	0.327122	13	9.83594	4	13	59451	6.36867	11.4988	0.212944	0.221621	10398	FBgn0052506	1226	F1226:R->1	7725	59450	10400	FBgn0031116	1226	F1226:R->24	4641	59451
1231	(null)	F1231:R->1	(null)	FBgn0039345	F1231:R->1->3	1	21	817	59588	231	2.54286	0.485714	0.245784	0.219665	7	0.644167	4	14	59590	6.54497	9.68074	0.327642	0.250169	2.34878	-0.397561	0.307673	0.306541	41	4.645	4	78	59591	12.7011	19.66	0.641187	0.640322	(null)	(null)	(null)	(null)	(null)	(null)	10447	FBgn0039345	1231	F1231:R->1->3	1633	59591
1231	(null)	F1231:R->1->3->4->5->6	(null)	FBgn0039345	F1231:R->1->3->4->5->6->14	7	7	818	59598	231	2.84444	-0.366667	0.309607	0.296718	18	1.43	4	27	59600	7.89609	14.6283	0.521467	0.484972	1.44444	-0.644444	0.340766	0.34992	9	1.87333	4	15	59601	5.3563	6.75352	0.221575	0.232285	(null)	(null)	(null)	(null)	(null)	(null)	10451	FBgn0039345	1231	F1231:R->1->3->4->5->6->14	1633	59601
1237	FBgn0038436	F1237:R	F1237:R->1	FBgn0038435	F1237:R->24	23	23	819	59776	675	1.61565	-0.0265306	0.356552	0.35778	147	4.23844	4	254	59730	18.412	26.9303	1.267	1.28911	1.59943	-0.0382857	0.348845	0.353531	175	4.26744	4	309	59731	19.8383	29.044	1.40077	1.41828	10491	FBgn0038436	1237	F1237:R->1	3645	59730	10492	FBgn0038435	1237	F1237:R->24	3644	59731
1243	FBgn0015038	F1243:R->1->2->6->7	F1243:R->1->2->6->7->8	(null)	(null)	13	1	820	59886	506	1.50737	-0.393684	0.334714	0.343857	95	2.835	4	134	59888	13.356	19.536	0.972498	1.04983	0.85	-0.55	0.398689	0.402081	4	0.468333	4	13	59889	0.503322	1.57903	0.234697	0.224167	10543	FBgn0015038	1243	F1243:R->1->2->6->7->8	9405	59888	(null)	(null)	(null)	(null)	(null)	(null)
1243	FBgn0015039	F1243:R->1->2->6->7	F1243:R->1->2->6->7->8	(null)	(null)	13	1	820	59886	506	1.50737	-0.393684	0.334714	0.343857	95	2.835	4	134	59888	13.356	19.536	0.972498	1.04983	0.85	-0.55	0.398689	0.402081	4	0.468333	4	13	59889	0.503322	1.57903	0.234697	0.224167	10544	FBgn0015039	1243	F1243:R->1->2->6->7->8	9406	59888	(null)	(null)	(null)	(null)	(null)	(null)
1243	(null)	F1243:R->1->2->6->22	(null)	(null)	(null)	3	1	821	59887	506	1.24043	-0.517021	0.355692	0.362314	47	1.405	4	63	59890	7.4357	10.7862	0.636966	0.728772	1.82083	-0.516667	0.350846	0.348841	48	0.468333	4	60	59891	11.9974	17.1283	0.66539	0.651256	(null)	(null)	(null)	(null)	(null)	(null)	(null)	(null)	(null)	(null)	(null)	(null)
1243	FBgn0015039	F1243:R->1->2->6->7->8	F1243:R->1->2->6->7->8->9	FBgn0015038	F1243:R->1->2->6->7->8->16	7	5	822	59888	506	1.36452	-0.609677	0.35396	0.369263	31	1.43	4	51	59892	7.67268	10.325	0.555002	0.603203	1.59365	-0.301587	0.325362	0.331861	63	1.87333	4	82	59893	10.923	16.6154	0.794147	0.848388	10545	FBgn0015039	1243	F1243:R->1->2->6->7->8->9	9406	59892	10546	FBgn0015038	1243	F1243:R->1->2->6->7->8->16	9405	59893
1243	(null)	F1243:R->1->2->6->22->23	(null)	(null)	(null)	1	1	823	59890	506	1.06471	-0.229412	0.341915	0.351796	17	0.468333	4	22	59894	3.20351	5.45779	0.369953	0.440784	1.225	-1	0.368216	0.366887	16	0.468333	4	21	59895	4.08052	5.01943	0.433025	0.481401	(null)	(null)	(null)	(null)	(null)	(null)	(null)	(null)	(null)	(null)	(null)	(null)
1253	(null)	F1253:R->20	(null)	(null)	(null)	5	5	824	60070	513	2.20122	0.489024	0.305111	0.307244	82	1.6325	4	180	60073	17.5027	26.2435	0.83241	0.888908	1.57544	0.294737	0.323166	0.321732	57	1.6325	4	141	60074	12.5494	17.2177	0.699217	0.713769	(null)	(null)	(null)	(null)	(null)	(null)	(null)	(null)	(null)	(null)	(null)	(null)
1255	(null)	F1255:R->1	(null)	(null)	(null)	5	19	825	60123	264	1.62184	-0.263218	0.345783	0.350374	87	1.83083	4	180	60125	13.5745	20.2403	0.939513	0.990424	1.5125	-0.1	0.350535	0.351604	112	4.9925	4	184	60126	13.7913	21.1565	1.07429	1.07732	(null)	(null)	(null)	(null)	(null)	(null)	(null)	(null)	(null)	(null)	(null)	(null)
1255	(null)	F1255:R->1->7->19	(null)	(null)	(null)	5	1	826	60132	264	1.69412	-0.258824	0.352293	0.356056	17	2.37333	4	26	60139	6.2487	9.46975	0.486929	0.521009	1.22857	0.0714286	0.340435	0.347985	14	0.593333	4	20	60140	3.37684	5.83807	0.343815	0.314807	(null)	(null)	(null)	(null)	(null)	(null)	(null)	(null)	(null)	(null)	(null)	(null)
1255	(null)	F1255:R->26->27->28	(null)	(null)	(null)	3	3	827	60133	264	2.4	-2.05	0.434472	0.430766	4	0.659167	4	10	60141	5.43323	6.15034	0.198058	0.198875	1.89091	0.672727	0.315614	0.32002	22	0.659167	4	28	60142	8.50199	12.0109	0.516751	0.542091	(null)	(null)	(null)	(null)	(null)	(null)	(null)	(null)	(null)	(null)	(null)	(null)
1255	(null)	F1255:R->1->7->8->9	(null)	(null)	(null)	5	1	828	60137	264	2.01875	0.13125	0.331214	0.336969	16	1.58	4	21	60145	6.11746	10.3287	0.386534	0.395608	1.175	-0.475	0.454793	0.391765	4	0.395	4	4	60146	2.86298	3.78902	0.212237	0.157082	(null)	(null)	(null)	(null)	(null)	(null)	(null)	(null)	(null)	(null)	(null)	(null)
1255	(null)	F1255:R->1->7->8->16	(null)	(null)	(null)	1	1	829	60138	264	1.92	-0.52	0.337801	0.340494	5	0.395	4	7	60147	3.8321	6.00292	0.116281	0.101488	2.06667	-2.06667	0.306949	0.312671	3	0.395	4	3	60148	2.81603	2.81603	0.198345	0.198169	(null)	(null)	(null)	(null)	(null)	(null)	(null)	(null)	(null)	(null)	(null)	(null)
1255	(null)	F1255:R->1->7->19->20	(null)	(null)	(null)	3	1	830	60139	264	2.24	0.06	0.320146	0.312509	10	1.78	4	12	60149	5.1277	9.05563	0.387795	0.394637	1.85	-1.15	0.391768	0.411556	2	0.593333	4	3	60150	2.3	3.7	0.210122	0.164906	(null)	(null)	(null)	(null)	(null)	(null)	(null)	(null)	(null)	(null)	(null)	(null)
1255	(null)	F1255:R->1->7->8->9->10	(null)	(null)	(null)	3	1	831	60145	264	2.22308	0.315385	0.317245	0.325773	13	1.185	4	15	60157	5.67259	10.0189	0.345198	0.358197	(null)	(null)	(null)	(null)	0	0.395	4	1	60158	(null)	(null)	(null)	(null)	(null)	(null)	(null)	(null)	(null)	(null)	(null)	(null)	(null)	(null)	(null)	(null)
1255	(null)	F1255:R->1->7->19->20->21	(null)	(null)	(null)	1	1	832	60149	264	3	3	0.173225	0.17328	1	0.593333	4	2	60159	(null)	(null)	(null)	(null)	0.8	-0.8	0.522369	0.513297	1	0.593333	4	2	60160	(null)	(null)	(null)	(null)	(null)	(null)	(null)	(null)	(null)	(null)	(null)	(null)	(null)	(null)	(null)	(null)
1255	(null)	F1255:R->1->7->8->9->10->11	(null)	(null)	(null)	1	1	833	60157	264	2.475	-0.375	0.34203	0.344462	8	0.395	4	8	60163	5.19505	9.03928	0.274582	0.269022	1	-1	0.28992	0.333063	1	0.395	4	2	60164	(null)	(null)	(null)	(null)	(null)	(null)	(null)	(null)	(null)	(null)	(null)	(null)	(null)	(null)	(null)	(null)
1256	FBgn0000028	F1256:R->12	F1256:R->12->13	(null)	(null)	25	3	834	60167	398	2.27619	0.114286	0.306688	0.310815	42	7.12583	4	61	60170	11.924	19.0927	0.755179	0.712571	(null)	(null)	(null)	(null)	0	1.9325	4	0	60171	(null)	(null)	(null)	(null)	10613	FBgn0000028	1256	F1256:R->12->13	12992	60170	(null)	(null)	(null)	(null)	(null)	(null)
1256	FBgn0000028	F1256:R->12->13	F1256:R->12->13->14	(null)	(null)	23	1	835	60170	398	2.33	0.12	0.307522	0.31034	40	6.48167	4	59	60174	11.8263	19.0261	0.743591	0.705502	1.2	0	0.290021	0.320312	2	0.644167	4	2	60175	0	2.4	0.184549	0.142751	10614	FBgn0000028	1256	F1256:R->12->13->14	12992	60174	(null)	(null)	(null)	(null)	(null)	(null)
1256	(null)	F1256:R	(null)	FBgn0000028	F1256:R->12	11	29	836	60206	398	0.3	0.3	0.362525	0.457432	1	4.50917	4	1	60166	(null)	(null)	(null)	(null)	2.27619	0.114286	0.306688	0.310815	42	8.41417	4	61	60167	11.924	19.0927	0.755179	0.712571	(null)	(null)	(null)	(null)	(null)	(null)	10612	FBgn0000028	1256	F1256:R->12	12992	60167
1259	(null)	F1259:R->4	(null)	FBgn0052158	F1259:R->4->26	21	19	837	60254	2099	1.96751	-0.115899	0.323378	0.324887	434	5.58833	4	572	60257	38.5754	56.2686	2.12561	2.20565	2.01864	0.0491525	0.320315	0.326493	59	3.71733	4	104	60258	12.6917	20.137	0.774613	0.778541	(null)	(null)	(null)	(null)	(null)	(null)	10634	FBgn0052158	1259	F1259:R->4->26	7447	60258
1259	(null)	F1259:R	(null)	FBgn0052158	F1259:R->4	3	41	838	60297	2099	2.75714	1.4	0.267518	0.257987	14	0.659167	4	43	60253	7.57161	11.9328	0.333792	0.356734	1.97363	-0.096146	0.323011	0.325079	493	9.25483	4	677	60254	40.5766	59.7171	2.2602	2.33682	(null)	(null)	(null)	(null)	(null)	(null)	10633	FBgn0052158	1259	F1259:R->4	7447	60254
1261	(null)	F1261:R->1->13->14->15	(null)	(null)	(null)	1	1	839	60341	391	0.5	0.5	0.278956	0.279024	1	0.015	4	1	60347	(null)	(null)	(null)	(null)	(null)	(null)	(null)	(null)	0	0.015	4	0	60348	(null)	(null)	(null)	(null)	(null)	(null)	(null)	(null)	(null)	(null)	(null)	(null)	(null)	(null)	(null)	(null)
1265	FBgn0004513	F1265:R->1	F1265:R->1->2	FBgn0004512	F1265:R->1->49	47	25	840	60419	1609	0.8	0.266667	0.351232	0.371528	3	8.47689	4	3	60421	0	1.6	0.0659503	0.116468	2.44	1.68	0.308863	0.306856	5	4.82744	4	5	60422	3.30757	5.52359	0.262352	0.234457	10678	FBgn0004513	1265	F1265:R->1->2	139	60421	10680	FBgn0004512	1265	F1265:R->1->49	8739	60422
1265	FBgn0035695	F1265:R->1	F1265:R->1->2	FBgn0004512	F1265:R->1->49	47	25	840	60419	1609	0.8	0.266667	0.351232	0.371528	3	8.47689	4	3	60421	0	1.6	0.0659503	0.116468	2.44	1.68	0.308863	0.306856	5	4.82744	4	5	60422	3.30757	5.52359	0.262352	0.234457	10679	FBgn0035695	1265	F1265:R->1->2	175	60421	10680	FBgn0004512	1265	F1265:R->1->49	8739	60422
1265	FBgn0004513	F1265:R->1->2	F1265:R->1->2->3	FBgn0035695	F1265:R->1->2->26	23	23	841	60421	1609	0.8	0	0.345722	0.37361	2	4.23844	4	2	60425	0	1.6	0.073722	0.134292	0.8	0.8	0.362252	0.367365	1	4.23844	4	1	60426	(null)	(null)	(null)	(null)	10682	FBgn0004513	1265	F1265:R->1->2->3	139	60425	10683	FBgn0035695	1265	F1265:R->1->2->26	175	60426
1265	FBgn0004512	F1265:R->1->49->55->56->60	F1265:R->1->49->55->56->60->61	(null)	(null)	11	1	842	60456	1609	2.44	1.68	0.308863	0.306856	5	1.33467	4	5	60473	3.30757	5.52359	0.262352	0.234457	(null)	(null)	(null)	(null)	0	0.56	4	0	60474	(null)	(null)	(null)	(null)	10696	FBgn0004512	1265	F1265:R->1->49->55->56->60->61	8739	60473	(null)	(null)	(null)	(null)	(null)	(null)
1265	FBgn0004513	F1265:R	F1265:R->1	FBgn0010241	F1265:R->74	73	25	843	60517	1609	1.825	1.15	0.324751	0.331108	8	13.3043	4	8	60419	3.97061	5.84172	0.264744	0.263735	0.8	-0.8	0.431118	0.439873	1	4.91161	4	2	60420	(null)	(null)	(null)	(null)	10674	FBgn0004513	1265	F1265:R->1	139	60419	10677	FBgn0010241	1265	F1265:R->74	12517	60420
1265	FBgn0035695	F1265:R	F1265:R->1	FBgn0010241	F1265:R->74	73	25	843	60517	1609	1.825	1.15	0.324751	0.331108	8	13.3043	4	8	60419	3.97061	5.84172	0.264744	0.263735	0.8	-0.8	0.431118	0.439873	1	4.91161	4	2	60420	(null)	(null)	(null)	(null)	10675	FBgn0035695	1265	F1265:R->1	175	60419	10677	FBgn0010241	1265	F1265:R->74	12517	60420
1265	FBgn0004512	F1265:R	F1265:R->1	FBgn0010241	F1265:R->74	73	25	843	60517	1609	1.825	1.15	0.324751	0.331108	8	13.3043	4	8	60419	3.97061	5.84172	0.264744	0.263735	0.8	-0.8	0.431118	0.439873	1	4.91161	4	2	60420	(null)	(null)	(null)	(null)	10676	FBgn0004512	1265	F1265:R->1	8739	60419	10677	FBgn0010241	1265	F1265:R->74	12517	60420
1270	FBgn0015520	F1270:R->1->2->3	F1270:R->1->2->3->4	FBgn0004227	F1270:R->1->2->3->11	7	7	844	60587	888	1.69524	-0.285714	0.342934	0.352202	63	2.57667	4	101	60591	12.2561	18.1372	0.888509	0.950484	1.63636	-0.539394	0.331734	0.339299	33	2.57667	4	39	60592	9.2448	12.9108	0.710225	0.729879	10740	FBgn0015520	1270	F1270:R->1->2->3->4	254	60591	10741	FBgn0004227	1270	F1270:R->1->2->3->11	9212	60592
1270	(null)	F1270:R->1->2->18->19	(null)	(null)	(null)	3	1	845	60593	888	1.33636	-0.627273	0.354794	0.363409	11	0.659167	4	12	60599	3.54824	5.42568	0.344236	0.398465	0.9	-0.5	0.397248	0.399106	5	0.644167	4	5	60600	1.94294	2.69722	0.292573	0.322079	(null)	(null)	(null)	(null)	(null)	(null)	(null)	(null)	(null)	(null)	(null)	(null)
1273	(null)	F1273:R->1->5->21	(null)	(null)	(null)	1	1	846	60815	249	0.75	-0.05	0.407068	0.423324	4	0.641111	4	13	60822	0.2	1.73973	0.235609	0.269675	1.56	1.56	0.345675	0.34627	5	0.641111	4	9	60823	4.94874	4.94874	0.109727	0.112307	(null)	(null)	(null)	(null)	(null)	(null)	(null)	(null)	(null)	(null)	(null)	(null)
1273	FBgn0039671	F1273:R	F1273:R->1	FBgn0039670	F1273:R->24	23	19	847	60848	249	2.08166	-0.068559	0.334833	0.335996	229	4.28928	4	503	60806	26.2234	41.0276	1.49702	1.54273	2.02582	-0.0478022	0.333124	0.339192	182	3.08817	4	437	60807	24.3025	36.623	1.31191	1.35552	10830	FBgn0039671	1273	F1273:R->1	1108	60806	10831	FBgn0039670	1273	F1273:R->24	11781	60807
1284	(null)	F1284:R->22->23->24	(null)	(null)	(null)	1	1	848	61046	269	1.924	0.284	0.336918	0.349955	25	0.395	4	41	61054	8.37193	12.8214	0.501118	0.56911	1.76667	-0.188889	0.365336	0.368588	18	0.395	4	39	61055	7.56291	10.7704	0.479471	0.48397	(null)	(null)	(null)	(null)	(null)	(null)	(null)	(null)	(null)	(null)	(null)	(null)
1284	(null)	F1284:R	(null)	FBgn0051294	F1284:R->22	21	23	849	61080	269	1.90256	-0.0420513	0.337689	0.343546	195	5.2275	4	405	61036	23.566	35.5598	1.44321	1.45218	1.77202	-0.296373	0.353551	0.357662	193	4.04317	4	382	61037	22.2471	32.9709	1.35529	1.39514	(null)	(null)	(null)	(null)	(null)	(null)	10904	FBgn0051294	1284	F1284:R->22	6784	61037
1288	(null)	F1288:R->12	(null)	FBgn0038732	F1288:R->12->26	13	25	850	61128	559	1	-1	0.28992	0.333063	2	3.63083	4	7	61131	0	0	0	0	1.55769	0.111538	0.344626	0.352837	26	4.91094	4	34	61132	6.56357	10.4093	0.533658	0.591248	(null)	(null)	(null)	(null)	(null)	(null)	10922	FBgn0038732	1288	F1288:R->12->26	1054	61132
1288	FBgn0038732	F1288:R->12->26	F1288:R->12->26->27	(null)	(null)	23	1	851	61132	559	1.57273	0.245455	0.340715	0.351026	22	4.26678	4	30	61137	6.44449	9.85649	0.532629	0.591975	0.9	0.9	0.388373	0.387377	1	0.644167	4	1	61138	(null)	(null)	(null)	(null)	10924	FBgn0038732	1288	F1288:R->12->26->27	1054	61137	(null)	(null)	(null)	(null)	(null)	(null)
1288	FBgn0038734	F1288:R	F1288:R->1	FBgn0038732	F1288:R->12	11	39	852	61177	559	(null)	(null)	(null)	(null)	0	0.9755	4	0	61127	(null)	(null)	(null)	(null)	1.51786	0.0321429	0.340718	0.351424	28	8.49094	4	41	61128	6.59975	10.5083	0.538278	0.591042	10919	FBgn0038734	1288	F1288:R->1	1098	61127	10920	FBgn0038732	1288	F1288:R->12	1054	61128
1293	(null)	F1293:R->1->2->14	(null)	(null)	(null)	3	5	853	61277	2102	2.66667	-2.56667	0.30861	0.313355	6	0.575	4	7	61282	3.36452	3.88433	0.11294	0.085211	1.91667	-1.45	0.317256	0.326095	12	1.68	4	14	61283	7.26311	8.56271	0.432856	0.406674	(null)	(null)	(null)	(null)	(null)	(null)	(null)	(null)	(null)	(null)	(null)	(null)
1293	(null)	F1293:R->1->2->14->18	(null)	(null)	(null)	3	1	854	61283	2102	0.5	-0.2	0.263889	0.260293	2	0.575	4	3	61288	0.4	1	0.129162	0.168259	2.2	-1.7	0.327929	0.339255	10	0.56	4	11	61289	6.94902	8.36394	0.417098	0.375728	(null)	(null)	(null)	(null)	(null)	(null)	(null)	(null)	(null)	(null)	(null)	(null)
1295	(null)	F1295:R->6->7->8	(null)	(null)	(null)	5	1	855	61314	1259	1.8	-1.6	0.312503	0.318727	12	0.59	4	12	61316	3.71043	4.76121	0.365144	0.394989	(null)	(null)	(null)	(null)	0	0.56	4	0	61317	(null)	(null)	(null)	(null)	(null)	(null)	(null)	(null)	(null)	(null)	(null)	(null)	(null)	(null)	(null)	(null)
1295	(null)	F1295:R->6->7->8->9->10	(null)	(null)	(null)	1	1	856	61320	1259	1.63333	-1.23333	0.321372	0.330576	6	0.015	4	6	61324	3.02258	4.17037	0.331095	0.331311	1.96667	-1.96667	0.303635	0.306877	6	0.015	4	6	61325	2.36812	2.36812	0.189491	0.2446	(null)	(null)	(null)	(null)	(null)	(null)	(null)	(null)	(null)	(null)	(null)	(null)
1300	FBgn0035568	F1300:R->1->5	F1300:R->1->5->6	FBgn0035567	F1300:R->1->5->17	11	13	857	61403	315	1.32157	-0.0333333	0.354319	0.355903	102	1.30567	4	184	61408	13.5071	19.0326	1.11536	1.14452	1.48667	-0.00133333	0.353709	0.355413	75	1.774	4	133	61409	11.3116	17.2034	0.928483	0.988878	11003	FBgn0035568	1300	F1300:R->1->5->6	5429	61408	11004	FBgn0035567	1300	F1300:R->1->5->17	11742	61409
1300	(null)	F1300:R->1->5->17->18	(null)	(null)	(null)	1	1	858	61414	315	1.26923	0.207692	0.392493	0.387503	13	0.468333	4	17	61418	3.29596	5.73963	0.419832	0.453544	0.77	-0.31	0.397123	0.38889	10	0.468333	4	16	61419	2.32403	3.30471	0.279098	0.35331	(null)	(null)	(null)	(null)	(null)	(null)	(null)	(null)	(null)	(null)	(null)	(null)
1315	(null)	F1315:R->1	(null)	(null)	(null)	13	1	859	61673	560	1.64667	-0.0808333	0.34325	0.347978	240	3.71083	4	383	61675	22.7842	34.2203	1.60128	1.65208	1.88636	-0.0924242	0.321372	0.325618	66	0.644167	4	94	61676	13.5753	20.5471	0.715021	0.761239	(null)	(null)	(null)	(null)	(null)	(null)	(null)	(null)	(null)	(null)	(null)	(null)
1315	(null)	F1315:R->1->2	(null)	(null)	(null)	1	11	860	61675	560	1.58148	0.122222	0.35138	0.35416	27	0.644167	4	49	61679	7.19139	11.0192	0.563915	0.588599	1.65025	-0.0689655	0.342457	0.347665	203	3.01583	4	304	61680	20.8545	31.4565	1.47295	1.50501	(null)	(null)	(null)	(null)	(null)	(null)	(null)	(null)	(null)	(null)	(null)	(null)
1315	FBgn0000594	F1315:R->16->17	F1315:R->16->17->18	FBgn0000592	F1315:R->16->17->37	19	13	861	61677	560	1.59191	-0.151445	0.346803	0.352511	173	2.53678	4	260	61681	20.9145	29.57	1.34125	1.33199	1.56726	-0.326549	0.348945	0.356528	113	2.20067	4	196	61682	16.5954	23.3085	1.01933	1.05892	11079	FBgn0000594	1315	F1315:R->16->17->18	4773	61681	11080	FBgn0000592	1315	F1315:R->16->17->37	11267	61682
1315	(null)	F1315:R->1->2->4->5	(null)	(null)	(null)	5	3	862	61683	560	1.63478	-0.158696	0.34469	0.349831	92	1.38333	4	125	61689	12.6078	20.1293	0.975965	1.01171	1.62059	-0.279412	0.340031	0.346876	68	0.988333	4	99	61690	12.4788	18.2095	0.81602	0.82262	(null)	(null)	(null)	(null)	(null)	(null)	(null)	(null)	(null)	(null)	(null)	(null)
1315	(null)	F1315:R->16->17->18->19	(null)	(null)	(null)	3	3	863	61685	560	1.5	0.0939394	0.34446	0.351938	33	0.575	4	40	61691	7.45134	11.4801	0.624959	0.615399	1.36429	0.0785714	0.33846	0.32222	14	0.575	4	23	61692	4.23729	6.77671	0.413092	0.343691	(null)	(null)	(null)	(null)	(null)	(null)	(null)	(null)	(null)	(null)	(null)	(null)
1315	(null)	F1315:R->1->2->4->5->6->7	(null)	(null)	(null)	1	1	864	61697	560	1.66154	0.2	0.371464	0.371412	13	0.395	4	17	61709	4.03258	7.38772	0.320549	0.339684	1.83778	-0.477778	0.328233	0.333619	45	0.395	4	55	61710	10.2469	15.8092	0.72506	0.745563	(null)	(null)	(null)	(null)	(null)	(null)	(null)	(null)	(null)	(null)	(null)	(null)
1317	FBgn0004598	F1317:R->1->2->6->7	F1317:R->1->2->6->7->8	(null)	(null)	9	1	865	61759	1771	0.75	0.75	0.431827	0.450326	2	0.774667	4	3	61761	0.1	0.1	0.13915	0.165921	1.96875	0.55625	0.338065	0.330609	16	0.468333	4	17	61762	4.81269	9.16686	0.224325	0.215336	11102	FBgn0004598	1317	F1317:R->1->2->6->7->8	5570	61761	(null)	(null)	(null)	(null)	(null)	(null)
1323	FBgn0038260	F1323:R->10	F1323:R->10->11	(null)	(null)	53	13	866	61886	617	1.68392	0.0327718	0.34332	0.342754	653	10.5499	4	1085	61889	38.9991	58.0922	2.6972	2.72069	1.24857	0.0828571	0.368656	0.376386	35	3.63083	4	54	61890	8.22686	11.1176	0.620042	0.610942	11139	FBgn0038260	1323	F1323:R->10->11	3619	61889	(null)	(null)	(null)	(null)	(null)	(null)
1323	FBgn0038261	F1323:R->10	F1323:R->10->11	(null)	(null)	53	13	866	61886	617	1.68392	0.0327718	0.34332	0.342754	653	10.5499	4	1085	61889	38.9991	58.0922	2.6972	2.72069	1.24857	0.0828571	0.368656	0.376386	35	3.63083	4	54	61890	8.22686	11.1176	0.620042	0.610942	11140	FBgn0038261	1323	F1323:R->10->11	3620	61889	(null)	(null)	(null)	(null)	(null)	(null)
1323	FBgn0038261	F1323:R->10->11	F1323:R->10->11->12	FBgn0038260	F1323:R->10->11->41	29	23	867	61889	617	1.7294	0.125377	0.341794	0.341588	398	6.16178	4	680	61893	31.8086	46.892	2.12835	2.116	1.61389	-0.188333	0.341842	0.340949	180	4.38811	4	303	61894	18.7137	28.5523	1.37838	1.42228	11142	FBgn0038261	1323	F1323:R->10->11->12	3620	61893	11143	FBgn0038260	1323	F1323:R->10->11->41	3619	61894
1323	(null)	F1323:R->10->11->12->13->29	(null)	(null)	(null)	3	3	868	61910	617	1.63125	0.00125	0.323925	0.318704	80	1.92333	4	122	61923	12.7952	19.4754	0.849503	0.862033	2.09608	0.460784	0.334985	0.328882	51	1.92333	4	91	61924	13.2577	19.8311	0.880613	0.837588	(null)	(null)	(null)	(null)	(null)	(null)	(null)	(null)	(null)	(null)	(null)	(null)
1323	(null)	F1323:R->10->11->12->13->29->30	(null)	(null)	(null)	1	1	869	61923	617	1.35625	0.19375	0.345678	0.336769	32	0.641111	4	42	61937	7.38534	10.68	0.415166	0.441116	1.54516	-0.351613	0.326784	0.32512	31	0.641111	4	42	61938	7.03221	11.0441	0.582066	0.585363	(null)	(null)	(null)	(null)	(null)	(null)	(null)	(null)	(null)	(null)	(null)	(null)
1323	(null)	F1323:R->10->11->12->13->29->33	(null)	(null)	(null)	1	1	870	61924	617	2.11429	0.504762	0.330286	0.31761	21	0.641111	4	32	61939	8.15941	12.6304	0.533924	0.55174	1.97826	0.143478	0.333119	0.334385	23	0.641111	4	39	61940	9.44	13.5174	0.541132	0.468231	(null)	(null)	(null)	(null)	(null)	(null)	(null)	(null)	(null)	(null)	(null)	(null)
1323	FBgn0038720	F1323:R	F1323:R->1	FBgn0038260	F1323:R->10	9	67	871	61961	617	1.09091	0.745455	0.364088	0.376095	11	0.9505	4	17	61885	2.12603	3.49228	0.291276	0.309542	1.66177	0.0353198	0.344613	0.34447	688	14.1299	4	1141	61886	39.9119	59.1166	2.76942	2.79326	11135	FBgn0038720	1323	F1323:R->1	10741	61885	11136	FBgn0038260	1323	F1323:R->10	3619	61886
1323	FBgn0038720	F1323:R	F1323:R->1	FBgn0038261	F1323:R->10	9	67	871	61961	617	1.09091	0.745455	0.364088	0.376095	11	0.9505	4	17	61885	2.12603	3.49228	0.291276	0.309542	1.66177	0.0353198	0.344613	0.34447	688	14.1299	4	1141	61886	39.9119	59.1166	2.76942	2.79326	11135	FBgn0038720	1323	F1323:R->1	10741	61885	11137	FBgn0038261	1323	F1323:R->10	3620	61886
1324	(null)	F1324:R->4	(null)	(null)	(null)	15	7	872	61963	426	1.88073	-0.317431	0.336177	0.341916	109	3.69417	4	299	61966	18.9031	27.1176	1.06082	1.11309	2.21299	-0.387013	0.330743	0.330717	77	2.57667	4	232	61967	17.1926	25.8061	0.787827	0.832982	(null)	(null)	(null)	(null)	(null)	(null)	(null)	(null)	(null)	(null)	(null)	(null)
1324	(null)	F1324:R->4->5->15->16	(null)	(null)	(null)	1	1	873	61974	426	0.7	0.7	0.501402	0.533286	1	0.395	4	5	61982	(null)	(null)	(null)	(null)	1.92	-0.94	0.336253	0.340845	10	0.395	4	14	61983	6.95509	8.91715	0.382296	0.421214	(null)	(null)	(null)	(null)	(null)	(null)	(null)	(null)	(null)	(null)	(null)	(null)
1324	(null)	F1324:R	(null)	(null)	(null)	3	23	874	61988	426	2.35957	0.151064	0.317366	0.316595	47	0.729167	4	128	61962	15.4695	22.485	0.643477	0.651272	2.01828	-0.346237	0.333927	0.33728	186	5.64167	4	547	61963	25.5792	37.3314	1.31845	1.3887	(null)	(null)	(null)	(null)	(null)	(null)	(null)	(null)	(null)	(null)	(null)	(null)
1326	(null)	F1326:R->6->20->22	(null)	(null)	(null)	27	1	875	62005	506	2.60816	0.934694	0.28314	0.289919	49	0.225	4	51	62008	13.5824	21.9328	0.70438	0.739251	0.8	0.8	0.362252	0.367365	1	0.015	4	1	62009	(null)	(null)	(null)	(null)	(null)	(null)	(null)	(null)	(null)	(null)	(null)	(null)	(null)	(null)	(null)	(null)
1326	(null)	F1326:R->6->20->22->23	(null)	(null)	(null)	25	1	876	62008	506	2.6913	1.03478	0.281769	0.289141	46	0.21	4	48	62012	13.3763	21.6602	0.69061	0.727079	1.33333	-0.6	0.304154	0.301847	3	0.015	4	3	62013	0.8544	2.66646	0.164504	0.163094	(null)	(null)	(null)	(null)	(null)	(null)	(null)	(null)	(null)	(null)	(null)	(null)
1326	(null)	F1326:R->6->20->22->23->24	(null)	(null)	(null)	23	1	877	62012	506	2.73333	1.04	0.279981	0.287403	45	0.195	4	47	62018	13.2391	21.6642	0.685861	0.722847	0.8	0.8	0.362252	0.367365	1	0.015	4	1	62019	(null)	(null)	(null)	(null)	(null)	(null)	(null)	(null)	(null)	(null)	(null)	(null)	(null)	(null)	(null)	(null)
1326	(null)	F1326:R->6->20->22->23->24->25	(null)	(null)	(null)	21	1	878	62018	506	2.67674	1.27209	0.286586	0.294362	43	0.18	4	45	62022	13.0694	20.3715	0.646224	0.681955	(null)	(null)	(null)	(null)	0	0.015	4	0	62023	(null)	(null)	(null)	(null)	(null)	(null)	(null)	(null)	(null)	(null)	(null)	(null)	(null)	(null)	(null)	(null)
1326	(null)	F1326:R->6->20->22->23->24->25->26	(null)	(null)	(null)	19	1	879	62022	506	2.67674	1.27209	0.286586	0.294362	43	0.165	4	45	62024	13.0694	20.3715	0.646224	0.681955	(null)	(null)	(null)	(null)	0	0.015	4	0	62025	(null)	(null)	(null)	(null)	(null)	(null)	(null)	(null)	(null)	(null)	(null)	(null)	(null)	(null)	(null)	(null)
1326	(null)	F1326:R->6->20->22->23->24->25->26->27	(null)	(null)	(null)	17	1	880	62024	506	2.67674	1.27209	0.286586	0.294362	43	0.15	4	45	62026	13.0694	20.3715	0.646224	0.681955	(null)	(null)	(null)	(null)	0	0.015	4	0	62027	(null)	(null)	(null)	(null)	(null)	(null)	(null)	(null)	(null)	(null)	(null)	(null)	(null)	(null)	(null)	(null)
1326	(null)	F1326:R->6->20->22->23->24->25->26->27->28	(null)	(null)	(null)	15	1	881	62026	506	2.67674	1.27209	0.286586	0.294362	43	0.135	4	45	62028	13.0694	20.3715	0.646224	0.681955	(null)	(null)	(null)	(null)	0	0.015	4	0	62029	(null)	(null)	(null)	(null)	(null)	(null)	(null)	(null)	(null)	(null)	(null)	(null)	(null)	(null)	(null)	(null)
1326	(null)	F1326:R->6->20->22->23->24->25->26->27->28->29	(null)	(null)	(null)	13	1	882	62028	506	2.67674	1.27209	0.286586	0.294362	43	0.12	4	45	62030	13.0694	20.3715	0.646224	0.681955	(null)	(null)	(null)	(null)	0	0.015	4	0	62031	(null)	(null)	(null)	(null)	(null)	(null)	(null)	(null)	(null)	(null)	(null)	(null)	(null)	(null)	(null)	(null)
1326	(null)	F1326:R->6->20->22->23->24->25->26->27->28->29->30	(null)	(null)	(null)	11	1	883	62030	506	2.78	1.27	0.285633	0.296002	40	0.105	4	40	62032	12.6306	20.2589	0.63979	0.668253	0.4	0.4	0.332102	0.274403	2	0.015	4	3	62033	0.8	0.8	0.0602996	0.185924	(null)	(null)	(null)	(null)	(null)	(null)	(null)	(null)	(null)	(null)	(null)	(null)
1326	(null)	F1326:R->6->20->22->23->24->25->26->27->28->29->30->31	(null)	(null)	(null)	9	1	884	62032	506	2.62903	0.945161	0.289137	0.303287	31	0.09	4	31	62034	10.5946	17.4653	0.565395	0.595215	3.5875	2.8125	0.264662	0.264428	8	0.015	4	8	62035	6.57517	9.41177	0.306771	0.306516	(null)	(null)	(null)	(null)	(null)	(null)	(null)	(null)	(null)	(null)	(null)	(null)
1326	(null)	F1326:R->6->20->22->23->24->25->26->27->28->29->30->31->32	(null)	(null)	(null)	5	3	885	62034	506	2.33333	-1.6	0.330678	0.335259	3	0.06	4	3	62036	2.08087	4.16053	0.0900714	0.105932	2.66071	1.21786	0.284687	0.299861	28	0.045	4	28	62037	10.4572	16.4879	0.556116	0.586747	(null)	(null)	(null)	(null)	(null)	(null)	(null)	(null)	(null)	(null)	(null)	(null)
1326	(null)	F1326:R->6->20->22->23->24->25->26->27->28->29->30->31->32->33	(null)	(null)	(null)	3	1	886	62036	506	1.75	-0.65	0.359861	0.369608	2	0.045	4	2	62038	1.3	3.5	0	0	3.5	-3.5	0.272314	0.266561	1	0.015	4	1	62039	(null)	(null)	(null)	(null)	(null)	(null)	(null)	(null)	(null)	(null)	(null)	(null)	(null)	(null)	(null)	(null)
1326	(null)	F1326:R->6->20->22->23->24->25->26->27->28->29->30->31->32->33->34	(null)	(null)	(null)	1	1	887	62038	506	2.4	-2.4	0.347633	0.35543	1	0.015	4	1	62042	(null)	(null)	(null)	(null)	(null)	(null)	(null)	(null)	0	0.015	4	0	62043	(null)	(null)	(null)	(null)	(null)	(null)	(null)	(null)	(null)	(null)	(null)	(null)	(null)	(null)	(null)	(null)
1328	(null)	F1328:R	(null)	FBgn0051092	F1328:R->24	23	23	888	62114	1203	1.32973	0.126126	0.364323	0.368041	111	4.32811	4	208	62068	12.8742	19.0267	1.07967	1.11129	1.71667	0.185593	0.335281	0.340333	354	4.38811	4	659	62069	30.1363	44.0697	2.00712	2.04789	(null)	(null)	(null)	(null)	(null)	(null)	11175	FBgn0051092	1328	F1328:R->24	6617	62069
1329	FBgn0030105	F1329:R->6	F1329:R->6->7	FBgn0051313	F1329:R->6->42	35	59	889	62116	147	1.78757	0.186441	0.337182	0.343521	177	9.2575	4	344	62119	20.4444	31.3143	1.3509	1.39356	1.75132	-0.375877	0.337996	0.343176	228	8.28672	4	412	62120	22.3266	34.1834	1.34474	1.41886	11187	FBgn0030105	1329	F1329:R->6->7	4038	62119	11188	FBgn0051313	1329	F1329:R->6->42	6801	62120
1329	FBgn0030105	F1329:R->6	F1329:R->6->7	FBgn0004629	F1329:R->6->42	35	59	889	62116	147	1.78757	0.186441	0.337182	0.343521	177	9.2575	4	344	62119	20.4444	31.3143	1.3509	1.39356	1.75132	-0.375877	0.337996	0.343176	228	8.28672	4	412	62120	22.3266	34.1834	1.34474	1.41886	11187	FBgn0030105	1329	F1329:R->6->7	4038	62119	11189	FBgn0004629	1329	F1329:R->6->42	12153	62120
1329	FBgn0030105	F1329:R->6	F1329:R->6->7	FBgn0038243	F1329:R->6->42	35	59	889	62116	147	1.78757	0.186441	0.337182	0.343521	177	9.2575	4	344	62119	20.4444	31.3143	1.3509	1.39356	1.75132	-0.375877	0.337996	0.343176	228	8.28672	4	412	62120	22.3266	34.1834	1.34474	1.41886	11187	FBgn0030105	1329	F1329:R->6->7	4038	62119	11190	FBgn0038243	1329	F1329:R->6->42	12164	62120
1329	FBgn0030105	F1329:R->6->7	F1329:R->6->7->8	(null)	(null)	23	11	890	62119	147	1.68803	0.199145	0.344276	0.351512	117	5.3925	4	225	62123	13.6866	22.7795	1.01265	1.03956	1.88	0.096	0.327488	0.33207	50	4.50917	4	98	62124	13.1071	18.7524	0.793708	0.832907	11191	FBgn0030105	1329	F1329:R->6->7->8	4038	62123	(null)	(null)	(null)	(null)	(null)	(null)
1329	FBgn0051313	F1329:R->6->42->50	F1329:R->6->42->50->51	FBgn0004629	F1329:R->6->42->50->80	29	21	891	62126	147	1.78761	-0.217699	0.341747	0.347926	113	3.37661	4	184	62133	16.6189	25.2013	0.94656	1.02448	1.92037	-0.727778	0.344356	0.344963	54	2.68428	4	126	62134	11.5286	17.5119	0.680241	0.690146	11196	FBgn0051313	1329	F1329:R->6->42->50->51	6801	62133	11198	FBgn0004629	1329	F1329:R->6->42->50->80	12153	62134
1329	FBgn0038243	F1329:R->6->42->50	F1329:R->6->42->50->51	FBgn0004629	F1329:R->6->42->50->80	29	21	891	62126	147	1.78761	-0.217699	0.341747	0.347926	113	3.37661	4	184	62133	16.6189	25.2013	0.94656	1.02448	1.92037	-0.727778	0.344356	0.344963	54	2.68428	4	126	62134	11.5286	17.5119	0.680241	0.690146	11197	FBgn0038243	1329	F1329:R->6->42->50->51	12164	62133	11198	FBgn0004629	1329	F1329:R->6->42->50->80	12153	62134
1329	(null)	F1329:R->6->42->43->47	(null)	(null)	(null)	1	1	892	62132	147	1.33333	-0.6	0.32839	0.339222	15	0.593333	4	19	62143	3.74261	6.06571	0.344019	0.380358	1.23333	-0.5	0.343316	0.344793	12	0.593333	4	14	62144	2.56834	4.82041	0.348638	0.338318	(null)	(null)	(null)	(null)	(null)	(null)	(null)	(null)	(null)	(null)	(null)	(null)
1329	(null)	F1329:R->6->7->31->32->33	(null)	(null)	(null)	5	1	893	62139	147	1.7	-1.48182	0.379091	0.382926	11	2.57667	4	22	62153	6.4209	7.04471	0.452949	0.469273	1.66667	-0.733333	0.276856	0.274741	3	0.644167	4	9	62154	2.8	4.2332	0.18892	0.215388	(null)	(null)	(null)	(null)	(null)	(null)	(null)	(null)	(null)	(null)	(null)	(null)
1329	(null)	F1329:R->6->7->8->9->10->11	(null)	(null)	(null)	1	1	894	62149	147	1.31818	0.590909	0.379987	0.387658	11	0.395	4	14	62159	2.9806	5.06794	0.386864	0.371546	1.775	0.25	0.290035	0.300834	8	0.395	4	12	62160	3.16318	6.18385	0.20592	0.192713	(null)	(null)	(null)	(null)	(null)	(null)	(null)	(null)	(null)	(null)	(null)	(null)
1329	(null)	F1329:R->6->7->31->32->33->34	(null)	(null)	(null)	3	1	895	62153	147	1.6875	-1.3875	0.384575	0.381374	8	1.9325	4	14	62165	6.36677	6.99786	0.457524	0.463926	1.25	-1.25	0.347374	0.342723	2	0.644167	4	5	62166	1.1	1.1	0.0378082	0	(null)	(null)	(null)	(null)	(null)	(null)	(null)	(null)	(null)	(null)	(null)	(null)
1329	(null)	F1329:R->6->7->31->32->33->34->35	(null)	(null)	(null)	1	1	896	62165	147	2.76667	-2.43333	0.276874	0.273753	3	0.644167	4	5	62177	6.50231	7.07672	0.398816	0.398698	1.125	-0.775	0.426613	0.423206	4	0.644167	4	7	62178	1.43643	2.36854	0.122462	0.147933	(null)	(null)	(null)	(null)	(null)	(null)	(null)	(null)	(null)	(null)	(null)	(null)
1329	FBgn0051313	F1329:R->6->42->50->51->52->56->57	F1329:R->6->42->50->51->52->56->57->58	FBgn0038243	F1329:R->6->42->50->51->52->56->57->69	11	9	897	62169	147	1.88214	-0.410714	0.350583	0.357795	28	0.770667	4	41	62179	9.55303	13.7559	0.547866	0.584953	1.74516	0.229032	0.359202	0.366221	31	0.745667	4	50	62180	9.40698	13.5783	0.498305	0.536266	11212	FBgn0051313	1329	F1329:R->6->42->50->51->52->56->57->58	6801	62179	11213	FBgn0038243	1329	F1329:R->6->42->50->51->52->56->57->69	12164	62180
1329	(null)	F1329:R->6->42->50->80->81->85->86->90->91	(null)	(null)	(null)	5	1	898	62191	147	2.02857	0.714286	0.346451	0.335975	7	0.103333	4	14	62203	3.88759	6.67483	0.352928	0.329402	2.25	-1.75	0.335866	0.333529	4	0.0533333	4	7	62204	3.29242	4.63753	0.275596	0.271871	(null)	(null)	(null)	(null)	(null)	(null)	(null)	(null)	(null)	(null)	(null)	(null)
1329	(null)	F1329:R->6->42->50->80->81->85->86->90->91->92->93	(null)	(null)	(null)	1	1	899	62209	147	1.85	-1.55	0.274496	0.249681	2	0.025	4	2	62213	3.1	3.7	0.0954022	0.103184	3.3	3.3	0.242627	0.265762	2	0.025	4	3	62214	0	0	0.0694772	0.120305	(null)	(null)	(null)	(null)	(null)	(null)	(null)	(null)	(null)	(null)	(null)	(null)
1329	(null)	F1329:R	(null)	FBgn0030105	F1329:R->6	5	95	900	62215	147	1.95625	-0.26875	0.293691	0.297151	32	1.6325	4	70	62115	9.89539	14.8978	0.529127	0.564336	1.76716	-0.130123	0.33764	0.343327	405	17.4934	4	761	62116	30.2372	46.6402	1.90369	1.98623	(null)	(null)	(null)	(null)	(null)	(null)	11183	FBgn0030105	1329	F1329:R->6	4038	62116
1329	(null)	F1329:R	(null)	FBgn0051313	F1329:R->6	5	95	900	62215	147	1.95625	-0.26875	0.293691	0.297151	32	1.6325	4	70	62115	9.89539	14.8978	0.529127	0.564336	1.76716	-0.130123	0.33764	0.343327	405	17.4934	4	761	62116	30.2372	46.6402	1.90369	1.98623	(null)	(null)	(null)	(null)	(null)	(null)	11184	FBgn0051313	1329	F1329:R->6	6801	62116
1329	(null)	F1329:R	(null)	FBgn0004629	F1329:R->6	5	95	900	62215	147	1.95625	-0.26875	0.293691	0.297151	32	1.6325	4	70	62115	9.89539	14.8978	0.529127	0.564336	1.76716	-0.130123	0.33764	0.343327	405	17.4934	4	761	62116	30.2372	46.6402	1.90369	1.98623	(null)	(null)	(null)	(null)	(null)	(null)	11185	FBgn0004629	1329	F1329:R->6	12153	62116
1329	(null)	F1329:R	(null)	FBgn0038243	F1329:R->6	5	95	900	62215	147	1.95625	-0.26875	0.293691	0.297151	32	1.6325	4	70	62115	9.89539	14.8978	0.529127	0.564336	1.76716	-0.130123	0.33764	0.343327	405	17.4934	4	761	62116	30.2372	46.6402	1.90369	1.98623	(null)	(null)	(null)	(null)	(null)	(null)	11186	FBgn0038243	1329	F1329:R->6	12164	62116
1331	(null)	F1331:R->18->22	(null)	(null)	(null)	1	1	901	62244	439	(null)	(null)	(null)	(null)	0	0.593333	4	0	62249	(null)	(null)	(null)	(null)	4	4	0.208755	0.18815	1	0.593333	4	1	62250	(null)	(null)	(null)	(null)	(null)	(null)	(null)	(null)	(null)	(null)	(null)	(null)	(null)	(null)	(null)	(null)
1333	FBgn0034783	F1333:R->22->28->29->33	F1333:R->22->28->29->33->34	FBgn0034782	F1333:R->22->28->29->33->45	11	17	902	62306	535	1.51275	-0.318627	0.34787	0.348461	102	1.33467	4	142	62315	13.3219	20.0685	0.991484	1.00563	1.26209	-0.00494505	0.340466	0.341398	182	3.54	4	272	62316	17.119	24.1776	1.40384	1.47749	11250	FBgn0034783	1333	F1333:R->22->28->29->33->34	13497	62315	11251	FBgn0034782	1333	F1333:R->22->28->29->33->45	1797	62316
1333	FBgn0034783	F1333:R->22->28->29->33	F1333:R->22->28->29->33->34	FBgn0050265	F1333:R->22->28->29->33->45	11	17	902	62306	535	1.51275	-0.318627	0.34787	0.348461	102	1.33467	4	142	62315	13.3219	20.0685	0.991484	1.00563	1.26209	-0.00494505	0.340466	0.341398	182	3.54	4	272	62316	17.119	24.1776	1.40384	1.47749	11250	FBgn0034783	1333	F1333:R->22->28->29->33->34	13497	62315	11252	FBgn0050265	1333	F1333:R->22->28->29->33->45	6304	62316
1333	FBgn0034782	F1333:R->22->28->29->33->45->46	F1333:R->22->28->29->33->45->46->47	FBgn0050265	F1333:R->22->28->29->33->45->46->54	7	7	903	62321	535	1.40735	0.0838235	0.33967	0.340108	68	1.87333	4	103	62329	10.7388	15.8597	0.882765	0.922995	1.20429	0.09	0.334393	0.338933	70	1.87333	4	99	62330	10.8429	14.8319	0.855957	0.911377	11259	FBgn0034782	1333	F1333:R->22->28->29->33->45->46->47	1797	62329	11260	FBgn0050265	1333	F1333:R->22->28->29->33->45->46->54	6304	62330
1333	FBgn0034784	F1333:R	F1333:R->1	FBgn0034782	F1333:R->22	21	41	904	62349	535	1.31732	-0.150394	0.353491	0.355701	127	5.64833	4	264	62287	14.86	20.9777	1.25353	1.25569	1.33946	-0.0139013	0.347809	0.347797	446	7.80744	4	714	62288	27.1178	39.2082	2.11495	2.18733	11233	FBgn0034784	1333	F1333:R->1	13498	62287	11234	FBgn0034782	1333	F1333:R->22	1797	62288
1333	FBgn0034784	F1333:R	F1333:R->1	FBgn0050265	F1333:R->22	21	41	904	62349	535	1.31732	-0.150394	0.353491	0.355701	127	5.64833	4	264	62287	14.86	20.9777	1.25353	1.25569	1.33946	-0.0139013	0.347809	0.347797	446	7.80744	4	714	62288	27.1178	39.2082	2.11495	2.18733	11233	FBgn0034784	1333	F1333:R->1	13498	62287	11235	FBgn0050265	1333	F1333:R->22	6304	62288
1333	FBgn0034784	F1333:R	F1333:R->1	FBgn0034783	F1333:R->22	21	41	904	62349	535	1.31732	-0.150394	0.353491	0.355701	127	5.64833	4	264	62287	14.86	20.9777	1.25353	1.25569	1.33946	-0.0139013	0.347809	0.347797	446	7.80744	4	714	62288	27.1178	39.2082	2.11495	2.18733	11233	FBgn0034784	1333	F1333:R->1	13498	62287	11236	FBgn0034783	1333	F1333:R->22	13497	62288
1337	FBgn0037427	F1337:R->1->2->6->7	F1337:R->1->2->6->7->8	(null)	(null)	9	1	905	62429	1036	2.46429	-1.50714	0.331423	0.330643	14	0.745667	4	14	62431	7.3988	10.5855	0.485132	0.466752	1.53333	-0.8	0.225698	0.23315	3	0.468333	4	3	62432	2.09523	3.47707	0.219591	0.226212	11288	FBgn0037427	1337	F1337:R->1->2->6->7->8	4214	62431	(null)	(null)	(null)	(null)	(null)	(null)
1341	(null)	F1341:R->18->24	(null)	(null)	(null)	3	3	906	62514	279	1.42857	-1.14286	0.326293	0.315048	7	1.78	4	8	62521	2.78628	3.7099	0.295785	0.299154	1.8	1	0.328354	0.351211	3	1.78	4	4	62522	3.66606	4.84974	0.139772	0.124806	(null)	(null)	(null)	(null)	(null)	(null)	(null)	(null)	(null)	(null)	(null)	(null)
1341	(null)	F1341:R->18->19->20	(null)	(null)	(null)	1	1	907	62519	279	1.08	-0.253333	0.342443	0.360882	15	0.395	4	18	62527	5.48153	6.91096	0.400942	0.427901	1.44286	-1.15714	0.412499	0.415383	7	0.395	4	11	62528	5.75789	6.26259	0.186838	0.221592	(null)	(null)	(null)	(null)	(null)	(null)	(null)	(null)	(null)	(null)	(null)	(null)
1341	(null)	F1341:R->18->24->25	(null)	(null)	(null)	1	1	908	62521	279	1.18	-0.78	0.303545	0.294068	5	0.593333	4	5	62529	1.55242	2.7037	0.145918	0.120443	(null)	(null)	(null)	(null)	0	0.593333	4	0	62530	(null)	(null)	(null)	(null)	(null)	(null)	(null)	(null)	(null)	(null)	(null)	(null)	(null)	(null)	(null)	(null)
1345	(null)	F1345:R->1->5->6->7->8->9	(null)	(null)	(null)	1	1	909	62615	506	0.2	-0.2	0.57041	0.562291	1	0.085	4	1	62619	(null)	(null)	(null)	(null)	0.7	0	0.325861	0.3376	2	0.085	4	2	62620	0	1.4	0.351081	0.391373	(null)	(null)	(null)	(null)	(null)	(null)	(null)	(null)	(null)	(null)	(null)	(null)
1346	(null)	F1346:R->2->4->5->6	(null)	(null)	(null)	1	1	910	62630	743	1.9	-0.1	0.314192	0.309244	6	0.085	4	8	62634	4.04574	6.50292	0.143591	0.175903	0.475	0.025	0.331425	0.334209	4	0.085	4	5	62635	0.8544	1.38924	0.206917	0.197169	(null)	(null)	(null)	(null)	(null)	(null)	(null)	(null)	(null)	(null)	(null)	(null)
1357	FBgn0000557	F1357:R	F1357:R->1	FBgn0000556	F1357:R->24	23	23	911	62882	464	0.554545	0.5	0.408646	0.414023	11	4.53844	4	32	62836	1.253	1.50532	0.150957	0.162955	1.776	0.464	0.350879	0.359564	25	4.23844	4	46	62837	8.56383	12.2422	0.495551	0.536892	11391	FBgn0000557	1357	F1357:R->1	5568	62836	11392	FBgn0000556	1357	F1357:R->24	12327	62837
1359	(null)	F1359:R->18->19->21	(null)	(null)	(null)	1	1	912	62915	274	0.7	-0.7	0.205189	0.206538	1	0.593333	4	1	62920	(null)	(null)	(null)	(null)	(null)	(null)	(null)	(null)	0	0.593333	4	0	62921	(null)	(null)	(null)	(null)	(null)	(null)	(null)	(null)	(null)	(null)	(null)	(null)	(null)	(null)	(null)	(null)
1360	FBgn0035713	F1360:R->1->5->6->7	F1360:R->1->5->6->7->8	(null)	(null)	7	3	913	62943	2407	0.9	0.433333	0.43333	0.436024	3	1.87333	4	3	62945	0.34641	1.7088	0.159921	0.151361	(null)	(null)	(null)	(null)	0	0.493333	4	0	62946	(null)	(null)	(null)	(null)	11426	FBgn0035713	1360	F1360:R->1->5->6->7->8	78	62945	(null)	(null)	(null)	(null)	(null)	(null)
1362	(null)	F1362:R->40	(null)	(null)	(null)	13	5	914	62980	795	1.66029	-0.000490196	0.340028	0.343802	204	3.60917	4	331	62983	23.8655	33.6849	1.51735	1.55902	1.45082	0.163934	0.35601	0.363245	122	1.6325	4	175	62984	15.611	22.3453	1.25878	1.26229	(null)	(null)	(null)	(null)	(null)	(null)	(null)	(null)	(null)	(null)	(null)	(null)
1362	FBgn0038886	F1362:R->1->2->6	F1362:R->1->2->6->7	FBgn0027073	F1362:R->1->2->6->16	9	23	915	62986	795	1.57365	0.0358108	0.344101	0.349679	148	2.8	4	241	62993	17.9641	26.2966	1.18376	1.21762	1.4946	0.0311111	0.346804	0.349525	315	3.349	4	493	62994	26.1816	37.2971	1.78207	1.82839	11443	FBgn0038886	1362	F1362:R->1->2->6->7	10914	62993	11444	FBgn0027073	1362	F1362:R->1->2->6->16	9274	62994
1362	(null)	F1362:R->40->41->49	(null)	(null)	(null)	3	1	916	62988	795	1.41	0.43	0.305243	0.315406	20	1.78	4	40	62997	6.16254	8.7143	0.473387	0.49042	1.41923	0.65	0.355587	0.344229	26	0.593333	4	36	62998	8.24342	10.5354	0.567646	0.610432	(null)	(null)	(null)	(null)	(null)	(null)	(null)	(null)	(null)	(null)	(null)	(null)
1362	(null)	F1362:R->40->41->42->43	(null)	(null)	(null)	1	1	917	62995	795	1.84783	-0.404348	0.331007	0.342834	23	0.395	4	35	63005	8.96737	12.593	0.548836	0.582498	1.1125	0.1625	0.387992	0.380903	16	0.395	4	25	63006	5.13472	6.85838	0.463272	0.454858	(null)	(null)	(null)	(null)	(null)	(null)	(null)	(null)	(null)	(null)	(null)	(null)
1362	(null)	F1362:R->40->41->42->46	(null)	(null)	(null)	1	1	918	62996	795	1.81622	-0.832432	0.338874	0.345564	37	0.395	4	41	63007	10.7141	14.6247	0.652499	0.663976	1.59167	-0.458333	0.372599	0.37706	12	0.395	4	19	63008	3.98395	6.80341	0.301585	0.314605	(null)	(null)	(null)	(null)	(null)	(null)	(null)	(null)	(null)	(null)	(null)	(null)
1362	(null)	F1362:R->40->41->49->50	(null)	(null)	(null)	1	1	919	62997	795	0.5	0.5	0.278956	0.279024	1	0.593333	4	8	63009	(null)	(null)	(null)	(null)	2.125	1.425	0.249718	0.262368	4	0.593333	4	11	63010	2.86298	4.63141	0.0914879	0.0853784	(null)	(null)	(null)	(null)	(null)	(null)	(null)	(null)	(null)	(null)	(null)	(null)
1362	(null)	F1362:R->1->2->6->16->30	(null)	(null)	(null)	7	1	920	63004	795	1.47687	-0.015625	0.347931	0.351672	160	2.34167	4	257	63015	19.4279	26.9923	1.24731	1.30708	1.55593	0.122034	0.325659	0.330239	59	0.468333	4	83	63016	9.96231	15.6093	0.777035	0.794341	(null)	(null)	(null)	(null)	(null)	(null)	(null)	(null)	(null)	(null)	(null)	(null)
1362	(null)	F1362:R->1->2->6->16->30->31	(null)	(null)	(null)	5	1	921	63015	795	1.43365	-0.150962	0.348694	0.352815	104	1.87333	4	167	63025	15.3097	21.1619	0.936923	0.96322	1.552	0.144	0.351847	0.35637	50	0.468333	4	67	63026	11.6752	16.0669	0.812421	0.86886	(null)	(null)	(null)	(null)	(null)	(null)	(null)	(null)	(null)	(null)	(null)	(null)
1362	(null)	F1362:R->1->2->6->16->17->18->19	(null)	(null)	(null)	3	1	922	63021	795	1.83103	-0.0724138	0.335559	0.330675	29	0.255	4	33	63027	10.0336	14.1851	0.471192	0.49066	0.6	-0.133333	0.398949	0.396781	3	0.085	4	5	63028	0.458258	1.32288	0.332687	0.321051	(null)	(null)	(null)	(null)	(null)	(null)	(null)	(null)	(null)	(null)	(null)	(null)
1362	(null)	F1362:R->1->2->6->16->30->31->32	(null)	(null)	(null)	3	1	923	63025	795	1.53448	-0.18046	0.340207	0.345777	87	1.405	4	129	63031	14.7471	20.5389	0.859833	0.907412	0.833333	-0.15	0.407209	0.400966	12	0.468333	4	21	63032	3.17948	4.34804	0.311739	0.274842	(null)	(null)	(null)	(null)	(null)	(null)	(null)	(null)	(null)	(null)	(null)	(null)
1362	(null)	F1362:R->1->2->6->16->17->18->19->20	(null)	(null)	(null)	1	1	924	63027	795	1.37778	0.0666667	0.359689	0.346195	9	0.085	4	9	63033	3.07327	5.34977	0.223886	0.253412	2	0.2	0.327921	0.32731	17	0.085	4	19	63034	8.66711	12.1098	0.405661	0.420595	(null)	(null)	(null)	(null)	(null)	(null)	(null)	(null)	(null)	(null)	(null)	(null)
1362	(null)	F1362:R->1->2->6->16->30->31->32->33	(null)	(null)	(null)	1	1	925	63031	795	1.50755	-0.198113	0.333165	0.333591	53	0.468333	4	68	63035	11.0065	15.5497	0.611877	0.657745	1.35769	0.05	0.348073	0.360878	26	0.468333	4	41	63036	7.69283	10.4382	0.556345	0.571581	(null)	(null)	(null)	(null)	(null)	(null)	(null)	(null)	(null)	(null)	(null)	(null)
1363	(null)	F1363:R->1->2->3	(null)	(null)	(null)	1	1	926	63044	146	(null)	(null)	(null)	(null)	0	0.56	4	0	63048	(null)	(null)	(null)	(null)	1	-1	0.28992	0.333063	1	0.56	4	1	63049	(null)	(null)	(null)	(null)	(null)	(null)	(null)	(null)	(null)	(null)	(null)	(null)	(null)	(null)	(null)	(null)
1368	(null)	F1368:R->1->3->4->14	(null)	(null)	(null)	1	1	927	63152	1531	0.725	0.525	0.313068	0.32117	4	0.468333	4	5	63157	2.37978	2.64512	0.124385	0.110774	0.5	0	0.416299	0.44542	2	0.468333	4	3	63158	0	1	0.274687	0.332792	(null)	(null)	(null)	(null)	(null)	(null)	(null)	(null)	(null)	(null)	(null)	(null)
1372	FBgn0032554	F1372:R->10	F1372:R->10->11	FBgn0013300	F1372:R->10->30	19	33	928	63238	705	2.27429	-0.651429	0.330501	0.336893	35	3.33733	4	79	63241	11.3039	17.2872	0.615512	0.604486	1.96857	-0.657143	0.339652	0.349087	70	6.18233	4	151	63242	13.0174	20.3466	0.710192	0.725857	11507	FBgn0032554	1372	F1372:R->10->11	3970	63241	11508	FBgn0013300	1372	F1372:R->10->30	9399	63242
1372	(null)	F1372:R->10->30->38->58	(null)	(null)	(null)	3	1	929	63256	705	4.16667	-4.16667	0.255379	0.27658	3	1.92333	4	6	63267	2.3516	2.3516	0.159681	0.228049	1	-0.333333	0.329982	0.337994	3	0.641111	4	6	63268	0.69282	2.1166	0.253046	0.243171	(null)	(null)	(null)	(null)	(null)	(null)	(null)	(null)	(null)	(null)	(null)	(null)
1372	(null)	F1372:R->10->30->38->58->59	(null)	(null)	(null)	1	1	930	63267	705	(null)	(null)	(null)	(null)	0	0.641111	4	0	63277	(null)	(null)	(null)	(null)	4	-4	0.286784	0.264126	1	0.641111	4	1	63278	(null)	(null)	(null)	(null)	(null)	(null)	(null)	(null)	(null)	(null)	(null)	(null)	(null)	(null)	(null)	(null)
1372	(null)	F1372:R->10->30->38->39->40->41	(null)	(null)	(null)	1	1	931	63273	705	(null)	(null)	(null)	(null)	0	0.015	4	2	63281	(null)	(null)	(null)	(null)	1.87857	-1.49286	0.356079	0.366438	14	0.015	4	23	63282	6.70803	8.03765	0.378561	0.386178	(null)	(null)	(null)	(null)	(null)	(null)	(null)	(null)	(null)	(null)	(null)	(null)
1372	FBgn0013300	F1372:R->10->30->38->39->45->46->50->54	F1372:R->10->30->38->39->45->46->50->54->55	(null)	(null)	1	1	932	63292	705	1.2	-1.2	0.267154	0.261741	2	0.0533333	4	3	63297	0.4	0.4	0.155186	0.122069	2.65	-2.65	0.263755	0.301937	2	0.0533333	4	2	63298	2.7	2.7	0.0453063	0.0639483	11523	FBgn0013300	1372	F1372:R->10->30->38->39->45->46->50->54->55	9399	63297	(null)	(null)	(null)	(null)	(null)	(null)
1372	FBgn0039707	F1372:R	F1372:R->1	FBgn0032554	F1372:R->10	9	53	933	63299	705	2.08333	-0.45	0.284804	0.29635	12	0.9505	4	36	63237	5.39259	9.12399	0.233956	0.275924	2.07048	-0.655238	0.336602	0.345022	105	9.4355	4	232	63238	17.2093	26.5536	0.935676	0.94139	11503	FBgn0039707	1372	F1372:R->1	4146	63237	11504	FBgn0032554	1372	F1372:R->10	3970	63238
1372	FBgn0039707	F1372:R	F1372:R->1	FBgn0013300	F1372:R->10	9	53	933	63299	705	2.08333	-0.45	0.284804	0.29635	12	0.9505	4	36	63237	5.39259	9.12399	0.233956	0.275924	2.07048	-0.655238	0.336602	0.345022	105	9.4355	4	232	63238	17.2093	26.5536	0.935676	0.94139	11503	FBgn0039707	1372	F1372:R->1	4146	63237	11505	FBgn0013300	1372	F1372:R->10	9399	63238
1374	(null)	F1374:R->1	(null)	(null)	(null)	1	17	934	63323	703	4	-1.93333	0.170513	0.175128	3	0.644167	4	8	63325	1.37477	7.55447	0.0743821	0.084574	1.93333	0.266667	0.341282	0.339184	12	2.60594	4	31	63326	6.37267	9.41334	0.252753	0.273996	(null)	(null)	(null)	(null)	(null)	(null)	(null)	(null)	(null)	(null)	(null)	(null)
1392	FBgn0034628	F1392:R->10	F1392:R->10->11	(null)	(null)	59	13	935	63711	834	1.6717	-0.0857002	0.33668	0.340959	1014	11.6069	4	1760	63714	49.2901	72.5159	3.28785	3.34733	1.5069	-0.565517	0.356155	0.359034	116	3.82917	4	217	63715	14.2925	20.7979	1.0691	1.09611	11635	FBgn0034628	1392	F1392:R->10->11	13412	63714	(null)	(null)	(null)	(null)	(null)	(null)
1392	FBgn0034629	F1392:R->10	F1392:R->10->11	(null)	(null)	59	13	935	63711	834	1.6717	-0.0857002	0.33668	0.340959	1014	11.6069	4	1760	63714	49.2901	72.5159	3.28785	3.34733	1.5069	-0.565517	0.356155	0.359034	116	3.82917	4	217	63715	14.2925	20.7979	1.0691	1.09611	11636	FBgn0034629	1392	F1392:R->10->11	13413	63714	(null)	(null)	(null)	(null)	(null)	(null)
1392	FBgn0034628	F1392:R->10->11	F1392:R->10->11->12	FBgn0034629	F1392:R->10->11->47	35	23	936	63714	834	1.60504	-0.18	0.340111	0.343673	615	7.27678	4	1070	63718	37.692	54.6593	2.52559	2.54555	1.72021	-0.0205575	0.335593	0.342904	287	4.33011	4	493	63719	26.2072	39.2292	1.67116	1.74844	11638	FBgn0034628	1392	F1392:R->10->11->12	13412	63718	11639	FBgn0034629	1392	F1392:R->10->11->47	13413	63719
[truncated: 4,179 more rows]
[truncated: 2 more columns]
